# Supplementary material for: Deficiency of ValRS-m Causes Male Infertility in Drosophila melanogaster
Source: Int J Mol Sci. 2024 Jul 8;25(13):7489. doi: 10.3390/ijms25137489 (PMC11242588; doi:10.3390/ijms25137489)
Supplement: Supplementary file 1 [file ijms-25-07489-s001.zip]

Archive with 4 entries (4 files):
- down-regulated DEGs.csv
- spermatogenesis related DEGs.xlsx
- Tables S1 and S2.pdf
- up-regulated DEGs.csv
