# Supplementary material for: Deficiency of ValRS-m Causes Male Infertility in Drosophila melanogaster
Source: Int J Mol Sci. 2024 Jul 8;25(13):7489. doi: 10.3390/ijms25137489 (PMC11242588; doi:10.3390/ijms25137489)
Supplement: Supplementary file 1 [file ijms-25-07489-s001.zip › down-regulated DEGs.csv]

Gene_id	Gene name	Gene description	FC(XCG/XW)	Log2FC(XCG/XW)	Pvalue	Padjust	Significant	Regulate	XW1	XW2	XW3	XCG1	XCG2	XCG3	XW	XCG
FBgn0000008	a	arc	0.235	-2.09033597	2.55E-108	2.24E-107	yes	down	11.48	10.66	12.36	5.83	4.64	3.97	11.5	4.813333333
FBgn0000028	acj6	abnormal chemosensory jump 6 (acj6) encodes a POU domain transcription factor that acts in odor receptor gene expression and axon targeting of olfactory neurons.	0.21	-2.248263169	3.92E-93	3.13E-92	yes	down	12.34	11.98	13.13	4.36	4.16	3.8	12.48333333	4.106666667
FBgn0000036	nAChRalpha1	nicotinic Acetylcholine Receptor alpha1 (nAChRalpha1) encodes a subunit of the nicotinic acetylcholine receptor, a pentameric neurotransmitter-gated ion channel.	0.17	-2.560410503	3.46E-19	1.05E-18	yes	down	0.95	0.91	0.85	0.3	0.31	0.19	0.903333333	0.266666667
FBgn0000037	mAChR-A	muscarinic Acetylcholine Receptor%2C A-type	0.438	-1.191755654	0.001364786	0.00222858	yes	down	0.51	0.38	0.62	0.45	0.41	0.23	0.503333333	0.363333333
FBgn0000038	nAChRbeta1	nicotinic Acetylcholine Receptor beta1 (nAChRbeta1) encodes a subunit of the nicotinic acetylcholine receptor, a pentameric neurotransmitter-gated ion channel.	0.037	-4.767171535	1.15E-42	5.59E-42	yes	down	4.65	4.24	5.25	0.37	0.43	0.07	4.713333333	0.29
FBgn0000045	Act79B	Actin 79B	0.104	-3.26010982	1.47E-06	2.82E-06	yes	down	2.68	2.1	2.61	0.14	1.07	0.09	2.463333333	0.433333333
FBgn0000046	Act87E	Actin 87E	0.073	-3.778212439	9.10E-19	2.74E-18	yes	down	441.44	430.3	484.65	86.55	24.82	61.56	452.13	57.64333333
FBgn0000057	adp	adipose	0.301	-1.73218808	1.41E-109	1.25E-108	yes	down	63.14	60.52	69.08	31.86	29.68	34.53	64.24666667	32.02333333
FBgn0000064	Ald1	Aldolase 1	0.2	-2.319173888	0	0	yes	down	519.01	490.46	527.75	174.17	156.92	160.19	512.4066667	163.76
FBgn0000114	bru1	bruno 1 (bru1) encodes an RNA binding protein acting in multiple forms of post-transcriptional gene regulation including repression and activation of translation and alternative splicing of pre-mRNAs. The product of bru1 is required for gametogenesis, developmental patterning, and muscle organization.	0.192	-2.37791222	0	0	yes	down	501.95	465.78	528.12	171.7	151.93	155.71	498.6166667	159.78
FBgn0000120	Arr1	Arrestin 1 (Arr1) encodes a protein involved in rhodopsin inactivation that contributes to photoreceptor maintenance and smell perception.	0.018	-5.784348661	1.33E-143	1.40E-142	yes	down	23.67	24.02	25.45	1.13	0.74	0.38	24.38	0.75
FBgn0000140	asp	abnormal spindle	0.241	-2.053693672	8.19E-180	1.03E-178	yes	down	23.46	21.83	23.63	8.76	9.21	9.46	22.97333333	9.143333333
FBgn0000147	aurA	aurora A	0.486	-1.041997788	1.97E-46	1.01E-45	yes	down	66.72	66.55	68.24	55.21	56.01	50.17	67.17	53.79666667
FBgn0000157	Dll	Distal-less (Dll) encodes a homedomain transcription factor whose expression is induced in limb primordia and specifies limb (distal) versus body wall (proximal).	0.053	-4.242045057	4.66E-39	2.15E-38	yes	down	2.65	2.02	2.48	0.37	0.16	0.18	2.383333333	0.236666667
FBgn0000166	bcd	bicoid (bcd) encodes a homeodomain-containing transcription factor that forms a concentration gradient to specify the fate map along the anterior-posterior axis of the embryo.	0.255	-1.972190738	2.21E-09	4.83E-09	yes	down	1.47	1.65	2.02	0.66	0.57	0.77	1.713333333	0.666666667
FBgn0000182	BicC	Bicaudal C (BicC) encodes an RNA binding protein that interacts with the deadenylase encoded by twin and negatively regulates target mRNAs. It is required for oogenesis and is a maternally-expressed gene involved in embryonic patterning.	0.147	-2.761306941	0	0	yes	down	152.5	136.66	150.92	38.33	31.59	37.26	146.6933333	35.72666667
FBgn0000206	boss	bride of sevenless	0.298	-1.74863346	7.70E-33	3.18E-32	yes	down	2.98	2.86	2.96	2.36	2.39	1.6	2.933333333	2.116666667
FBgn0000221	brn	brainiac	0.294	-1.764199293	1.21E-28	4.62E-28	yes	down	9.92	9.94	10.09	5	5.05	4.49	9.983333333	4.846666667
FBgn0000239	bur	burgundy	0.498	-1.006604721	8.88E-65	5.65E-64	yes	down	59.73	53.76	59.55	53.94	50.23	52.81	57.68	52.32666667
FBgn0000251	cad	caudal (cad) encodes a transcription factor involved in processes such as anterior/posterior patterning formation, organ morphogenesis and innate immune homeostasis.	0.301	-1.732546486	8.61E-49	4.52E-48	yes	down	36.83	33.84	39.32	17.56	21.43	15.81	36.66333333	18.26666667
FBgn0000256	capu	cappuccino (capu) encodes a formin family protein that nucleates actin filaments and accelerates their elongation. It works with the product of spir to build an actin mesh that fills the oocyte during mid-oogenesis. capu is necessary for polarity establishment and female fertility.	0.046	-4.453557138	0	0	yes	down	266.2	248.65	280.92	22.21	18.63	18.82	265.2566667	19.88666667
FBgn0000261	Cat	Catalase (Cat) encodes an enzyme that catalyzes the decomposition of hydrogen peroxide. It reduces the amount of oxidative damage to biomolecules and protects cells from the toxic effects of reactive oxygen species.	0.367	-1.445171479	1.34E-178	1.67E-177	yes	down	203.1	198.62	211.11	123.07	121.59	126.61	204.2766667	123.7566667
FBgn0000274	Pka-C2	Protein kinase%2C cAMP-dependent%2C catalytic subunit 2	0.094	-3.412021457	0	0	yes	down	144.23	140.6	148.37	24.6	19.19	24.11	144.4	22.63333333
FBgn0000287	salr	spalt-related (salr) encodes a zinc finger transcriptional repressor that, together with the product of salm, mediates most dpp functions during development of the central part of the wing. It is repressed by the product of Ubx during haltere development.	0.013	-6.296043174	3.46E-303	6.51E-302	yes	down	17.1	16.21	18.38	0.57	0.3	0.27	17.23	0.38
FBgn0000303	ChAT	Choline acetyltransferase (ChAT) encodes a protein that catalyzes the biosynthesis of the neurotransmitter acetylcholine. It is considered to be a specific marker for cholinergic neurons.	0.16	-2.648057326	6.19E-13	1.56E-12	yes	down	0.9	1.07	0.97	0.26	0.22	0.24	0.98	0.24
FBgn0000355	Cp15	Chorion protein 15	0.143	-2.807565233	9.80E-44	4.82E-43	yes	down	24.1	21.72	19.83	5.79	4.79	7.53	21.88333333	6.036666667
FBgn0000392	cup	cup	0.197	-2.346952619	0	0	yes	down	137.26	122.61	133.11	44.63	40.77	42.57	130.9933333	42.65666667
FBgn0000405	CycB	Cyclin B (CycB) encodes a protein that binds to Cdk1, thereby promoting Cdk1's protein kinase activity. The complex CycB-Cdk1 complex induces the start of mitosis. During late metaphase of mitosis and continuing in G1, the product of CycB is rapidly degraded (involving APC/C and the proteasome), resulting in inactivation of Cdk1 protein kinase activity, and allowing termination of mitosis.	0.396	-1.335183284	6.26E-106	5.39E-105	yes	down	88.65	81.51	85.97	60.94	53.1	53.8	85.37666667	55.94666667
FBgn0000411	D	Dichaete (D) encodes an HMG-domain protein and member of the Sox family of transcription factors. Its roles include hindgut development, embryonic segmentation, and nervous system development.	0.009	-6.786923545	5.46E-135	5.57E-134	yes	down	11.44	11.7	12.98	0.19	0.13	0.22	12.04	0.18
FBgn0000447	Dhod	Dihydroorotate dehydrogenase (Dhod) encodes a protein that is associated with the inner mitochondrial membrane. It catalyzes the fourth step of de novo pyrimidine biosynthesis, which is required for normal cuticle formation and oogenesis.	0.139	-2.843146235	0	0	yes	down	261.79	245.59	267.77	65.17	60.69	64.29	258.3833333	63.38333333
FBgn0000489	Pka-C3	Protein kinase%2C cAMP-dependent%2C catalytic subunit 3	0.078	-3.674226553	0	0	yes	down	136.78	126.64	141.65	17.98	14.93	16.75	135.0233333	16.55333333
FBgn0000541	E(bx)	Enhancer of bithorax	0.473	-1.078820112	1.93E-38	8.85E-38	yes	down	33.98	32.98	35.28	24.5	28.72	23.7	34.08	25.64
FBgn0000560	eg	eagle (eg) encodes a transcription factor of the nuclear hormone receptor subfamily O. Its roles include serotonergic differentiation (in combination with the product of hkb) and axonal pathfinding.	0.11	-3.181008308	2.46E-46	1.26E-45	yes	down	7.33	8.04	9.86	1.95	1.28	1.4	8.41	1.543333333
FBgn0000565	Eip71CD	Ecdysone-induced protein 28/29kD (Eip71CD) encodes a methionine-S-sulfoxide reductase involved in the response to oxidative stress. It contributes to determination of adult lifespan and neuron projection.	0.423	-1.242460167	4.53E-32	1.85E-31	yes	down	14.91	14.86	17.03	19.13	18.78	22.59	15.6	20.16666667
FBgn0000567	Eip74EF	Ecdysone-induced protein 74EF (Eip74EF) encodes a transcription factor that responds to different concentrations of 20-hydroxyecdysone. It contributes to puparium formation and autophagy.	0.489	-1.032588939	1.08E-11	2.59E-11	yes	down	14.53	15.01	16.07	3.87	4.64	2.57	15.20333333	3.693333333
FBgn0000577	en	engrailed (en) encodes a homeodomain-containing transcription factor that is essential for posterior compartment identity and for compartment boundary formation and maintenance. It positively regulates the hh gene and negatively regulates the Hedgehog targets encoded by ci, ptc and dpp.	0.06	-4.060073648	9.22E-37	4.11E-36	yes	down	2.08	2.36	2.37	0.29	0.22	0.19	2.27	0.233333333
FBgn0000615	exu	exuperantia	0.191	-2.389332596	0	0	yes	down	1399.55	1345.54	1431.48	471.87	423.35	425.34	1392.19	440.1866667
FBgn0000723	FER	FER tyrosine kinase	0.421	-1.247189387	1.31E-48	6.88E-48	yes	down	17.24	18.17	17.59	11.37	11.45	10.61	17.66666667	11.14333333
FBgn0001075	ft	fat (ft) is a tumor suppressor gene that encodes a large cadherin family transmembrane protein. It functions in the Hippo signaling pathway (as a receptor) and the Dachsous-Fat planar cell polarity pathway (as a transmembrane component).	0.032	-4.95630519	2.48E-86	1.89E-85	yes	down	1.81	1.49	1.69	0.07	0.14	0.05	1.663333333	0.086666667
FBgn0001077	ftz	fushi tarazu	0.023	-5.446967722	8.05E-20	2.49E-19	yes	down	2.03	1.92	1.96	0.05	0.03	0.15	1.97	0.076666667
FBgn0001089	Gal	beta galactosidase (Gal) encodes a putative digestive enzyme that hydrolyses beta-galactosides into monosaccharides. Gal is highly expressed and enriched in the midgut, an organ involved in digestion.	0.254	-1.977209959	5.03E-44	2.49E-43	yes	down	15.1	16.04	20.9	6.57	7.75	6.91	17.34666667	7.076666667
FBgn0001099	gdl	gonadal	0.109	-3.201807743	5.29E-295	9.67E-294	yes	down	362.98	331.57	320.33	70.47	54.77	61.78	338.2933333	62.34
FBgn0001124	Got1	Glutamate oxaloacetate transaminase 1	0.41	-1.285429366	6.01E-174	7.33E-173	yes	down	410.78	394.99	429.65	284.46	266.39	284.59	411.8066667	278.48
FBgn0001125	Got2	Glutamate oxaloacetate transaminase 2	0.366	-1.450676852	2.11E-154	2.33E-153	yes	down	178.73	167.64	190.24	110.38	106.98	103.54	178.87	106.9666667
FBgn0001208	Hn	Henna (Hn) encodes a tryptophan phenylalanine hydroxylase. It is a dual function enzyme: it hydroxylates both phenylalanine to generate tyrosine, as well as tryptophan to generate the precursor for peripheral (non-neuronal) serotonin. It is also involved in pteridine synthesis.	0.4	-1.321470761	0.010926525	0.01661804	yes	down	0.75	0.98	2.42	0.66	1.1	0.98	1.383333333	0.913333333
FBgn0001215	Hrb98DE	Heterogeneous nuclear ribonucleoprotein at 98DE (Hrb98DE) encodes a nuclear RNA-binding protein. It controls hnRNA stability, splicing, IRES-dependent translation, and translational repression. It represents one of the main targets of the poly(ADP-ribosyl)ation pathway. It also regulates tissue polarity patterning and germ-line stem cell fate.	0.39	-1.356830468	4.57E-240	7.00E-239	yes	down	453.27	440.61	452.52	297.21	278.93	280.9	448.8	285.68
FBgn0001216	Hsc70-1	Heat shock protein cognate 1	0.004	-7.954704769	1.37E-149	1.49E-148	yes	down	227.03	213.99	232.23	2.27	1.1	1.03	224.4166667	1.466666667
FBgn0001217	Hsc70-2	Heat shock protein cognate 2 (Hsc70-2) encodes a member of the heat shock protein 70 family. It functions as chaperone protein in facilitating the proper folding of proteins.	0.208	-2.268239192	9.57E-280	1.64E-278	yes	down	475.29	453.34	485.48	177.12	143.6	164.47	471.37	161.73
FBgn0001220	Hsc70-5	Heat shock protein cognate 5	0.355	-1.493183671	1.11E-255	1.79E-254	yes	down	294.65	281.79	297.01	178.63	175.28	179.19	291.15	177.7
FBgn0001225	Hsp26	Heat shock protein 26	0.404	-1.30902035	6.19E-97	5.04E-96	yes	down	374.06	365.07	399.18	243.77	255.32	263.83	379.4366667	254.3066667
FBgn0001228	CG4456	-	0.055	-4.171935989	0	0	yes	down	248.68	255.83	260.2	21.91	23.33	20.68	254.9033333	21.97333333
FBgn0001230	Hsp68	Heat shock protein 68	0.219	-2.194009414	7.90E-180	9.93E-179	yes	down	95.09	94.63	98.19	32.52	37.07	34.19	95.97	34.59333333
FBgn0001235	hth	homothorax (hth) encodes a homeodomain transcription factor that allows the nuclear import of the protein encoded by exd by direct binding. The protein complex hth-exd are Hox cofactors but also have additional Hox-independent functions such as in antennal development, proximal appendages patterning, and cell division promotion of the undifferentiated eye field.	0.215	-2.215740782	2.95E-19	9.01E-19	yes	down	11.26	13.03	9.48	0.92	1.09	1.11	11.25666667	1.04
FBgn0001269	inv	invected (inv) encodes a homeodomain transcription factor that is closely related to, co-expressed with, and functionally redundant with the product of en. Although dispensable in the laboratory, the product of inv is a transcriptional repressor important for segmentation in the embryo and formation of the posterior compartment in imaginal discs.	0.016	-5.92300203	3.57E-73	2.47E-72	yes	down	4.12	4.89	4.68	0.23	0.06	0.06	4.563333333	0.116666667
FBgn0001281	janB	janus B	0.097	-3.362677347	0	0	yes	down	1356.03	1272.15	1286.31	226.63	187.83	206.82	1304.83	207.0933333
FBgn0001291	Jra	Jun-related antigen	0.249	-2.005128355	1.18E-118	1.09E-117	yes	down	56.93	60.74	57.9	26.11	27.3	27.91	58.52333333	27.10666667
FBgn0001311	kkv	krotzkopf verkehrt (kkv) encodes a membrane-inserted glycosyltransferase family 2 chitin synthase that uses GlcNAc to produce the polysaccharide chitin, which is extruded to the differentiating cuticle and tracheal system (tracheal cuticle, tube diameter regulation and gas filling).	0.072	-3.798347809	5.43E-241	8.37E-240	yes	down	8.39	9.53	10.57	2.24	1.13	2.48	9.496666667	1.95
FBgn0001313	kl-2	male fertility factor kl2	0.008	-6.96452529	1.97E-147	2.12E-146	yes	down	2.85	2.84	2.55	0.06	0.03	0.02	2.746666667	0.036666667
FBgn0001319	kn	knot (kn) encodes a transcription factor required for somatic and alary muscle specification and embryonic head segmentation. In larvae, it is required for wing disc patterning and plays a key role in the lymph gland, both under normal conditions and under immune stress.	0.386	-1.373663848	0.000118705	0.000206894	yes	down	3.09	4.6	3.27	1.09	1.56	1.08	3.653333333	1.243333333
FBgn0001320	kni	knirps	0.061	-4.03316502	3.18E-14	8.36E-14	yes	down	1.07	1.17	1.22	0.09	0.14	0.12	1.153333333	0.116666667
FBgn0001321	knk	knickkopf (knk) encodes a GPI-anchorded protein, needed for chitin organisation in the cuticle and the tracheal system (tracheal cuticle, tube diameter regulation & gas filling).	0.171	-2.545907895	8.87E-22	2.90E-21	yes	down	1.22	1.38	1.41	0.58	0.45	0.56	1.336666667	0.53
FBgn0001323	knrl	knirps-like (knrl) encodes an orphan nuclear hormone receptor with a C4 zinc finger motif, without ligand-binding domain. It is a target gene of the Hedgehog, Wingless and Notch signaling pathways. It controls endoreduplication domains and epithelial morphogenesis in the fore- and hindgut.	0.116	-3.102944699	2.16E-16	6.10E-16	yes	down	17.03	3.25	5.38	0.2	0.17	0.17	8.553333333	0.18
FBgn0001967	NimC3	Nimrod C3 (NimC3) encodes a member of the highly conserved Nimrod cluster. It is a transmembrane protein with a putative phagocytosis receptor function.	0.04	-4.627544826	0.006627333	0.010281244	yes	down	4.24	2.47	2.11	0.59	0	0	2.94	0.196666667
FBgn0001970	Pgant35A	Polypeptide N-acetylgalactosaminyltransferase 35A (Pgant35A) encodes a member of the UDP-GalNAc:polypeptide N-acetylgalactosaminyltransferase family. It catalyzes the transfer of a GalNAc sugar onto the hydroxyl groups of serine and threonine in secreted or membrane-bound proteins. The product of Pgant35A is an essential protein involved in epithelial tube polarity.	0.454	-1.138621056	1.39E-10	3.19E-10	yes	down	9.73	10.36	7.13	7.52	6.75	6.24	9.073333333	6.836666667
FBgn0001981	esg	escargot (esg) encodes a Snail-type transcription factor that contributes to stem cell maintenance, tracheal morphogenesis and neuroblast differentiation.	0.363	-1.460222603	1.52E-11	3.62E-11	yes	down	2.71	2.82	2.82	1.81	1.64	1.56	2.783333333	1.67
FBgn0001983	wor	worniu	0.023	-5.446341528	0.000367535	0.000622712	yes	down	0.17	0.14	0.23	0	0.02	0	0.18	0.006666667
FBgn0002023	Lim3	Lim3 (Lim3) encodes a transcription factor that regulates neuronal sub-type identity, including motor neuron identity.	0.12	-3.064579496	5.71E-138	5.89E-137	yes	down	21.09	21.67	19.96	4.76	4.71	3.76	20.90666667	4.41
FBgn0002036	CG10561	-	0.131	-2.928469088	0	0	yes	down	197.97	195.9	202.13	46.16	39.46	42.54	198.6666667	42.72
FBgn0002174	CG5504	-	0.285	-1.811508811	2.99E-281	5.17E-280	yes	down	260.46	242.05	268.92	124.55	117.36	114.95	257.1433333	118.9533333
FBgn0002283	l(3)73Ah	lethal (3) 73Ah	0.496	-1.010164793	1.01E-26	3.73E-26	yes	down	35.79	36.66	36.15	29.19	31.12	32.14	36.2	30.81666667
FBgn0002522	lab	labial (lab) encodes the anterio-most expressed member of the Antennapedia complex (ANT-C), one of two Hox gene complexes. Members of the ANT-C control the identity of segments that contribute to the head and the anterior thorax. The product of lab specifies the identity of the intercalary segment and also functions in the development of copper cells in the midgut.	0.126	-2.993163272	2.22E-25	7.93E-25	yes	down	6.11	4.55	4.54	1.22	1.24	0.71	5.066666667	1.056666667
FBgn0002563	Lsp1beta	Larval serum protein 1 beta	0.087	-3.529015662	3.99E-08	8.26E-08	yes	down	1.66	1.36	1.72	0.11	0.53	0.03	1.58	0.223333333
FBgn0002573	sens	senseless (sens) encodes a transcription factor that stimulates expression of proneural gene expression. It regulates differentiation of the peripheral nervous system and the R8 photoreceptor.	0.08	-3.638362033	1.04E-26	3.81E-26	yes	down	2.75	4.21	4.37	0.74	0.6	0.49	3.776666667	0.61
FBgn0002715	mei-S332	meiotic from via Salaria 332 (mei-S332) encodes the founding member of the Shugoshin protein family and is required for retention of centromere cohesion in both male and female meiosis I.	0.247	-2.017503098	1.10E-157	1.23E-156	yes	down	74.03	79.86	77.54	31.27	31.52	30.63	77.14333333	31.14
FBgn0002719	Men	Malic enzyme (Men) encodes a dehydrogenase that catalyzes the oxidation of malate to pyruvate, with the concomitant reduction of NADP[+] to NADPH. It functions, along with the products of Idh, Zw, and Pgd, in a small network of NADP reducing enzymes.	0.271	-1.884004743	5.84E-197	7.84E-196	yes	down	231.12	228.02	248.56	110.87	117.68	103.86	235.9	110.8033333
FBgn0002842	sa	spermatocyte arrest	0.43	-1.218938683	1.34E-43	6.56E-43	yes	down	62.59	62.76	63.37	46.99	47.11	42.32	62.90666667	45.47333333
FBgn0002862	Mst87F	Male-specific RNA 87F	0.061	-4.043804308	0	0	yes	down	7096.59	8563.04	7090.5	773.63	716.73	727.02	7583.376667	739.1266667
FBgn0002865	Mst98Ca	Male-specific RNA 98Ca	0.09	-3.471224465	0	0	yes	down	1973.55	1877.72	2101.17	322.39	265.67	296.76	1984.146667	294.94
FBgn0002873	mud	mushroom body defect (mud) encodes regulates spindle orientation via interactions with the dynein complex.	0.49	-1.030099649	1.63E-63	1.02E-62	yes	down	59.46	58.77	62.13	48.43	51.64	45.34	60.12	48.47
FBgn0002931	net	net (net) encodes a basic helix-loop-helix protein that probably acts as a transcriptional repressor. During wing vein formation it is expressed in all interveins territories and antagonises the activity of the product of Egfr.	0.118	-3.089125473	4.68E-56	2.69E-55	yes	down	14.61	10.9	10.94	2.47	1.64	1.54	12.15	1.883333333
FBgn0002936	ninaA	neither inactivation nor afterpotential A	0.044	-4.519654818	4.21E-17	1.21E-16	yes	down	6.53	5.6	6.65	0.46	0.9	0	6.26	0.453333333
FBgn0002938	ninaC	neither inactivation nor afterpotential C	0.105	-3.245267746	3.56E-08	7.38E-08	yes	down	0.28	0.2	0.26	0.06	0.04	0.06	0.246666667	0.053333333
FBgn0002985	odd	odd skipped	0.072	-3.790949731	4.23E-13	1.07E-12	yes	down	0.93	1.28	0.96	0.14	0.19	0.05	1.056666667	0.126666667
FBgn0003011	ort	ora transientless (ort) encodes an ionotropic histamine-gated chloride channel required for vision. It is essential in the first-order interneurons to receive histaminergic inputs from the photoreceptors. In the central brain the product of ort modulates preference and tolerance for high and low temperature.	0.052	-4.256169728	3.78E-06	7.16E-06	yes	down	0.3	0.49	0.35	0.04	0.04	0.02	0.38	0.033333333
FBgn0003067	Pepck1	Phosphoenolpyruvate carboxykinase 1 (Pepck1) encodes an enzyme that converts oxaloacetate into phosphoenolpyruvate. It catalyzes the first committed step in gluconeogenesis and thus plays an essential role in glucose metabolism.	0.164	-2.611721371	4.47E-41	2.12E-40	yes	down	11.92	12.31	12.98	3.47	4.31	2.26	12.40333333	3.346666667
FBgn0003071	Pfk	Phosphofructokinase	0.119	-3.068066799	0	0	yes	down	249.36	232.95	261.07	46.26	44.18	47.41	247.7933333	45.95
FBgn0003074	Pgi	Phosphoglucose isomerase	0.358	-1.481969567	2.85E-178	3.56E-177	yes	down	269.5	252.18	288.03	172.89	168.38	176.11	269.9033333	172.46
FBgn0003087	pim	pimples (pim) encodes the Drosophila Securin homolog. Securins bind to the endoprotease Separase. In some species including Drosophila, this binding appears to promote proper folding of Separase. In addition, securin binding inhibits separase endoprotease activity in all species via an inhibitory pseudosubstrate region.	0.252	-1.986800827	1.04E-55	5.95E-55	yes	down	48.34	50.51	43.93	19.53	20.94	18.67	47.59333333	19.71333333
FBgn0003114	plu	plutonium (plu) encodes a protein that binds to and activates the kinase encoded by png. plu mutants are female sterile, and they result in embryos with giant nuclei due to failure to translate CycB mRNA resulting in DNA replication in the absence of mitosis.	0.237	-2.078805849	7.17E-05	0.000126868	yes	down	3.52	3.43	2.8	1.59	0.84	1.35	3.25	1.26
FBgn0003118	pnt	pointed	0.289	-1.792625954	8.62E-43	4.19E-42	yes	down	4.13	4.17	3.99	2.17	1.89	1.65	4.096666667	1.903333333
FBgn0003132	Pp1-13C	Protein phosphatase 1 at 13C	0.316	-1.6602096	2.73E-188	3.54E-187	yes	down	146.15	144.75	152.41	76.94	79.3	75.11	147.77	77.11666667
FBgn0003140	PpY-55A	Protein phosphatase Y at 55A	0.003	-8.162742615	4.22E-32	1.72E-31	yes	down	85.39	85.28	82.89	1.1	0.19	0.23	84.52	0.506666667
FBgn0003145	prd	paired (prd) is a paired-rule gene that encodes a transcription factor with two independent DNA binding domains, a paired domain and a homeodomain. Its roles include embryonic segmentation, accessory gland development and male fertility.	0.282	-1.827578317	4.71E-38	2.14E-37	yes	down	13.91	14.26	16.57	7.96	5.44	6.9	14.91333333	6.766666667
FBgn0003159	CG2841	-	0.034	-4.871854144	0	0	yes	down	76.72	71.36	77.84	4.05	3.13	4.47	75.30666667	3.883333333
FBgn0003187	qua	quail (qua) encodes a member of the Villin family of F-actin crosslinking proteins. It is involved in wing hair growth and oogenesis.	0.032	-4.950100098	0	0	yes	down	140.99	132.37	144.84	7.3	7.78	7.43	139.4	7.503333333
FBgn0003218	rdgB	retinal degeneration B (rdgB) encodes a member of the Class IIA Phosphatidylinositol transfer protein (PITP) family. It supports multiple biochemical functions involving lipid transfer during G-protein coupled phospholipase C activation.	0.192	-2.3776001	0	0	yes	down	85.41	84.53	85.25	17.91	15.79	15.8	85.06333333	16.5
FBgn0003250	Rh4	Rhodopsin 4	0.321	-1.638305796	5.08E-15	1.37E-14	yes	down	11.21	12.91	11.29	5.24	5.97	6.56	11.80333333	5.923333333
FBgn0003254	rib	ribbon (rib) encodes a nuclear BTB-domain protein, expressed in most embryonic cells. It is required for development of the salivary gland and trachea, as well as for dorsal closure. It regulates both growth and differentiation of salivary gland cells.	0.217	-2.206535281	9.97E-113	8.96E-112	yes	down	26.4	22.68	24.8	10.15	9.42	8.08	24.62666667	9.216666667
FBgn0003267	ro	rough	0.288	-1.793900427	1.27E-07	2.58E-07	yes	down	2.8	2.57	3.16	1.16	1.86	1.5	2.843333333	1.506666667
FBgn0003275	RpII18	RNA polymerase II 18kD subunit (RpII18) encodes a shared subunit of RNA polymerases I, II, and III.	0.435	-1.202504978	9.17E-36	4.00E-35	yes	down	233.07	258.13	233.67	178.01	175.75	159.78	241.6233333	171.18
FBgn0003292	rt	rotated abdomen (rt) encodes a protein that transfers a mannose to the Ser/Thr residues of the product of Dg, via forming an heterodimer with the product of tw. Its roles include myogenesis, muscle architecture and cell adhesion.	0.164	-2.612498099	2.58E-30	1.01E-29	yes	down	4.91	5.48	6.03	0.97	1.51	0.78	5.473333333	1.086666667
FBgn0003302	rux	roughex	0.477	-1.069189919	4.13E-49	2.18E-48	yes	down	106.34	106.56	98.91	86.99	79.92	81.58	103.9366667	82.83
FBgn0003313	sala	spalt-adjacent	0.146	-2.772827659	0.011697446	0.017742436	yes	down	0.32	1.07	0.68	0.21	0	0.34	0.69	0.183333333
FBgn0003319	Sb	Stubble	0.459	-1.121925929	0.001032884	0.001702156	yes	down	0.58	0.59	0.7	0.49	0.54	0.37	0.623333333	0.466666667
FBgn0003326	sca	scabrous (sca) encodes a secreted glycoprotein with partial homology to fibrinogen and its relatives. It is a transcriptional target of proneural bHLH proteins and a useful marker for proneural regions and cells. It contributes to neural patterning and interacts with the Notch pathway.	0.121	-3.052025306	2.32E-06	4.44E-06	yes	down	0.34	0.28	0.25	0.06	0.1	0.04	0.29	0.066666667
FBgn0003371	sgg	shaggy (sgg) encodes a glycogen synthase kinase 3, and a key component of the beta-catenin destruction complex. It functions in the canonical Wnt cascade.	0.492	-1.023003014	8.49E-72	5.81E-71	yes	down	76.13	72.06	79.4	52.75	53.87	51.85	75.86333333	52.82333333
FBgn0003382	sha	shavenoid (sha) encodes a novel protein that appears to promote trichome (hair) formation. sha mutations interact synergistically with mutations in fz/stan pathway genes.	0.128	-2.968790368	1.41E-14	3.76E-14	yes	down	0.46	0.58	0.57	0.15	0.12	0.07	0.536666667	0.113333333
FBgn0003386	Shaw	Shaker cognate w (Shaw) encodes a voltage-gated potassium channel (Kv3.1) that mediates a non-inactivating potassium current open at resting membrane potential. It is important for controlling excitability of motor neurons and clock neurons. It regulates circadian rhythms and is in a pathway with the product of qsm and Na[+] K[+] Ca[2+] Co-transporter.	0.128	-2.966914156	4.49E-24	1.55E-23	yes	down	4.35	4.46	4.28	0.83	0.39	0.5	4.363333333	0.573333333
FBgn0003388	shd	shade (shd) encodes 20-hydroxylase and is responsible for converting Ecdysone into 20-hydroxyecdysone, the active form of the steroid. It is required in all tissues that produce active Ecdysone and thus contributes to larval moulting, metamorphosis, growth, neuroblast diversity and egg chamber maturation.	0.233	-2.100790619	4.00E-28	1.51E-27	yes	down	6.73	6.72	6.71	1.76	2.03	1.53	6.72	1.773333333
FBgn0003410	sina	seven in absentia	0.295	-1.762735836	5.19E-198	6.98E-197	yes	down	76.43	77.53	76.32	34.06	30.61	30.85	76.76	31.84
FBgn0003423	slgA	sluggish A	0.452	-1.146975207	1.03E-123	9.84E-123	yes	down	71.11	67.31	71.55	55.57	51.36	52.62	69.99	53.18333333
FBgn0003429	slo	slowpoke (slo) encodes the structural alpha subunit of a BK ('maxi K') calcium-activated potassium channel. It regulates neurotransmitter release at the synapse and maintain electrical excitability in neurons and muscle cells.	0.094	-3.415149264	2.99E-53	1.67E-52	yes	down	13.34	12.8	14.16	0.74	0.36	0.53	13.43333333	0.543333333
FBgn0003450	snk	snake (snk) encodes a secreted serine protease. It is a member of the protease cascade that generates the ligand that activates the receptor encoded by Tl. It contributes to establishment of the dorsal-ventral embryonic axis.	0.141	-2.827083128	9.16E-08	1.87E-07	yes	down	1.32	1.24	1.1	0.38	0.27	0.2	1.22	0.283333333
FBgn0003463	sog	short gastrulation (sog) encodes a secreted BMP antagonist that is expressed in the embryonic ventral neuroectoderm. sog product promotes neural development by preventing dorsally produced dpp from diffusing into the neuroectoderm and suppressing expression of neural genes. sog protein also diffuses dorsally where it helps establish a BMP activity gradient essential for partitioning that domain i…	0.268	-1.901369578	5.47E-16	1.52E-15	yes	down	15.57	6.35	13.01	1.1	2.09	1.16	11.64333333	1.45
FBgn0003475	spir	spire (spir) encodes a de novo WH2 domain-containing actin nucleation factor that polymerizes linear actin filaments, as well as bundles and/or crosslinks actin and microtubules. It is a downstream effector of the product of Rho1 and is involved in many cytoskeleton related developmental processes, including ooplasmic streaming, nurse cell architecture, and endocytosis.	0.144	-2.799146626	0	0	yes	down	185.13	177.36	187.8	31.41	31.5	27.92	183.43	30.27666667
FBgn0003499	sr	stripe (sr) encodes a transcription factor that induces the fate of tendon cells in the embryo as well as in the adult fly. It works upstream of tendon specific genes including Tsp, slow and Lrt.	0.326	-1.617720853	3.64E-05	6.56E-05	yes	down	4.96	6.82	6.64	0.66	0.22	0.74	6.14	0.54
FBgn0003513	ss	Spineless plays a key role in defining the distal regions of the antenna and the leg. Its stochastic expression in R7 photoreceptors also controls the expression of color Rhodopsins (Rh4 vs. Rh3) in the two subsets of ommatidia.	0.108	-3.216465106	1.14E-12	2.83E-12	yes	down	0.49	0.45	0.45	0.11	0.07	0.1	0.463333333	0.093333333
FBgn0003545	sub	subito (sub) encodes a kinesin-6 homolog. Kinesin-6 proteins are known to bundle antiparallel microtubules. The product of sub is required for cytokinesis in mitosis and spindle organization and chromosome segregation in female meiosis.	0.43	-1.218001835	1.60E-79	1.16E-78	yes	down	55.68	53.01	53.35	39.76	36.71	37.16	54.01333333	37.87666667
FBgn0003612	Su(var)2-10	Suppressor of variegation 2-10 (Su(var)2-10) encodes a member of the PIAS protein family that regulates chromosome structure and function. As a JAK/STAT pathway regulator, it contributes to eye formation and eye determination.	0.419	-1.254737046	4.31E-108	3.78E-107	yes	down	104.94	95.97	99.83	70.94	68.75	67.11	100.2466667	68.93333333
FBgn0003651	svp	seven up	0.094	-3.416814115	1.54E-70	1.04E-69	yes	down	8.16	7.61	8.23	0.93	0.83	0.54	8	0.766666667
FBgn0003656	sws	swiss cheese (sws) encodes a transmembrane protein that hydrolyzes phosphatidylcholine and binds to and inhibits the C3 catalytic subunit of protein kinase A. Its loss leads to neuronal and glial degeneration and apoptotic cell death.	0.485	-1.043294453	1.24E-75	8.72E-75	yes	down	152.76	141.81	154.08	132.89	117.79	123.58	149.55	124.7533333
FBgn0003748	Treh	Trehalase (Treh) encodes an enzyme that hydrolyzes the the disaccharide trehalose to two molecules of glucose in either the cytoplasm or the extracellular space.	0.184	-2.441773301	3.75E-253	6.03E-252	yes	down	118.73	107.63	119.21	41.64	33.14	34.79	115.19	36.52333333
FBgn0003861	trp	transient receptor potential (trp) encodes a non-selective plasma membrane cation channel with high Ca[2+] permeability. It is highly eye-enriched and contributes to the electrical response to light in photoreceptors.	0.07	-3.845872512	1.55E-05	2.85E-05	yes	down	0.23	0.21	0.3	0.08	0.01	0	0.246666667	0.03
FBgn0003885	alphaTub84D	alpha-Tubulin at 84D is involved in major cellular mechanisms such as formation of spindle apparatus or microtubular threads for transport of proteins or organelles.	0.167	-2.581310469	0	0	yes	down	335.24	333.69	348.83	94.43	97.66	88.46	339.2533333	93.51666667
FBgn0003886	alphaTub85E	alpha-Tubulin at 85E is the major alpha-Tubulin constituent of accessory and attachment cells of chordotonal organs.	0.186	-2.428111931	8.70E-93	6.92E-92	yes	down	103.25	98.09	106.97	25.84	35.74	32.55	102.77	31.37666667
FBgn0003889	betaTub85D	beta-Tubulin at 85D	0.038	-4.718562423	0	0	yes	down	2061.44	1969.63	2093.11	134.82	128.46	120.61	2041.393333	127.9633333
FBgn0003896	tup	tailup (tup) encodes a transcription factor that regulates neuronal sub-type identity, including motor, serotonergic and dopaminergic neuron identity. It regulates germ band retraction, dorsal closure, muscle and heart development.	0.361	-1.469106359	5.19E-05	9.26E-05	yes	down	1.98	1.89	1.42	0.51	1.15	0.47	1.763333333	0.71
FBgn0003900	twi	twist (twi) encodes a transcription factor required for mesoderm cell fate. The product of twi is essential for gastrulation, the development of mesodermal derivatives, including somatic and visceral muscle, fat body and maintenance of muscle stem cells.	0.047	-4.423350828	5.64E-127	5.50E-126	yes	down	18.2	16.39	18.89	2.02	0.97	1.32	17.82666667	1.436666667
FBgn0003943	Ubi-p63E	Ubiquitin-63E (Ubi-p63E) encodes a polyubiquitin precursor: once processed by deubiquitinating enzymes, it produces ten ubiquitin molecules, which are predominantly conjugated to target proteins. Ubiquitin conjugation is involved in a wide range of biological processes, such as protein degradation, endocytosis of plasma membrane proteins, protein trafficking, DNA-damage response and inflammation …	0.151	-2.726144668	0	0	yes	down	4698.49	4537.44	4940.87	1159.55	1225.26	1123.42	4725.6	1169.41
FBgn0003944	Ubx	Ultrabithorax (Ubx) encodes a homeodomain transcription factor involved in cell fate decisions, cell proliferation and organ identity. Ubx mutants can show a second set of wings due to appendage transformation.	0.271	-1.885546119	0.004455365	0.007014775	yes	down	0.51	0.21	0.3	0.14	0.21	0.07	0.34	0.14
FBgn0003980	Vm26Ab	Vitelline membrane 26Ab	0.155	-2.693353642	0.045905975	0.065244303	yes	down	0.38	0.32	1.36	0	0.3	0.2	0.686666667	0.166666667
FBgn0003984	vn	Vein (Vn) is a secreted neuregulin-like EGFR ligand. Vn has weaker intrinsic activity, and a lower receptor affinity, than the TGFalpha-like ligand spi. Vn has roles in growth and patterning of tissues including muscle, midgut, ovary, trachea, glia, eye, leg, and wing.	0.279	-1.840870743	3.11E-41	1.48E-40	yes	down	10.1	11.79	11.51	4.36	3.94	3.46	11.13333333	3.92
FBgn0004050	z	Zeste is a sequence-specific DNA-binding protein. It is often found in the proximal promoter region of many genes where it helps to recruit the BRM nucleosome remodeling complex. It is best known for the pairing-dependent repressive effects produced by some of its mutants on target genes, especially the w gene.	0.36	-1.474497799	5.43E-56	3.12E-55	yes	down	29.03	23.66	27.53	17.1	15.34	15.32	26.74	15.92
FBgn0004102	oc	ocelliless	0.005	-7.662569388	8.47E-46	4.29E-45	yes	down	2.97	2.71	3.13	0.02	0.04	0.02	2.936666667	0.026666667
FBgn0004171	Mst98Cb	Male-specific RNA 98Cb	0.125	-3.001534207	0	0	yes	down	1529.32	1426.91	1631.09	336.57	287.39	318.42	1529.106667	314.1266667
FBgn0004172	Mst84Da	Male-specific RNA 84Da	0.066	-3.924066098	0	0	yes	down	5427.01	6180.78	5156.21	611.79	537.14	611.66	5588	586.8633333
FBgn0004173	Mst84Db	Male-specific RNA 84Db	0.06	-4.061438589	0	0	yes	down	3506.93	3841.72	3496.62	378.74	337.99	360.83	3615.09	359.1866667
FBgn0004174	Mst84Dc	Male-specific RNA 84Dc	0.076	-3.711063799	0	0	yes	down	3833.81	4156.46	3709.32	524.75	429.23	475.9	3899.863333	476.6266667
FBgn0004175	Mst84Dd	Male-specific RNA 84Dd	0.071	-3.80704977	0	0	yes	down	3076.29	3148.87	2984.09	371.07	289.38	321.95	3069.75	327.4666667
FBgn0004197	Ser	Serrate	0.024	-5.366558431	2.25E-62	1.39E-61	yes	down	3.36	5.46	3.43	0.11	0.08	0.05	4.083333333	0.08
FBgn0004198	ct	cut (ct) encodes a homeoprotein that functions as a transcriptional factor in many different cells such as wing disc, muscle, oocyte and sense organ cells. It is a regulator of type-specific neuronal identity in the peripheral nervous system. ct is expressed at variable levels in the dendritic arborization (DA) neurons and these levels control the different dendritic morphologies specific for eac…	0.097	-3.370193483	5.59E-79	4.03E-78	yes	down	4.82	3.84	3.75	0.45	0.46	0.28	4.136666667	0.396666667
FBgn0004228	mex1	midgut expression 1	0.031	-5.019923628	5.06E-139	5.24E-138	yes	down	27.33	25.73	27.51	2.19	1.57	2.33	26.85666667	2.03
FBgn0004370	Ptp10D	Protein tyrosine phosphatase 10D (Ptp10D) encodes a transmembrane receptor tyrosine phosphatase closely related to the product of Ptp4E. Ptp4E-Ptp10D double mutants have lethal respiratory defects. Ptp10D-Ptp69D double mutants have a strong phenotype in which embryonic CNS axons abnormally cross the ventral midline. The product of Ptp10D regulates signaling through the receptor tyrosine kinases e…	0.283	-1.819239758	5.74E-127	5.59E-126	yes	down	20.06	17.76	19.45	7.44	7.98	7.39	19.09	7.603333333
FBgn0004373	fwd	four wheel drive (fwd) encodes a Golgi-localized lipid kinase that synthesizes phosphatidylinositol 4-phosphate from phosphatidylinositol. It is involved in spermatocyte cytokinesis and male fertility.	0.32	-1.642815182	3.53E-186	4.56E-185	yes	down	57.57	54.27	57.37	26.12	24.73	23.51	56.40333333	24.78666667
FBgn0004374	neb	nebbish	0.194	-2.363421872	5.50E-226	8.08E-225	yes	down	48.26	45.19	47.37	15.69	13.57	15.98	46.94	15.08
FBgn0004429	LysP	Lysozyme P	0.071	-3.810165189	0.012745935	0.019253792	yes	down	0.65	0.67	0.47	0	0.11	0.1	0.596666667	0.07
FBgn0004573	5-HT7	5-hydroxytryptamine (serotonin) receptor 7 (5-HT7) encodes a 5-hydroxytryptamine (serotonin) GPCR that belongs to the Class A GPCR family. They bind and transmit the signal from the neurotransmitter 5-HT (serotonin). The family can be subdivided into several subclasses based on pharmacology, signal transduction and structure. There are 5 genes encoding serotonin receptors in the Drosophila melano…	0.286	-1.808203775	2.20E-06	4.20E-06	yes	down	1.7	1.98	2.77	0.18	0.4	0.27	2.15	0.283333333
FBgn0004577	Pxd	Peroxidase (Pxd) encodes an enzyme that converts hydrogen peroxide to water and molecular oxygen, in the process oxidizing glutathione to glutathione disulfide. It is involved in the cellular response to oxidative stress.	0.171	-2.548255727	0.002409982	0.003869288	yes	down	0.19	0.24	0.24	0.09	0.04	0.07	0.223333333	0.066666667
FBgn0004589	Eig71Eb	Ecdysone-induced gene 71Eb	0.058	-4.104205769	5.69E-09	1.22E-08	yes	down	5.43	7.54	7.12	0.41	0.65	0.86	6.696666667	0.64
FBgn0004593	Eig71Ef	Ecdysone-induced gene 71Ef	0.024	-5.392011534	0.004798042	0.007533894	yes	down	1.67	0.7	0.76	0	0	0	1.043333333	0
FBgn0004595	pros	prospero (pros) encodes a protein that promotes the expression of neural differentiation genes and represses neuroblast stem cell identity genes and cell cycle proliferation genes; it is also important for astrocyte development. The product of pros is asymmetrically localized to the basal cortex during neuroblast asymmetric cell division, resulting in its partioning into GMC daughter cells, where…	0.02	-5.636943711	8.93E-126	8.64E-125	yes	down	6.38	5.24	6.42	0.13	0.15	0.06	6.013333333	0.113333333
FBgn0004618	gl	glass (gl) encodes a zinc finger transcription factor involved in cell fate specification. It is primarily transcribed in photoreceptors, where its expression is activated by the retinal determination member encoded by so. gl is required for correctly patterning the retina, rhabdomere formation, and for the expression of phototransduction proteins	0.022	-5.479511917	2.10E-07	4.20E-07	yes	down	0.38	0.27	0.44	0.04	0	0	0.363333333	0.013333333
FBgn0004619	GluRIA	Glutamate receptor IA	0.017	-5.841611661	3.01E-22	9.96E-22	yes	down	5.02	5.21	6.47	0.01	0.03	0.15	5.566666667	0.063333333
FBgn0004622	TkR99D	Tachykinin-like receptor at 99D	0.073	-3.769140229	3.10E-18	9.21E-18	yes	down	5.53	5.82	6.04	0.39	0.07	0.18	5.796666667	0.213333333
FBgn0004623	Gbeta76C	G protein beta-subunit 76C (Gbeta76C) encodes a protein that forms a Gbeta-gamma complex that is anchored to the plasma membrane via lipid modification of the gamma-subunit . The Gbeta-gamma complex plays an essential role in phototransduction by presenting the Gqalpha-subunit to rhodopsin GPCRs for efficient activation, and preventing spontaneous GDP-GTP exchange on the Gqalpha-subunit.	0.123	-3.028429167	0.023733383	0.034901907	yes	down	0.16	0.27	0.17	0.09	0	0.03	0.2	0.04
FBgn0004635	rho	rhomboid (rho) encodes an intra-membrane serine protease that processes the membrane precursors of Egfr ligands. Its roles include growth regulation, cell survival and developmental patterning.	0.172	-2.540343336	3.69E-08	7.65E-08	yes	down	0.61	0.77	0.79	0.19	0.2	0.22	0.723333333	0.203333333
FBgn0004646	ogre	optic ganglion reduced (ogre) encodes one of the innexin subunits spanning the membrane 4 times. Together with the products of Inx2 and Inx3, it forms homo or hetero oligomers forming gap junctions, which allow the transfer of small solute between cells.	0.45	-1.153088457	1.77E-24	6.19E-24	yes	down	26.4	24.99	28.36	12.53	9.64	12.7	26.58333333	11.62333333
FBgn0004649	yl	yolkless	0.24	-2.05718625	1.77E-08	3.72E-08	yes	down	0.56	0.8	0.73	0.16	0.26	0.4	0.696666667	0.273333333
FBgn0004650	fs(1)N	female sterile (1) Nasrat (fs(1)N) encodes encodes a protein that is required, along with the products of fs(1)M3 and clos, for their accumulation at the vitelline membrane and function in vitelline membrane integrity and Torso receptor activation.	0.173	-2.534634829	1.21E-63	7.56E-63	yes	down	8.77	8.55	8.84	2.24	3.16	2.07	8.72	2.49
FBgn0004652	fru	fruitless (fru) encodes a BTB zinc finger transcription factor that contributes to sexual differentiation of the neural circuits underlying male sexual behavior.	0.277	-1.854520633	9.91E-102	8.30E-101	yes	down	15.43	13.54	16.4	5.39	5.95	5.65	15.12333333	5.663333333
FBgn0004778	Ccp84Af	Ccp84Af	0.083	-3.592789697	0.0326411	0.047249887	yes	down	0.43	0.61	0.65	0	0	0.23	0.563333333	0.076666667
FBgn0004779	Ccp84Ae	Ccp84Ae	0.049	-4.357059444	0.024838843	0.036445235	yes	down	0.19	0.08	0.76	0	0.08	0	0.343333333	0.026666667
FBgn0004781	Ccp84Ac	Ccp84Ac	0.023	-5.459673441	0.000371218	0.000628757	yes	down	0.47	0.55	0.31	0	0.05	0	0.443333333	0.016666667
FBgn0004783	Ccp84Aa	Ccp84Aa	0.072	-3.793182654	0.018116228	0.026948283	yes	down	0.46	0.39	0.41	0	0.15	0	0.42	0.05
FBgn0004837	Su(H)	Suppressor of Hairless	0.45	-1.153241419	2.07E-35	8.99E-35	yes	down	15.58	14.39	14.52	11.27	10.83	10.4	14.83	10.83333333
FBgn0004841	TkR86C	Tachykinin-like receptor at 86C	0.281	-1.833911511	2.26E-10	5.16E-10	yes	down	1.86	2.38	3.01	0.87	0.93	0.85	2.416666667	0.883333333
FBgn0004854	B-H2	BarH2	0.088	-3.499014002	6.02E-23	2.03E-22	yes	down	1.93	1.52	1.2	0.26	0.22	0.21	1.55	0.23
FBgn0004858	elB	elbow B	0.482	-1.054370936	1.14E-06	2.22E-06	yes	down	2	1.9	1.66	1.67	1.34	1.42	1.853333333	1.476666667
FBgn0004863	C15	C15	0.034	-4.87710591	4.16E-07	8.23E-07	yes	down	0.37	0.66	0.63	0.05	0.05	0	0.553333333	0.033333333
FBgn0004876	cdi	center divider (cdi) encodes a serine/threonine kinase that stimulates the formation of actin fibers and focal adhesions through phosphorylation of the F-actin depolimerization factor tsr.	0.183	-2.45246479	0	0	yes	down	57.04	55.49	57.84	17.96	16.67	15.5	56.79	16.71
FBgn0004880	scrt	scratch	0.096	-3.377154966	3.35E-09	7.25E-09	yes	down	0.27	0.35	0.31	0.05	0.04	0.02	0.31	0.036666667
FBgn0004882	orb	oo18 RNA-binding protein	0.082	-3.602968847	0	0	yes	down	430.66	400.51	434.51	50.79	51.2	49.42	421.8933333	50.47
FBgn0004885	tok	tolkin (tok) encodes a Zinc metallopeptidase with similar substrate specificity to the product of tld, which is its paralog. It cleaves the product of sog as well as the prodomains of several TGF-beta ligands.	0.109	-3.191844176	0	0	yes	down	60.71	56.58	60.23	7.32	6.42	6.45	59.17333333	6.73
FBgn0004919	gol	goliath (gol) encodes an E3 ubiquitin ligase, whose cellular substrates are unknown. During embyrogenesis gol is expressed in fusion-competence myoblasts of the somatic and visceral mesoderm.	0.387	-1.368930955	1.04E-19	3.22E-19	yes	down	3.85	3.63	3.66	2.62	2.87	2.8	3.713333333	2.763333333
FBgn0004956	upd1	Unpaired 1 (Upd1) is a secreted glycol-protein that is able to act at a distance as the primary ligand of the JAK/STAT signaling pathway. Although semi-redundant with upd2 and upd3, Upd1 depletion results in embryonic lethality with an atypical gap gene-like segmentation phenotype.	0.022	-5.494132129	3.41E-125	3.28E-124	yes	down	9.25	9.08	8.49	0.3	0.3	0.43	8.94	0.343333333
FBgn0005386	ash1	absent, small, or homeotic discs 1 (ash1) encodes a histone methyltransferase involved in transcription regulation.	0.421	-1.248053827	5.56E-74	3.88E-73	yes	down	24	20.86	23.85	16.7	16.3	15.02	22.90333333	16.00666667
FBgn0005390	fs(1)M3	female sterile (1) M3 (fs(1)M3) encodes a protein that is required, along with the products of fs(1)N and clos, for their accumulation at the vitelline membrane and function in vitelline membrane integrity and Torso receptor activation.	0.319	-1.647522297	0.000136071	0.000236428	yes	down	1.65	1.84	0.76	0.22	0.17	0.28	1.416666667	0.223333333
FBgn0005561	sv	shaven (sv) encodes a transcription factor and a member of the paired box family of genes. It is primarily involved in the terminal differentiation of specific cell types during the development of a variety of sensory organs, including the bristles and the eye.	0.201	-2.312886947	2.34E-09	5.11E-09	yes	down	1.16	1.15	1.58	0.29	0.39	0.35	1.296666667	0.343333333
FBgn0005586	Rab3	Rab3 (Rab3) encodes a member of a large family of Ras-like small GTPases. Localized primarily at the synapse, Rab3 product is involved in mechanisms that control synaptic development and function, including the regulation of active zone protein composition at the neuromuscular junction.	0.4	-1.32314034	6.19E-29	2.38E-28	yes	down	5.96	6.99	5.91	4.66	3.28	4.44	6.286666667	4.126666667
FBgn0005613	Sox15	Sox box protein 15	0.137	-2.871177031	0.003750655	0.00593568	yes	down	0.11	0.16	0.07	0.03	0.02	0.02	0.113333333	0.023333333
FBgn0005654	Orc3	Origin recognition complex subunit 3	0.182	-2.454687286	9.36E-306	1.78E-304	yes	down	91.41	79.47	94.51	27.16	27.88	27.8	88.46333333	27.61333333
FBgn0005677	dac	dachshund (dac) encodes a transcriptional cofactor that physically interacts with several other retinal determination proteins, including those encoded by eya and so, and regulates eye, leg, gonad, and brain development.	0.261	-1.937003034	1.03E-29	4.02E-29	yes	down	3.71	3.48	4.49	1.43	1.93	1.67	3.893333333	1.676666667
FBgn0005778	PpD5	Protein phosphatase D5	0.008	-7.05308675	9.34E-280	1.60E-278	yes	down	81.67	75.06	70.45	1.35	0.57	0.89	75.72666667	0.936666667
FBgn0005779	PpD6	Protein phosphatase D6	0.032	-4.966805153	3.15E-247	4.94E-246	yes	down	52.1	48.18	49.13	2.28	2.25	3.35	49.80333333	2.626666667
FBgn0008636	hbn	homeobrain	0.028	-5.179656329	7.88E-05	0.000138936	yes	down	0.31	0.42	0.33	0.05	0	0	0.353333333	0.016666667
FBgn0010039	GstD3	Glutathione S transferase D3	0.3	-1.739297669	1.05E-50	5.68E-50	yes	down	76.47	78.02	89.01	42.86	42.37	34.2	81.16666667	39.81
FBgn0010114	hig	hikaru genki (hig) encodes a secretory matrix protein localized to the synaptic clefts of cholinergic synapses. It is required for the accumulation of acetylcholine receptor subunits on the postsynaptic membranes.	0.139	-2.848982316	2.97E-07	5.93E-07	yes	down	0.5	0.52	0.4	0.16	0.13	0.03	0.473333333	0.106666667
FBgn0010197	Gyc32E	Guanylyl cyclase at 32E	0.445	-1.167933799	0.012260992	0.018557424	yes	down	0.26	0.41	0.35	0.28	0.2	0.28	0.34	0.253333333
FBgn0010288	Uch	Ubiquitin carboxy-terminal hydrolase	0.381	-1.393124297	8.88E-147	9.53E-146	yes	down	493.72	498.49	518.95	312.75	321.69	309.78	503.72	314.74
FBgn0010314	Cks30A	Cyclin-dependent kinase subunit 30A (Cks30A) encodes a protein that promotes progression through female meiosis and the mitotic divisions of the early embryo. It interacts with Cdk1 and is required in prometaphase for spindle assembly, and at the metaphase to anaphase transition for the destruction of the cyclin encoded by CycA.	0.377	-1.40916334	5.02E-23	1.69E-22	yes	down	20.13	20.73	18.05	11.88	12.74	11.94	19.63666667	12.18666667
FBgn0010316	dap	dacapo (dap) encodes a Cyclin-dependent kinase inhibitor in the CIP/KIP family. It binds to CycE-Cdk2 complexes and thereby inhibits their protein kinase activity. Upregulation of dap is required after the last mitosis for arresting cells in G1/G0 before terminal differentiation in many post-mitotic cell types.	0.489	-1.030961999	7.91E-20	2.45E-19	yes	down	12.98	10.69	13.05	10.59	9.81	9.15	12.24	9.85
FBgn0010329	Tbh	Tyramine beta hydroxylase (Tbh) encodes a monooxygenase and the key limiting enzyme in octopamine synthesis. It regulates egg laying, positive associative olfactory learning and memory, aggression, flight initiation and maintenance, locomotor activity and attraction to ethanol containing food sources.	0.097	-3.370449499	3.05E-43	1.49E-42	yes	down	2.21	2.09	2.65	0.41	0.39	0.31	2.316666667	0.37
FBgn0010350	Cds	CDP-diacylglycerol synthase (Cds) encodes an enzyme for the synthesis of cytidine diphosphate diacylglycerol (CDP-DAG) from phosphatidic acid. CDP-DAG is the precursor of two phospholipids, phosphatidylinositol and phosphatidylglycerol. The product of Cds has roles in cell growth and lipid storage.	0.377	-1.408851231	2.97E-103	2.52E-102	yes	down	68.47	60.99	64.47	43.88	41.13	43.12	64.64333333	42.71
FBgn0010382	CycE	Cyclin E	0.18	-2.473827202	4.32E-101	3.61E-100	yes	down	20.79	20.23	19.2	6.35	6.91	5.16	20.07333333	6.14
FBgn0010387	Acbp2	Acyl-CoA binding protein 2	0.438	-1.192279205	6.49E-08	1.33E-07	yes	down	63.82	74.88	90.08	73.71	42.44	45.7	76.26	53.95
FBgn0010431	mtrm	matrimony (mtrm) is a haploinsufficient gene expressed solely during oogenesis. While mtrm null females are sterile, heterozygotes are fertile but display high levels of achiasmate chromosome missegregation during meiosis I. The mtrm product binds to and inhibits the kinase encoded by polo in a dosage-dependent manner.	0.376	-1.41301674	0.006443835	0.01000516	yes	down	1.56	0.98	1.56	0.86	1.1	0.56	1.366666667	0.84
FBgn0010435	emp	epithelial membrane protein	0.192	-2.381538868	4.55E-296	8.35E-295	yes	down	274.59	255.75	282.47	86.1	91.78	80.55	270.9366667	86.14333333
FBgn0010504	kermit	kermit (kermit) encodes a GIPC (GAIP interacting protein, C terminus) type protein. It interacts with the product of Gyc76C, facilitating neuron axon guidance in a process mediated by the product of PlexA. It also physically and genetically interacts with the product of jar during wing planar cell polarity establishment. It is required for locomotive activity and determination of lifespan.	0.079	-3.667477357	0	0	yes	down	310.28	291.98	315.58	35.76	35.33	32.11	305.9466667	34.4
FBgn0010549	l(2)03659	lethal (2) 03659	0.101	-3.307031392	2.00E-61	1.23E-60	yes	down	4.14	4.04	3.78	0.5	0.72	0.58	3.986666667	0.6
FBgn0010551	Phb2	Prohibitin 2	0.494	-1.018413512	9.76E-101	8.11E-100	yes	down	353.04	343.57	372.79	295.56	285.15	272.37	356.4666667	284.36
FBgn0010583	dock	dreadlocks	0.402	-1.314309825	1.32E-120	1.23E-119	yes	down	44.04	40.7	42.4	31.81	31.95	30.66	42.38	31.47333333
FBgn0010747	Srp54k	Signal recognition particle protein 54k	0.494	-1.017214781	2.17E-73	1.51E-72	yes	down	108.84	103.64	107.79	89.67	88.66	91.65	106.7566667	89.99333333
FBgn0010877	l(3)05822	lethal (3) 05822	0.226	-2.146271329	9.50E-265	1.58E-263	yes	down	38.42	35.43	38.5	20.49	18.97	18.47	37.45	19.31
FBgn0011206	bol	boule (bol) encodes a translational regulator required in spermatogenesis for entry into meiosis and spermatid differentiation. It has an additional role in mushroom body gamma neurons as a negative regulator of axon pruning.	0.161	-2.630994834	0	0	yes	down	622.33	596.44	593.95	169.85	143.67	153.74	604.24	155.7533333
FBgn0011217	eff	effete (eff) encodes a conserved class I E2 ubiquitin-conjugating enzyme that contributes to the protein ubiquitination and degradation pathway. The roles of the product of eff include female germline stem cell maintenance, eye development, apoptosis regulation and chromatin organization.	0.478	-1.06448721	3.45E-85	2.60E-84	yes	down	524.72	500.31	520.92	552.14	497.02	469.84	515.3166667	506.3333333
FBgn0011225	jar	jaguar	0.073	-3.768535712	0	0	yes	down	230.67	215.1	234.93	26.9	23.54	23.15	226.9	24.53
FBgn0011239	ms(2)35Ci	male sterile (2) 35Ci	0.032	-4.949638916	0	0	yes	down	148.71	152.57	142.14	5.65	4.99	4.44	147.8066667	5.026666667
FBgn0011244	Hsp60B	Heat shock protein 60B	0.026	-5.242746532	0	0	yes	down	803.04	743.07	806.63	37.23	30.15	34.49	784.2466667	33.95666667
FBgn0011270	Pglym87	Phosphoglyceromutase 87	0.018	-5.811291664	0	0	yes	down	686.87	702.38	682.85	22.86	16.76	21.19	690.7	20.27
FBgn0011273	Acam	Androcam	0.04	-4.626675809	0	0	yes	down	924.97	892.92	882.86	52.2	46.53	48.9	900.25	49.21
FBgn0011278	lbe	ladybird early	0.014	-6.165185576	2.38E-22	7.90E-22	yes	down	2.14	1.93	1.59	0.07	0.04	0.02	1.886666667	0.043333333
FBgn0011286	RyR	Ryanodine receptor (RyR) encodes an intracellular calcium channel localized in the sarcoplasmic reticulum of muscles and the endoplasmic reticulum of neurons and other cell types. It regulates the release of intracellular calcium stores and has a key role in muscle contraction.	0.477	-1.068889833	0.003962537	0.006260039	yes	down	3	2.91	3.31	3.04	1.16	2.56	3.073333333	2.253333333
FBgn0011288	Snap25	Synaptosomal-associated protein 25kDa (Snap25) encodes a synaptic target SNARE protein and a component of SNARE protein complexes known to function in neurotransmitter release. It functions in synaptic transmission in larvae and is essential in adults.	0.032	-4.951462731	2.15E-80	1.57E-79	yes	down	22.83	21.28	20.54	0.6	0.61	0.35	21.55	0.52
FBgn0011569	can	cannonball (can) encodes a testis-specific TBP-associated factor essential for spermatogenesis. It is required for the normal level of expression of a large number of spermatogenesis genes and is strongly associated with the nucleolus in primary spermatocytes.	0.476	-1.071517115	4.23E-28	1.60E-27	yes	down	13.73	12.73	14.98	9.7	10.31	10.23	13.81333333	10.08
FBgn0011582	Dop1R1	Dopamine 1-like receptor 1	0.029	-5.115090487	7.28E-31	2.89E-30	yes	down	1.46	1.47	1.68	0.02	0.02	0.01	1.536666667	0.016666667
FBgn0011596	fzo	fuzzy onions (fzo) encodes an evolutionarily conserved transmembrane Dynamin-type GTPase and founder member of the mitofusin class of proteins. It is required for proper fusion of mitochondria during spermatid differentiation to form the Nebenkern mitochondrial formation.	0.015	-6.106365659	0	0	yes	down	114.58	105.34	110.6	2.74	2.63	2.55	110.1733333	2.64
FBgn0011606	Klp3A	Kinesin-like protein at 3A	0.464	-1.106366016	1.29E-96	1.05E-95	yes	down	112.36	105.38	111.56	90.97	78.5	82.46	109.7666667	83.97666667
FBgn0011659	Mlh1	Mlh1	0.455	-1.136673027	1.10E-07	2.23E-07	yes	down	3.56	3.89	3.92	3.56	2.61	2.4	3.79	2.856666667
FBgn0011722	Tig	Tiggrin (Tig) is an extracellular matrix protein and integrin ligand that accumulates at the embryonic and larval muscle attachment site. It is also found as a component of the hemolymph clot.	0.117	-3.100754274	3.09E-103	2.61E-102	yes	down	4.33	4.16	3.91	0.94	0.75	0.7	4.133333333	0.796666667
FBgn0011725	twin	twin (twin) encodes the CCR4 deadenylase, one of two enzymes in the CCR4-NOT complex that degrade mRNA poly(A) tails. It is required during oogenesis in germline stem cell self-renewal, synchronous germ cell division and prevention of cell death, as well as in early embryonic patterning through the deadenylation of specific maternal mRNAs.	0.136	-2.883071795	0	0	yes	down	552.5	513.54	549.21	128.17	115.33	117.69	538.4166667	120.3966667
FBgn0011737	Wee1	Wee1 kinase (Wee1) encodes a tyrosine kinase required for triggering entry into mitosis. The activity of the Wee1 product contributes to spindle assembly and alignment and separation of the chromosomes.	0.489	-1.030973132	1.29E-79	9.33E-79	yes	down	98.92	90.31	98.03	78.57	69.72	73.42	95.75333333	73.90333333
FBgn0011743	Arp53D	Actin-related protein 53D	0.449	-1.154096168	4.98E-114	4.50E-113	yes	down	211.65	198.36	207.91	156.26	149.58	151.69	205.9733333	152.51
FBgn0011746	ana	anachronism (ana) encodes a secreted glycoprotein that is expressed in glia and at lower levels in neuroblasts. It suppresses neuroblast proliferation.	0.253	-1.98337803	1.60E-14	4.26E-14	yes	down	44.64	41.37	43.55	21.58	11.75	17.86	43.18666667	17.06333333
FBgn0011817	nmo	nemo (nmo) encodes an atypical proline-directed serine/threonine kinase with roles in numerous developmental processes, including ommatidial rotation/planar cell polarity, retinal specification and neuronal function, and circadian clock speed. It regulates the activity of several signal transduction pathways, including BMP, Wnt, and Notch, and is implicated in fly models of neurodegenerative dise…	0.421	-1.247580633	1.06E-63	6.67E-63	yes	down	80.14	75.85	79.53	46.74	49.05	45.46	78.50666667	47.08333333
FBgn0011829	Ret	Ret oncogene (Ret) encodes a cell surface receptor mediating dendrite development of class IV dendritic arborization sensory neurons. It interacts with integrins and mediates rac1 signaling to promote dendrite adhesion to the extracellular matrix.	0.457	-1.129793525	0.002496363	0.004003235	yes	down	6.66	3.79	4.42	2.74	1.89	1.99	4.956666667	2.206666667
FBgn0011834	Ser6	Serine protease 6	0.187	-2.416208567	0.012133319	0.018372732	yes	down	1.25	2.06	1.88	1.46	0	0.17	1.73	0.543333333
FBgn0012036	Aldh	Aldehyde dehydrogenase (Aldh) encodes an NAD[+] dependent mitochondrial aldehyde dehydrogenase. Its functions include detoxifying endogenous aldehydes generated by lipid peroxidation, and detoxifying acetaldehyde derived from dietary ethanol.	0.424	-1.236346587	7.08E-66	4.57E-65	yes	down	517.36	508.28	521.44	360.31	396.63	338.21	515.6933333	365.05
FBgn0012037	Ance	Angiotensin converting enzyme (Ance) encodes a member of the peptidyl-dipeptidase A family of zinc metallopeptidases. Ance product is an extracellular glycosylated enzyme with a broad substrate specificity, cleaving dipeptides from the carboxy terminus of oligopeptides.	0.368	-1.440735296	1.31E-57	7.67E-57	yes	down	36.19	34.23	35.5	20.92	23.54	21.39	35.30666667	21.95
FBgn0013279	Hsp70Bc	Heat-shock-protein-70Bc	0.127	-2.981854022	4.12E-53	2.30E-52	yes	down	27.89	23.09	27.2	9.15	5.68	5.11	26.06	6.646666667
FBgn0013300	ProtA	Protamine A (ProtA) encodes a protamine protein involved in packaging the paternal genome in sperm. Protamines are small highly basic proteins with numerous cysteines.	0.052	-4.274670015	0	0	yes	down	647.01	605.2	602.51	60.5	46.79	53.65	618.24	53.64666667
FBgn0013301	ProtB	Protamine B (ProtB) encodes a protamine protein involved in packaging the paternal genome in sperm. Protamines are small highly basic proteins with numerous cysteines.	0.019	-5.704017645	0	0	yes	down	975.16	919.39	944.68	32.2	28.01	28.97	946.41	29.72666667
FBgn0013308	Odc2	Ornithine decarboxylase 2	0.033	-4.936214228	1.42E-11	3.39E-11	yes	down	2.06	1.64	1.74	0.25	0.04	0	1.813333333	0.096666667
FBgn0013467	igl	igloo	0.418	-1.257128586	3.27E-12	8.00E-12	yes	down	3.67	3.44	3.06	4.26	2.94	3.63	3.39	3.61
FBgn0013725	phyl	phyllopod	0.102	-3.289170279	2.45E-17	7.09E-17	yes	down	2.37	2.84	3.38	0.63	0.22	0.6	2.863333333	0.483333333
FBgn0013755	Bro	Brother (Bro) encodes a beta-subunit of the transcription factor complex core binding factor, which is involved in transcription regulation. It regulates hemocyte proliferation and acts redundantly with the product of Bgb in embryonic segmentation.	0.219	-2.191363965	0.001384148	0.00225929	yes	down	1.35	1.64	1.97	0.22	0.78	0.77	1.653333333	0.59
FBgn0013765	cnn	centrosomin (cnc) encodes an essential mitotic centrosome component. During early embryogenesis it is required to organize the mitotic spindle, the actin cytoskeleton and centriole replication. It is also required for mitotic and meiotic divisions during spermatogenesis, as well as organization of the sperm axoneme. The product of cnc can interact with microtubules, actin and the kinase encoded b…	0.179	-2.478854772	0	0	yes	down	319.88	299.98	322.05	50.91	47.56	47.85	313.97	48.77333333
FBgn0013810	Dhc36C	Dynein heavy chain at 36C	0.043	-4.524604101	0	0	yes	down	35.7	34.34	35.72	2.84	2.63	2.1	35.25333333	2.523333333
FBgn0013811	Dhc62B	Dynein heavy chain at 62B	0.146	-2.776186376	1.38E-215	1.97E-214	yes	down	16.5	15.6	16.25	3.84	4.36	3.4	16.11666667	3.866666667
FBgn0013813	Dhc98D	Dynein heavy chain at 89D	0.222	-2.170489443	0	0	yes	down	35.45	33.42	35.05	13.17	13.21	12.62	34.64	13
FBgn0013973	Gycbeta100B	Guanylyl cyclase beta-subunit at 100B	0.336	-1.574241372	0.01173929	0.017800925	yes	down	0.16	0.26	0.15	0.09	0.12	0.11	0.19	0.106666667
FBgn0013995	Calx	Na/Ca-exchange protein	0.053	-4.231390397	0	0	yes	down	112.08	105.68	113.89	7.6	7.36	7.66	110.55	7.54
FBgn0014019	Rh5	Rhodopsin 5 (Rh5) encodes a visual GPCR opsin that covalently binds the chromophore retinal. A photon of light stimulates the isomerization of retinal resulting in a conformational change in the product of Rh5 and signal activation. Its peak sensitivity is in the blue and it is expressed in a subclass of R8 photoreceptors.	0.302	-1.729049934	2.16E-05	3.94E-05	yes	down	1.93	1.86	2.54	0.63	1.17	1.33	2.11	1.043333333
FBgn0014075	Uggt	UDP-glucose-glycoprotein glucosyltransferase (Uggt) encodes an enzyme that recognizes glycoproteins with folding defects and adds glucose to N-glycans near the misfolded part of the protein. Uggt product is a component of the calnexin cycle and promotes protein folding in the endoplasmic reticulum along with the protein encoded by Cnx99A and Calr.	0.48	-1.05823358	1.32E-69	8.84E-69	yes	down	28.05	26.79	28.7	22.76	22.61	20.96	27.84666667	22.11
FBgn0014076	Vm32E	Vitelline membrane 32E is a structural component of the vitelline membrane and the endochorion layer.	0.037	-4.744451929	0.034955188	0.05041578	yes	down	0.25	1.07	0.46	0	0	0	0.593333333	0
FBgn0014135	bnl	branchless	0.435	-1.202028028	2.41E-13	6.13E-13	yes	down	5.38	5.42	5.09	3.06	2.76	2.18	5.296666667	2.666666667
FBgn0014877	Roe1	Roe1	0.478	-1.065623444	9.26E-94	7.41E-93	yes	down	271.15	267.3	275.64	215.52	213.9	210.41	271.3633333	213.2766667
FBgn0015008	Actn3	alpha actinin 3	0.214	-2.222928372	5.97E-175	7.30E-174	yes	down	104.77	102.24	97.95	38.12	32.16	37.68	101.6533333	35.98666667
FBgn0015032	Cyp4c3	Cytochrome P450-4c3	0.18	-2.477935739	3.77E-10	8.52E-10	yes	down	1.52	1.38	1.37	0.31	0.47	0.48	1.423333333	0.42
FBgn0015033	Cyp4d8	Cytochrome P450-4d8	0.18	-2.47148509	1.93E-15	5.29E-15	yes	down	9.54	10.34	6.73	2.27	3.99	1.66	8.87	2.64
FBgn0015035	Cyp4e3	Cytochrome P450-4e3 (Cyp4e3) encodes an endoplasmic reticulum protein that plays a role in insecticide tolerance. Upon insecticide feeding Cyp4e3 is significantly up-regulated. Cyp4e3 knockdown in the Malpighian tubule principal cells reduces survival of insecticide-fed flies. Cyp4e3 protein may also regulate hydrogen peroxide levels in the endoplasmic reticulum and its absence triggers JAK/STAT …	0.451	-1.149882545	0.016924733	0.025252086	yes	down	12.62	12.44	7.66	5.26	12.75	6.24	10.90666667	8.083333333
FBgn0015036	Cyp4ae1	Cytochrome P450-4ae1	0.015	-6.065907735	1.50E-14	3.99E-14	yes	down	1.39	1.05	1.2	0.11	0	0	1.213333333	0.036666667
FBgn0015230	Glut3	Glucose transporter type 3	0.002	-8.661928457	5.25E-263	8.66E-262	yes	down	80.64	77.09	77.21	0.53	0.27	0.16	78.31333333	0.32
FBgn0015321	Ubc4	Ubiquitin conjugating enzyme 4	0.359	-1.477250258	1.49E-225	2.18E-224	yes	down	385.52	378.91	401.12	202.96	202.18	197.15	388.5166667	200.7633333
FBgn0015331	abs	abstrakt (abs) encodes a protein that belongs to the DEAD/DEAH box helicase family. It is involved in the post-transcriptional regulation of insc levels and affects cell polarity, asymmetric cell divisions, axon outgrowth and fasciculation.	0.498	-1.004427615	3.37E-31	1.35E-30	yes	down	38.82	34.89	37.59	30.32	32.51	28.66	37.1	30.49666667
FBgn0015336	CG15865	-	0.342	-1.54940011	1.97E-06	3.78E-06	yes	down	0.82	0.77	0.75	0.44	0.42	0.47	0.78	0.443333333
FBgn0015381	dsf	dissatisfaction (dsf) encodes a nuclear receptor that regulates hemocyte proliferation, courtship behavior and neural differentiation.	0.324	-1.625260031	5.67E-08	1.17E-07	yes	down	2.56	1.98	2.08	1.01	0.55	0.78	2.206666667	0.78
FBgn0015524	otp	orthopedia	0.196	-2.349806644	8.28E-10	1.84E-09	yes	down	5.66	4.98	4.39	2.91	1.64	1.68	5.01	2.076666667
FBgn0015569	alpha-Est10	alpha-Esterase-10	0.203	-2.303521831	2.00E-82	1.48E-81	yes	down	19.98	18.92	20.74	8.17	6.64	8.02	19.88	7.61
FBgn0015571	alpha-Est3	alpha-Esterase-3	0.151	-2.732023953	0	0	yes	down	236.77	235.18	247.07	66.39	57.55	59.1	239.6733333	61.01333333
FBgn0015574	alpha-Est6	alpha-Esterase-6	0.135	-2.892653832	0	0	yes	down	63.21	60.85	67.71	13.7	14.15	13.56	63.92333333	13.80333333
FBgn0015576	alpha-Est8	alpha-Esterase-8	0.279	-1.840065373	8.93E-41	4.22E-40	yes	down	8.44	9.27	8.15	4.16	4.12	3.67	8.62	3.983333333
FBgn0015600	toc	toucan (toc) encodes a protein that associates with spindle microtubules being involved in mitotic spindle organization, mitotic sister chromatid segregation and ovarian follicle cell formation.	0.102	-3.286685759	0	0	yes	down	288.51	276.15	294.82	51.66	45.51	48.02	286.4933333	48.39666667
FBgn0015609	CadN	Cadherin-N	0.345	-1.536423771	3.00E-28	1.14E-27	yes	down	4.52	4.32	3.89	1.26	1.26	1.23	4.243333333	1.25
FBgn0015625	CycB3	Cyclin B3 (CycB3) binds to Cdk1, presumably promoting Cdk1's protein kinase activity. The complex CycB3-Cdk1 cooperates with other Cdk1 complexes (CycA-Cdk1 and CycB-Cdk1) to promote the G2/M transition. Like CycA and CycB, CycB3 is also rapidly degraded during exit from mitosis and during G1. CycB3 appears to have a specific role in activating the APC/C-dependent degradation pathway.	0.324	-1.626991958	1.35E-133	1.37E-132	yes	down	39.75	39.42	40.98	20.74	20.19	19.7	40.05	20.21
FBgn0015721	ktub	king tubby (ktub) encodes a protein that belongs to the tubby and tubby-like protein family. It functions in endocytosis of the rhodopsin encoded by ninaE, retinal degeneration upon light stimulation, and the localization of channel encoded by the channel encoded by trp in cilia.	0.358	-1.481650411	1.99E-49	1.05E-48	yes	down	15.98	15.69	15.48	12.06	10.81	10.67	15.71666667	11.18
FBgn0015770	MstProx	MstProx (MstProx) encodes a protein with an intracellular Toll/interleukin-1 receptor domain and extracellular Leucine-rich repeats. Although also designated as "Toll-3" and related to Tl, it is not known to activate the canonical Toll signaling pathway or antimicrobial response.	0.175	-2.512473361	5.82E-20	1.81E-19	yes	down	1.55	1.49	1.52	0.49	0.42	0.42	1.52	0.443333333
FBgn0015773	NetA	Netrin-A	0.431	-1.213678766	0.000436467	0.000736589	yes	down	4.57	3.63	4.55	2.87	0.86	2.49	4.25	2.073333333
FBgn0015777	nrv2	nervana 2	0.289	-1.7910521	7.28E-179	9.11E-178	yes	down	228.72	215.93	222.45	123.09	131.87	114.08	222.3666667	123.0133333
FBgn0015791	Rab14	Rab14	0.191	-2.391155709	0	0	yes	down	197.14	186.76	186.94	78.59	70.27	70.88	190.28	73.24666667
FBgn0015831	Rtnl2	Rtnl2	0.274	-1.866191413	2.62E-91	2.06E-90	yes	down	145.44	146.67	137.76	72.87	63.83	57.82	143.29	64.84
FBgn0015872	Drip	Drip (Drip) encodes a protein that belongs to the MIP/aquaporin family involved in the transport of water across the cell membrane. In addition to its cellular roles, it has been implicated in regulating aspects of reproduction and aging.	0.264	-1.922504716	4.64E-85	3.49E-84	yes	down	41.78	44.09	39.86	18.9	18.79	16.98	41.91	18.22333333
FBgn0015905	ast	asteroid (ast) encodes an interactor protein of the product of Egfr that is involved in photoreceptor and wing development.	0.462	-1.113204131	5.71E-31	2.27E-30	yes	down	19.87	17.27	20.2	15.8	14.77	13.17	19.11333333	14.58
FBgn0016122	Acer	Angiotensin-converting enzyme-related (Acer) encodes an enzyme with peptidyl-dipeptidase activity that regulates heart rate and circadian sleep/wake cycle.	0.329	-1.602705319	7.30E-198	9.82E-197	yes	down	160.56	152.04	163.68	90.65	78.91	85.53	158.76	85.03
FBgn0016650	Lgr1	Leucine-rich repeat-containing G protein-coupled receptor 1 (Lgr1) encodes a Leucine-rich repeat-containing G protein-coupled receptor (LGR type A) that shows highest similarity with vertebrate glycoprotein hormone (TSH and Thyrostimulin, FSH, LH ) receptors.	0.217	-2.206309753	9.88E-20	3.05E-19	yes	down	6.74	8.68	6.27	1.87	1.25	1.14	7.23	1.42
FBgn0016684	NaPi-T	Na[+]-dependent inorganic phosphate cotransporter	0.288	-1.797567121	3.01E-09	6.53E-09	yes	down	6.61	6.43	5.1	3.51	3.4	1.41	6.046666667	2.773333333
FBgn0016693	Past1	Putative Achaete Scute Target 1 (Past1) encodes a protein that associates predominantly with the plasma membrane and genetically interacts with N. It contributes to endocytosis, male sterility, temperature sensitivity, life span and differentiation of photoreceptors R1/R6/R7 and cone cells.	0.31	-1.688933614	1.32E-291	2.36E-290	yes	down	298.58	279.8	303.21	121.34	112.36	109.08	293.8633333	114.26
FBgn0016756	Usp47	Ubiquitin specific protease 47	0.256	-1.964751702	0	0	yes	down	206.45	186.89	212.36	88.52	83.36	85.38	201.9	85.75333333
FBgn0016920	nompC	no mechanoreceptor potential C (nompC) encodes a pore-forming subunit for a mechanosensitive non-selective cation channel. It belongs to the TRP channel family and is expressed in peripheral sensory neurons. It senses gentle touch and regulates locomotion in larval body wall neurons. In the adult, the product of nompC is involved in hearing transduction in the Johnston's organ.	0.278	-1.847106228	0.008525851	0.013096634	yes	down	0.1	0.14	0.09	0.05	0.07	0.02	0.11	0.046666667
FBgn0016975	stnB	stoned B	0.301	-1.732322698	0.008554997	0.013138926	yes	down	4.12	4.02	3.76	0.03	0.05	0.04	3.966666667	0.04
FBgn0017424	asRNA:CR11538	antisense RNA:CR11538	0.335	-1.578437337	0.00025747	0.000440541	yes	down	1.71	1.83	2.78	0.46	1.23	1.87	2.106666667	1.186666667
FBgn0017448	CG2187	-	0.164	-2.603933015	1.08E-17	3.17E-17	yes	down	2.26	2.28	2.55	0.56	0.75	0.54	2.363333333	0.616666667
FBgn0017456	Ubc84D	Ubiquitin conjugating enzyme 84D	0.105	-3.254546521	0	0	yes	down	340.42	357.61	365.92	64.15	61.23	56.93	354.65	60.77
FBgn0017556	Prosalpha4T2	Proteasome alpha4 subunit%2C Testis-specific 2	0.226	-2.148594673	9.96E-274	1.69E-272	yes	down	195.69	182.03	207.12	74.21	64.8	66.51	194.9466667	68.50666667
FBgn0017590	klg	klingon	0.145	-2.781331024	0.001932486	0.003124234	yes	down	0.11	0.1	0.21	0.02	0.02	0.06	0.14	0.033333333
FBgn0019809	gcm2	gcm2 (gcm2) encodes an atypical zinc finger transcription factor. It has a redudant role with the product of gcm in the differentiation of glial cells, plasmatocytes and tendon cells differentiation.	0.289	-1.789647227	0.005984464	0.009320368	yes	down	0.37	0.49	0.34	0.32	0.17	0.09	0.4	0.193333333
FBgn0019828	dj	don juan (dj) encodes a protein present in spermatids and sperm.	0.047	-4.413038055	0	0	yes	down	906.48	883.42	873.07	78.16	59.93	68.16	887.6566667	68.75
FBgn0019960	Mitofilin	Mitofilin (Mitofilin) encodes a major component of the mitochondrial contact site (MICOS) complex, which is located at the mitochondrial crista junctions. It maintains crista structure and contact sites, and regulates mitochondrial motility. Mitofilin product functions downstream of the kinase encoded by Pink1, to maintain mitochondrial structure and cellular homeostasis.	0.278	-1.848159282	0	0	yes	down	214.54	198.3	212.45	104.21	96.93	97.07	208.43	99.40333333
FBgn0019968	Khc-73	Kinesin heavy chain 73 (Khc-73) encodes a member of the Kinesin-3 family of microtubule-based transport motors. It facilitates endosomal transport during interphase and modulates cortical polarity during asymmetric neuroblast cell division.	0.466	-1.10177707	1.61E-41	7.72E-41	yes	down	35.86	32.43	35.29	22.93	25.89	22.42	34.52666667	23.74666667
FBgn0019990	Gcn2	Gcn2 (Gcn2) encodes a kinase activated during amino acid starvation to phosphorylate the eIF2 subunit encoded by eIF2alpha. Gcn2 product plays roles in ageing, dpp signalling, dietary choice and response to infection.	0.431	-1.215410592	7.57E-74	5.27E-73	yes	down	14.09	13.34	14.68	10.29	9.75	9.92	14.03666667	9.986666667
FBgn0020238	14-3-3epsilon	14-3-3epsilon (14-3-3epsilon) encodes an acidic protein that preferentially heterodimerizes with other members of the family but also can homodimerize. It functions in multiple signaling pathways, most prominently in the Ras/MAPK cascade. It is involved in embryonic hatching, germ cell migration, gonad formation, wing venation and eye development.	0.496	-1.011768854	1.08E-95	8.72E-95	yes	down	406.46	397.81	424.74	346.58	357.84	333.4	409.67	345.94
FBgn0020280	laf	labial associated factor	0.007	-7.258812892	0	0	yes	down	47.57	44.36	49.18	0.69	0.35	0.34	47.03666667	0.46
FBgn0020300	geko	geko	0.321	-1.639720704	2.47E-55	1.41E-54	yes	down	87.09	84.21	83.92	44.54	49.56	38	85.07333333	44.03333333
FBgn0020307	dve	defective proventriculus (dve) encodes a transcriptional repressor that binds to the K50 site. It is involved in developmental patterning, cell-type specification, and functional differentiation.	0.375	-1.416828897	2.25E-05	4.09E-05	yes	down	0.76	0.95	0.63	0.52	0.39	0.48	0.78	0.463333333
FBgn0020371	Tim17b2	Translocase inner membrane 17	0.221	-2.175824346	3.60E-142	3.77E-141	yes	down	334.36	361.46	327.54	131.38	111.05	130.24	341.12	124.2233333
FBgn0020377	Sr-CII	Scavenger receptor class C%2C type II	0.055	-4.175019226	5.05E-57	2.94E-56	yes	down	4.53	4.87	5.14	0.45	0.44	0.47	4.846666667	0.453333333
FBgn0020378	Sp1	Sp1 (Sp1) encodes a member of the Sp-family of Cys2His2-type zinc finger transcription factors. It is involved in ventral thoracic appendage specification, leg growth and in the development of type-II neuroblasts.	0.184	-2.444445298	0.00017993	0.000310578	yes	down	0.32	0.18	0.27	0.1	0.1	0.04	0.256666667	0.08
FBgn0020379	Rfx	Rfx	0.464	-1.108879268	1.08E-24	3.80E-24	yes	down	8.93	8.02	9.42	6.06	6.93	6.15	8.79	6.38
FBgn0020386	Pdk1	Phosphoinositide-dependent kinase 1	0.245	-2.031508833	0	0	yes	down	130.07	121.47	133.34	47.34	44.47	44.86	128.2933333	45.55666667
FBgn0020391	Nrk	Neurospecific receptor kinase (Nrk) encodes a receptor tyrosine kinase that is expressed in the developing nervous system and regulates axon pathfinding and rhabdomere elongation. It interacts genetically with Dys and Dg.	0.211	-2.245992107	3.22E-108	2.82E-107	yes	down	10.97	10.99	11.04	3.74	3.72	4.04	11	3.833333333
FBgn0020399	Mst89B	Mst89B	0.139	-2.848048049	1.28E-286	2.26E-285	yes	down	210.08	188.14	201.38	51.96	41.14	44.25	199.8666667	45.78333333
FBgn0020412	JIL-1	JIL-1 kinase (JIL-1) encodes a Serine/Threonine tandem kinase that phosphorylates the Serine 10 residue of the product of His3. A key function of the product of JIL-1 is to antagonize heterochromatization and to regulate levels of gene expression by controlling the distribution of the Lysine 9 dimethylation mark of the epigenetic histone encoded by His3.	0.144	-2.797692924	0	0	yes	down	100.46	92.71	100.7	32.69	30.92	30.78	97.95666667	31.46333333
FBgn0020415	Idgf2	Imaginal disc growth factor 2 (Idgf2) encodes a secreted glycoprotein that is a member of the chitinase-like protein family mainly expressed in fat body and hemocytes. Idgf2 product is induced under stress conditions.	0.443	-1.175328339	3.96E-30	1.55E-29	yes	down	28.46	27.49	30.06	23.29	20.64	18.7	28.67	20.87666667
FBgn0020503	CLIP-190	Cytoplasmic linker protein 190	0.362	-1.46635878	6.55E-155	7.25E-154	yes	down	142.76	137.32	140.12	97.67	94.02	89.31	140.0666667	93.66666667
FBgn0020508	Ag5r2	Antigen 5-related 2	0.24	-2.05727389	2.31E-12	5.67E-12	yes	down	6.68	8.65	6.33	4.66	1.86	2.18	7.22	2.9
FBgn0020764	Alas	Aminolevulinate synthase (Alas) encodes a mitochondrial enzyme involved in cuticle barrier formation and thought to have a role in Heme biosynthesis.	0.448	-1.158656785	1.10E-81	8.10E-81	yes	down	69.99	67.17	73.71	55.42	49.98	50.51	70.29	51.97
FBgn0020908	Scp1	Sarcoplasmic calcium-binding protein 1	0.045	-4.459638193	1.63E-28	6.20E-28	yes	down	4.35	4.48	2.98	0.34	0.8	0.36	3.936666667	0.5
FBgn0020912	Ptx1	Ptx1	0.155	-2.689059062	8.51E-10	1.89E-09	yes	down	1.15	1.2	1.16	0.54	0.12	0.3	1.17	0.32
FBgn0020930	Dgkepsilon	Diacyl glycerol kinase epsilon	0.254	-1.979035293	6.97E-169	8.26E-168	yes	down	45.31	45.46	46.92	20.42	20.04	19.24	45.89666667	19.9
FBgn0021760	chb	chromosome bows (chb) encodes a microtubule plus-end tracking protein that promotes stabilization of microtubule dynamics. It is required for several mitotic aspects such as kinetochore attachment and central spindle formation. chb product is also essential for construction of polarized microtubule network in egg chambers and fusome formation in spermatogenesis and oogenesis.	0.071	-3.822867869	0	0	yes	down	273.95	244.99	268.21	29.74	28.35	28.51	262.3833333	28.86666667
FBgn0021814	Vps28	Vacuolar protein sorting 28 is a member of the ESCRT-I complex, which sorts certain endocytosed receptors for degradation via the multivesicular body.	0.439	-1.187307534	9.38E-74	6.52E-73	yes	down	325.87	310.03	333.05	232.02	243.29	221.37	322.9833333	232.2266667
FBgn0022355	Tsf1	Transferrin 1 (Tsf1) encodes an iron binding protein induced during the immune response. Iron sequestration is a classical host defense mechanism to combat bacterial infection.	0.165	-2.600159783	8.81E-113	7.93E-112	yes	down	73.52	73.39	78.82	21.68	23.26	16.24	75.24333333	20.39333333
FBgn0022382	Pka-R2	Protein kinase%2C cAMP-dependent%2C regulatory subunit type 2	0.138	-2.857716814	0	0	yes	down	119.42	121.88	123.37	20.23	17.77	19.39	121.5566667	19.13
FBgn0022709	Adk1	Adenylate kinase 1	0.135	-2.886795467	5.53E-291	9.87E-290	yes	down	143.93	152.04	146.72	35.51	34.73	31.8	147.5633333	34.01333333
FBgn0022740	HLH54F	HLH54F (HLH54F) encodes a bHLH transcription factor that regulates caudal visceral mesoderm development.	0.095	-3.401398198	6.27E-26	2.26E-25	yes	down	5.01	5.05	5.19	1.05	0.93	0.53	5.083333333	0.836666667
FBgn0022981	rpk	ripped pocket (rpk) encodes a sodium channel in the Degenerin/Epithelial Sodium Channel/Acid Sensing Ion Channel (Deg/ENaC/ASIC) family. Expression of rpk in the larval multidendritic neurons is required for the detection of gentle touch stimuli.	0.264	-1.922822024	3.77E-17	1.08E-16	yes	down	8.02	7.28	5.76	4.29	2.44	2.51	7.02	3.08
FBgn0023076	Clk	Clock	0.363	-1.463321538	2.11E-145	2.25E-144	yes	down	73.71	65.34	73.44	44.56	42.51	43.11	70.83	43.39333333
FBgn0023083	fray	frayed	0.253	-1.980387527	8.41E-156	9.35E-155	yes	down	52.38	45.43	47.43	18.53	17.02	16.97	48.41333333	17.50666667
FBgn0023090	dtr	defective transmitter release	0.013	-6.297304503	3.94E-132	3.95E-131	yes	down	50.65	49.57	51.62	1.28	1.34	0.67	50.61333333	1.096666667
FBgn0023091	dimm	dimmed (dimm) encodes a bHLH transcription factor of the Neuro D family that is associated with high levels of protein secretion. It does not specify a pro-secretory cell fate but promotes the cellular properties to support that fate.	0.396	-1.335519252	2.96E-11	6.96E-11	yes	down	11.26	10.85	7.58	6.57	4.82	5.84	9.896666667	5.743333333
FBgn0023171	rnh1	ribonuclease H1	0.394	-1.345442489	2.76E-91	2.16E-90	yes	down	94.37	90.61	95.33	58.85	54.61	58.39	93.43666667	57.28333333
FBgn0023197	Jon74E	Jonah 74E	0.239	-2.063763903	0.002041728	0.003296587	yes	down	2.08	2.65	1.89	0.63	0.54	0.23	2.206666667	0.466666667
FBgn0023416	Ac3	Adenylate cyclase 3 (Ac3) encodes an adenylate cyclase that is coupled to the receptor encoded by Pdfr via Gs signaling in the Morning circadian pacemakers.	0.486	-1.042226512	3.59E-11	8.43E-11	yes	down	14.08	12.87	13.52	12.46	8.51	11.64	13.49	10.87
FBgn0023496	Lip1	Lipase 1	0.021	-5.571138683	3.02E-08	6.29E-08	yes	down	0.86	0.68	0.95	0	0.03	0.06	0.83	0.03
FBgn0024183	vig	vasa intronic gene	0.083	-3.594697688	0	0	yes	down	235.79	218.79	234.59	28.62	27.48	23.55	229.7233333	26.55
FBgn0024191	sip1	septin interacting protein 1	0.419	-1.256229077	1.17E-34	5.02E-34	yes	down	13.06	12.85	13.87	10.08	9.39	8.3	13.26	9.256666667
FBgn0024230	Hs2st	Heparan sulfate 2-O-sulfotransferase (Hs2st) encodes a heparan sulfate modifying enzyme, which transfers a sulfate group to 2-O position of glucuronic or iduronic acid residues of heparan sulfate. Loss of Hs2st function eliminates 2-O sulfation, but increases 6-O sulfation performed by the product of Hs6st. Simultaneous elimination of Hs6st and Hs2st functions disrupts FGF, Wg and Dpp signaling p…	0.465	-1.103708306	1.16E-13	2.99E-13	yes	down	15.22	13.92	13.46	12.99	8.97	10.8	14.2	10.92
FBgn0024244	drm	drumstick (drm) encodes a member of the Odd-skipped (Odd) family of zinc finger proteins involved in developmental patterning and cell fate specification. It stabilizes the related Odd family protein encoded by bowl in the nucleus by outcompeting the binding of the nuclear protein encoded by lin to the product of bowl and localizing the product of lin to the cytoplasm.	0.146	-2.771155551	2.71E-16	7.60E-16	yes	down	1.84	1.83	1.77	0.61	0.36	0.5	1.813333333	0.49
FBgn0024289	Sodh-1	Sorbitol dehydrogenase 1	0.037	-4.774763155	0	0	yes	down	28.03	27.49	26.04	7.82	6.55	7.1	27.18666667	7.156666667
FBgn0024315	Picot	Picot	0.445	-1.1690827	2.08E-43	1.02E-42	yes	down	25.64	23.03	27.29	22.16	20.25	19.02	25.32	20.47666667
FBgn0024319	Nach	Nach (Nach) encodes a predicted member of the Degenerin/Epithelial Sodium Channel family of proteins. It is mainly expressed in the tracheal system and functions in liquid clearance during tracheal development.	0.01	-6.582479138	1.53E-05	2.81E-05	yes	down	0.33	0.3	0.29	0	0	0	0.306666667	0
FBgn0024432	Dlc90F	Dynein light chain 90F (Dlc90F) encodes a light chain subunit of the cytoplasmic dynein complex. The product of Dlc90F forms a dimer that assembles into the cytoplasmic dynein complex and is thought to link dynein to cargos and to adapter proteins that regulate dynein motor function. It contributes to male fertility.	0.483	-1.048806912	1.38E-65	8.86E-65	yes	down	302.86	305.22	311.35	250.02	248.66	230.62	306.4766667	243.1
FBgn0024510	dlt	discs lost (dlt) encodes a protein required for cell survival and cell cycle progression in imaginal discs.	0.356	-1.488883971	4.33E-26	1.57E-25	yes	down	6.4	5.93	5.14	3.39	3.62	3.3	5.823333333	3.436666667
FBgn0024740	Lip2	Lipase 2	0.016	-6.000794514	1.91E-83	1.42E-82	yes	down	13.64	12.1	12.6	0.51	0.17	0.33	12.78	0.336666667
FBgn0024909	Taf7	TBP-associated factor 7	0.476	-1.071809197	1.81E-36	8.01E-36	yes	down	28.93	27.9	28.51	26.33	24.46	26.41	28.44666667	25.73333333
FBgn0024963	GluClalpha	GluClalpha	0.269	-1.89559655	4.25E-37	1.90E-36	yes	down	8.46	8.18	8.55	1.92	2.37	1.7	8.396666667	1.996666667
FBgn0024980	Syx4	Syntaxin 4 (Syx4) encodes a member of the superfamily of SNARE genes, which mediate membrane fusion. The product of Syx4 is associated with Golgi to plasma membrane transport as well as acting as a plasma membrane t-SNARE to regulate synaptic growth at the neuromuscular junction.	0.414	-1.271300388	2.63E-17	7.58E-17	yes	down	16.07	19.77	17.13	11.23	12.02	10.1	17.65666667	11.11666667
FBgn0025111	Ant2	Adenine nucleotide translocase 2	0.386	-1.373365596	1.37E-185	1.76E-184	yes	down	410.59	389.4	435.98	279.88	262.68	258.79	411.99	267.1166667
FBgn0025115	Acyp	Acylphosphatase	0.001	-9.403747977	8.78E-116	8.02E-115	yes	down	252.29	255.68	250.45	1.23	0.29	0.29	252.8066667	0.603333333
FBgn0025334	PHDP	Putative homeodomain protein	0.101	-3.311817156	0.017795602	0.026495565	yes	down	0.41	0.24	0.37	0	0.11	0.05	0.34	0.053333333
FBgn0025360	Optix	Optix (Optix) encodes a homeobox containing DNA binding protein and a member of the SIX class of proteins. It functions as a repressor via interaction with the transcriptional co-repressor encoded by gro. It is involved in eye formation and morphogenetic furrow movement.	0.011	-6.54316011	4.24E-64	2.68E-63	yes	down	46.05	49.06	51.86	1.2	0.82	0.25	48.99	0.756666667
FBgn0025378	CG3795	-	0.005	-7.545184759	2.81E-39	1.30E-38	yes	down	82.82	75.06	83.52	1.07	0.18	0.86	80.46666667	0.703333333
FBgn0025387	CG12184	-	0.416	-1.263860446	1.47E-83	1.10E-82	yes	down	59.8	56.31	56.22	42.98	37.23	38.88	57.44333333	39.69666667
FBgn0025454	Cyp6g1	Cyp6g1	0.243	-2.042637373	6.96E-69	4.63E-68	yes	down	9.29	10.66	11.66	6.49	5.31	4.37	10.53666667	5.39
FBgn0025455	CycT	Cyclin T	0.312	-1.678451762	3.53E-202	4.84E-201	yes	down	88.26	79.33	89.33	40.67	39.41	37.97	85.64	39.35
FBgn0025573	PpN58A	Protein phosphatase N at 58A	0.009	-6.867733833	9.58E-274	1.63E-272	yes	down	69.17	63.78	68.26	1.18	0.71	0.94	67.07	0.943333333
FBgn0025612	CG3062	-	0.046	-4.437149002	0	0	yes	down	129.16	132.09	136.25	12.64	9.05	8.51	132.5	10.06666667
FBgn0025613	CG3081	-	0.124	-3.007918773	1.52E-15	4.18E-15	yes	down	4.57	4.02	4.92	0.57	0.31	0.93	4.503333333	0.603333333
FBgn0025616	CG13359	-	0.245	-2.02895557	1.41E-138	1.46E-137	yes	down	88.85	78.69	82.03	37.11	32.34	32.26	83.19	33.90333333
FBgn0025641	DAAM	Dishevelled Associated Activator of Morphogenesis (DAAM) encodes a formin type of actin assembly factor regulated by Rho GTPases. It plays a role in tracheal tube length regulation, tracheal cuticle pattern formation, growth cone filopodia formation, sarcomerogenesis and axonal growth regulation in embryonic and mushroom body neurons.	0.311	-1.68504952	1.07E-71	7.30E-71	yes	down	12.2	11.73	13.05	7.55	7.1	6.05	12.32666667	6.9
FBgn0025642	CG32812	-	0.035	-4.828450568	3.23E-227	4.78E-226	yes	down	52.34	50.88	56.99	3.38	2.37	1.69	53.40333333	2.48
FBgn0025643	CG3588	-	0.22	-2.185019588	7.14E-05	0.000126316	yes	down	0.34	0.62	0.91	0.25	0.24	0.18	0.623333333	0.223333333
FBgn0025645	CG3598	-	0.128	-2.966377364	7.53E-08	1.54E-07	yes	down	1.73	1.84	1.64	0.28	0.54	0.29	1.736666667	0.37
FBgn0025681	CG3558	-	0.457	-1.129451704	1.26E-79	9.17E-79	yes	down	31.75	30.76	34.18	25.9	23.14	24.08	32.23	24.37333333
FBgn0025682	scf	supercoiling factor (scf) encodes two polypeptides: DCB45 and its N-teminally truncated form Scf. Scf is a nuclear protein that introduces negative supercoils into DNA in conjunction with topoisomerase II. DCB45 is an endoplasmic reticulum-resident protein.	0.473	-1.080363037	3.46E-29	1.33E-28	yes	down	68.43	69.72	75.52	61.8	46.41	58.67	71.22333333	55.62666667
FBgn0025702	Srpk79D	Serine-arginine protein kinase at 79D (Srpk79D) is required to prevent the formation of axonal protein aggregates containing the active zone-protein encoded by brp.	0.09	-3.472775359	0	0	yes	down	103.94	97.25	105.47	14.35	14.1	12.66	102.22	13.70333333
FBgn0025709	CNT2	Concentrative nucleoside transporter 2	0.291	-1.781776443	0.002074067	0.003345813	yes	down	0.41	0.39	0.17	0.07	0.3	0.11	0.323333333	0.16
FBgn0025821	I-t	inhibitor-t	0.239	-2.06219166	1.74E-140	1.81E-139	yes	down	182.72	176.36	166.61	71.62	70.2	65.14	175.23	68.98666667
FBgn0025838	CG2652	-	0.378	-1.404551898	4.23E-87	3.23E-86	yes	down	106.37	108.54	118.72	72.51	65.92	68.72	111.21	69.05
FBgn0026063	KP78b	KP78b	0.313	-1.67519856	1.56E-95	1.26E-94	yes	down	44.9	40.95	45.04	25.29	22.27	20.85	43.63	22.80333333
FBgn0026064	KP78a	KP78a	0.219	-2.193045106	4.62E-17	1.32E-16	yes	down	1.07	0.91	1.11	0.38	0.33	0.41	1.03	0.373333333
FBgn0026136	CkIIbeta2	Casein kinase II beta2 subunit	0.216	-2.207565646	2.77E-141	2.89E-140	yes	down	153.33	158.37	164.97	52.48	60.34	56.53	158.89	56.45
FBgn0026141	Cdlc2	Cytoplasmic dynein light chain 2	0.239	-2.067046138	3.77E-295	6.90E-294	yes	down	973.69	1003.7	1010.48	412.64	376.34	371.7	995.9566667	386.8933333
FBgn0026147	TTLL4A	Tubulin tyrosine ligase-like 4A	0.323	-1.62838316	1.68E-182	2.14E-181	yes	down	295.53	266.03	293.61	168.99	147	149.2	285.0566667	155.0633333
FBgn0026160	tna	tonalli (tna) is an essential gene that encodes several isoforms, including Tna-A, which physically associates with subunits of the Brahma chromatin remodeling complex and is involved in transcriptional activation.	0.032	-4.950775555	0	0	yes	down	170.38	154.22	176.79	11.34	7.29	8.46	167.13	9.03
FBgn0026176	SkpB	SKP1-related B	0.331	-1.596072745	1.53E-62	9.44E-62	yes	down	168.89	168.99	178.83	103.53	125.07	114	172.2366667	114.2
FBgn0026189	prominin-like	prominin-like	0.249	-2.008445692	0	0	yes	down	154.42	142.47	155	59.42	56.56	54.02	150.63	56.66666667
FBgn0026257	cav	caravaggio (cav) is a fast evolving gene that encodes HP1/ORC Associated Protein (HOAP). HOAP is a DNA binding protein strongly enriched at chromosome ends and required for telomere capping.	0.391	-1.356012814	2.81E-67	1.84E-66	yes	down	47.82	48.33	46.99	36.4	33.52	37.27	47.71333333	35.73
FBgn0026259	eIF5B	eukaryotic translation initiation factor 5B	0.269	-1.89221577	2.10E-249	3.32E-248	yes	down	155.64	138.81	153.98	73.12	64.07	67.59	149.4766667	68.26
FBgn0026268	antdh	antdh	0.413	-1.27601331	0.0348977	0.050341789	yes	down	1.02	1.63	0.72	0.94	0.72	0.65	1.123333333	0.77
FBgn0026319	Traf4	TNF-receptor-associated factor 4 (Traf4) encodes an adapter protein thought to bind the TNF receptor and activate downstream signaling. However, it also has TNF independent roles, especially with respect to morphogenesis. The product of Traf4 interacts with and localizes polarity and adherens junction proteins such as the products of baz and arm respectively. It is required for normal embryonic d…	0.086	-3.5428446	3.76E-65	2.41E-64	yes	down	9.25	7.43	8.57	1.27	1.02	0.77	8.416666667	1.02
FBgn0026392	Or33a	Odorant receptor 33a (Or33a) encodes a multi-transmembrane chemoreceptor that mediates response to volatile chemicals.	0.192	-2.380717863	0.03906814	0.056015224	yes	down	0.75	0.18	0.14	0.16	0.13	0.04	0.356666667	0.11
FBgn0026399	Or85e	Odorant receptor 85e (Or85e) encodes a multi-transmembrane chemoreceptor that mediates response to volatile chemicals.	0.003	-8.27628974	1.83E-10	4.17E-10	yes	down	1.4	0.95	1.06	0	0	0	1.136666667	0
FBgn0026438	Eaat2	Excitatory amino acid transporter 2 (Eaat2) encodes a transmembrane protein involved in aspartate and taurine transport.	0.276	-1.856009587	0.028982944	0.042203549	yes	down	0.11	0.17	0.29	0.04	0.16	0.05	0.19	0.083333333
FBgn0026441	ear	ENL/AF9-related (ear) encodes a transcription factor that is a component of the super elongation complex (SEC), which regulates transcription by RNA Polymerase II. It also interacts with the histone methyltransferase encoded by gpp in the Dot1 complex (DotCom), which modifies chromatin structure by methylating histone H3 on lysine 79.	0.332	-1.589917231	5.58E-118	5.15E-117	yes	down	36.89	34.01	40.3	20.15	17.72	18.01	37.06666667	18.62666667
FBgn0026563	CG1979	-	0.002	-9.059191041	1.23E-31	4.95E-31	yes	down	369.73	346.13	344.75	2.36	0.43	0.56	353.5366667	1.116666667
FBgn0026619	Taz	Tafazzin (Taz) encodes a mitochondrial phospholipid-lysophospholipid transacylase that exchange acyl groups between cardiolipin molecules and other phospholipids. It plays a critical role in maintaining a normal cardiolipin composition required for optimal mitochondrial function.	0.244	-2.036589598	6.02E-162	6.94E-161	yes	down	90.7	85.47	90.2	28.5	26.83	29.99	88.79	28.44
FBgn0026718	Agpat2	1-Acylglycerol-3-phosphate O-acyltransferase 2	0.413	-1.275128077	4.97E-86	3.78E-85	yes	down	125.03	122.8	131.76	78.12	81.8	75.77	126.53	78.56333333
FBgn0026760	Tehao	Tehao	0.011	-6.532847454	2.10E-05	3.82E-05	yes	down	0.15	0.16	0.12	0	0	0	0.143333333	0
FBgn0026761	Trap1	Trap1 (Trap1) encodes a mitochondrial chaperone protein of the heat shock protein (HSP90) family. It shows an ATPase activity and is involved in neurodegeneration associated with mitochondrial dysfunction.	0.378	-1.403953511	1.77E-158	2.01E-157	yes	down	140.75	131.45	136.78	87.24	85.55	84.87	136.3266667	85.88666667
FBgn0026787	Nhe1	Na[+]/H[+] hydrogen exchanger 1	0.434	-1.203723812	2.33E-63	1.46E-62	yes	down	30.79	29.17	29.33	22.21	20.47	20.79	29.76333333	21.15666667
FBgn0027066	Eb1	Eb1	0.418	-1.258490018	5.65E-135	5.77E-134	yes	down	319.79	311.2	307.29	223.3	207.25	216.21	312.76	215.5866667
FBgn0027376	rha	rha (rha) encodes a protein that is postmeiotically present in spermatid nuclei and might be involved in the chromatin substitution process removing histones from the chromatin during sperm development.	0.475	-1.073808251	1.61E-63	1.01E-62	yes	down	130.49	125.94	129.1	109.47	103.07	91.4	128.51	101.3133333
FBgn0027495	Smyd4-4	SET and MYND domain containing%2C class 4%2C member 4	0.394	-1.342569726	4.86E-113	4.38E-112	yes	down	57.56	54.71	61.33	43.01	38.07	39.62	57.86666667	40.23333333
FBgn0027505	Rab3-GAP	Rab3 GTPase activating protein	0.152	-2.715352931	0	0	yes	down	152.85	157.51	149.18	40.97	38.34	36.39	153.18	38.56666667
FBgn0027512	CG10254	-	0.321	-1.638796088	1.22E-259	2.00E-258	yes	down	244.86	228.28	251.25	144.16	128.29	139.16	241.4633333	137.2033333
FBgn0027513	ana2	anastral spindle 2 (ana2) encodes a centriole protein that is essential for centriole assembly, promoting the assembly of the central "cartwheel" structure. It may also have an independent role in promoting asymmetric divisions in larval neuroblasts.	0.284	-1.81431412	1.04E-60	6.31E-60	yes	down	26.03	27.39	26.31	12.75	13.17	11.84	26.57666667	12.58666667
FBgn0027527	Osi6	Osiris 6	0.188	-2.410926831	2.35E-31	9.43E-31	yes	down	6.29	7	6.73	1.91	1.94	1.5	6.673333333	1.783333333
FBgn0027539	lili	lilipod (lili) encodes a multi-pass transmembrane protein required for Dpp signal transduction in the female germline to promote ovarian stem cell maintenance.	0.437	-1.192875452	1.80E-80	1.32E-79	yes	down	109.28	95.74	113.23	73.7	74.64	68.45	106.0833333	72.26333333
FBgn0027549	Nulp1	Nuclear localized protein 1	0.322	-1.636931758	5.83E-210	8.20E-209	yes	down	156.36	145.44	158.3	87.11	78.72	85.4	153.3666667	83.74333333
FBgn0027554	CG8042	-	0.273	-1.873991499	0	0	yes	down	500.43	475.88	516.77	240.54	216.13	213.53	497.6933333	223.4
FBgn0027561	CG18659	-	0.207	-2.269259502	0	0	yes	down	117.82	108.06	121.6	40.53	37.36	36.71	115.8266667	38.2
FBgn0027562	CG10345	-	0.218	-2.200126948	1.61E-105	1.38E-104	yes	down	13.93	13.53	12.92	6.05	6.47	6.32	13.46	6.28
FBgn0027568	Cand1	Cullin-associated and neddylation-dissociated 1	0.453	-1.141661164	6.44E-60	3.88E-59	yes	down	116.32	101.69	118.65	80.82	87.33	83.56	112.22	83.90333333
FBgn0027570	Nep2	Neprilysin 2	0.362	-1.467479975	5.65E-26	2.04E-25	yes	down	18.8	17.77	18.27	9.22	12.2	9.37	18.28	10.26333333
FBgn0027572	CG5009	-	0.481	-1.056606147	3.11E-36	1.37E-35	yes	down	23.27	24.7	26.04	19.1	19.85	19.8	24.67	19.58333333
FBgn0027578	Nepl21	Neprilysin-like 21	0.371	-1.43080793	0.000137949	0.000239563	yes	down	1.08	1.02	1.17	0.6	0.91	0.49	1.09	0.666666667
FBgn0027579	mino	minotaur (mino) encodes a member of the conserved glycerol-3-phosphate O-acyltransferase family, which converts glycerol-3-phosphate into lysophosphatidic acid. It functions in phosphatidic acid biosynthesis. It is also essential for piRNA biogenesis in gonads, with mino mutants showing transposon de-repression and sterility phenotypes.	0.245	-2.030552895	1.36E-215	1.95E-214	yes	down	92.08	85.93	91.23	36.79	36.7	32.99	89.74666667	35.49333333
FBgn0027580	PCB	Pyruvate carboxylase	0.234	-2.09349345	8.81E-275	1.50E-273	yes	down	75.03	70.12	78.34	30.73	26.09	27.09	74.49666667	27.97
FBgn0027582	CG6230	-	0.471	-1.086349369	2.41E-97	1.97E-96	yes	down	240.53	219.48	239.82	195.62	170.06	178.58	233.2766667	181.42
FBgn0027589	CG1688	-	0.298	-1.746072305	3.35E-07	6.66E-07	yes	down	0.87	1.07	2.56	0.66	0.25	0.39	1.5	0.433333333
FBgn0027596	Kank	Kank	0.121	-3.044974181	0	0	yes	down	151.13	144.45	149.68	38.91	40.72	36.53	148.42	38.72
FBgn0027608	CG2082	-	0.066	-3.915985826	0	0	yes	down	235.2	242.16	238.13	24.3	21.29	20.92	238.4966667	22.17
FBgn0027615	OXA1L	OXA1L mitochondrial inner membrane protein	0.311	-1.685220535	4.64E-245	7.22E-244	yes	down	146.13	140.07	152.46	82.79	78.93	78.47	146.22	80.06333333
FBgn0027654	jdp	jdp	0.338	-1.56595166	4.35E-05	7.80E-05	yes	down	1.37	2.13	1.23	1.97	0.91	0.59	1.576666667	1.156666667
FBgn0027790	GV1	GV1 (GV1) encodes a protein with foci that are observed in interphase nuclei and often associated with nuclear periphery.	0.112	-3.163637206	1.55E-22	5.17E-22	yes	down	8.21	7.41	8.38	1.07	0.66	0.76	8	0.83
FBgn0027795	CG14785	-	0.367	-1.445365826	1.76E-133	1.77E-132	yes	down	145.04	140.1	147.93	75.38	62.69	67.08	144.3566667	68.38333333
FBgn0027929	NimB1	Nimrod B1	0.221	-2.177243276	0.000955738	0.00157902	yes	down	0.87	1.53	0.73	0.18	0.64	0.33	1.043333333	0.383333333
FBgn0027945	ppl	pumpless	0.139	-2.844267229	0	0	yes	down	253.78	258.82	254.6	60.65	58.86	56.13	255.7333333	58.54666667
FBgn0027949	msb1l	msb1l	0.464	-1.106343242	3.40E-45	1.71E-44	yes	down	64.42	61.15	62.23	52.4	48.4	44.81	62.6	48.53666667
FBgn0028360	Cdc7	Cdc7 kinase (Cdc7) encodes a conserved protein kinase that is activated by the regulatory subunit encoded by chif during late G1/S of the cell cycle. The activated product of Cdc7 promotes the initiation of DNA replication through phosphorylation, and thereby activation, of the DNA helicase encoded by Mcm2 .	0.314	-1.672529241	7.35E-217	1.06E-215	yes	down	108.97	101.91	113.43	59.46	52.8	56.15	108.1033333	56.13666667
FBgn0028369	kirre	kin of irre (kirre) encodes a transmembrane protein of the Ig superfamily that is involved in heterotypic interactions with the product of sns. Interactions with intracellular adaptors regulate cytoskeleton dynamics. Its biological roles include myoblast aggregation and fusion, nephrocyte diaphragm formation, and cell sorting in the eye and wing imaginal discs.	0.053	-4.249271982	6.63E-107	5.78E-106	yes	down	7.58	6.8	7.22	0.61	0.35	0.4	7.2	0.453333333
FBgn0028370	kek3	kekkon 3	0.317	-1.655479483	3.43E-06	6.51E-06	yes	down	0.62	0.96	0.7	0.57	0.28	0.34	0.76	0.396666667
FBgn0028372	isopeptidase-T-3	isopeptidase-T-3	0.147	-2.762172774	0	0	yes	down	192.13	177.51	195.23	45.42	41.07	43.74	188.29	43.41
FBgn0028377	gdl-ORF39	gdl-ORF39	0.03	-5.070739962	0	0	yes	down	247.15	219.26	215.48	14.2	10.39	8.83	227.2966667	11.14
FBgn0028379	fan	farinelli (fan) encodes an important protein for sperm development that interacts with the product of Osbp.	0.221	-2.179310278	6.36E-266	1.06E-264	yes	down	562.42	546.03	559.95	199.37	211.23	194.22	556.1333333	201.6066667
FBgn0028380	fal	falten (fal) encodes a protein with potential GTPase activity. It is expressed in the mesoderm and is elevated in embryos lacking how function.	0.353	-1.502313191	4.26E-111	3.79E-110	yes	down	73.61	67.34	67.78	46.67	41.9	45.65	69.57666667	44.74
FBgn0028381	Decay	Death executioner caspase related to Apopain/Yama (Decay) encodes one of the seven members of the caspase family of cysteine proteases. It has substrate specificity similar to the effector caspases encoded by Drice and Dcp-1.	0.261	-1.939879008	0.000922452	0.001526352	yes	down	1.83	1.42	1.66	1.36	0.41	0.35	1.636666667	0.706666667
FBgn0028396	TotA	Turandot A (TotA) encodes a protein that belongs to a class of poorly characterized secreted peptides. Some Turandot genes are expressed in response to stress in the fat body by the JAK-STAT pathway.	0.206	-2.28273838	1.45E-06	2.79E-06	yes	down	7.41	7.63	8.44	4.64	2.11	1.16	7.826666667	2.636666667
FBgn0028397	Tob	Tob	0.072	-3.798125305	0	0	yes	down	88.29	83.02	82.48	9.53	8.91	8.15	84.59666667	8.863333333
FBgn0028407	Drep3	DNA fragmentation factor-related protein 3 (Drep3) encodes a CIDE domain containing protein that can interact with the proteins encoded by Drep2 and Drep4 via CIDE-CIDE interaction.	0.089	-3.488331477	7.89E-133	7.95E-132	yes	down	25.42	21.05	23.08	3.65	3.85	2.88	23.18333333	3.46
FBgn0028410	Pk34A	Pk34A	0.321	-1.637295064	8.11E-39	3.73E-38	yes	down	19.5	20.14	20.17	10.05	10.56	11.06	19.93666667	10.55666667
FBgn0028412	Mst33A	Mst33A	0.024	-5.365059963	0	0	yes	down	598.76	554.34	538.58	25.11	21.96	20.16	563.8933333	22.41
FBgn0028418	Lk	Leucokinin (Lk) encodes a neuropeptide that regulates water balance and food intake. Three groups of leucokinergic neurons are identified in the brain and abdominal ganglion of larvae and adults. Serotonin and insulin peptides have receptors in the abdominal leucokinergic neurons.	0.2	-2.324028953	6.21E-09	1.33E-08	yes	down	4.72	6	6.8	1.76	2.13	1.87	5.84	1.92
FBgn0028481	CG4341	-	0.126	-2.989609569	3.34E-10	7.55E-10	yes	down	1.56	1.83	1.64	0.28	0.06	0.15	1.676666667	0.163333333
FBgn0028484	Ack	Activated Cdc42 kinase	0.33	-1.601458508	3.18E-183	4.06E-182	yes	down	83.45	78.96	87.63	45.35	41.82	39.85	83.34666667	42.34
FBgn0028487	f-cup	flyers-cup	0.092	-3.449533271	0	0	yes	down	285.91	273.45	292.67	51.79	46.81	47.04	284.01	48.54666667
FBgn0028513	CG9254	-	0.039	-4.684352036	0	0	yes	down	795.04	778.35	832.78	53.09	48.23	53.04	802.0566667	51.45333333
FBgn0028514	CG4793	-	0.015	-6.095149295	1.29E-18	3.87E-18	yes	down	3.58	4.04	3.24	0.11	0.06	0	3.62	0.056666667
FBgn0028516	ZnT35C	Zinc transporter 35C is involved in cellular and organismal zinc efflux and plays a major role in the detoxification of zinc excess. The gene is a target of the metal-responsive transcription factor MTF-1.	0.163	-2.619857645	3.61E-175	4.41E-174	yes	down	51.97	53.66	56.2	14.24	15.95	13.25	53.94333333	14.48
FBgn0028518	CG18480	-	0.127	-2.976435833	1.36E-05	2.51E-05	yes	down	0.33	0.54	0.6	0.18	0.04	0.05	0.49	0.09
FBgn0028520	CG4891	-	0.03	-5.076212278	0	0	yes	down	80.93	84.34	85.59	4.19	4.07	3.97	83.62	4.076666667
FBgn0028526	CG15293	-	0.255	-1.969360098	8.60E-10	1.91E-09	yes	down	5.07	6.2	9.63	3.09	3.79	1.92	6.966666667	2.933333333
FBgn0028531	CG15286	-	0.041	-4.6103369	0	0	yes	down	226.2	211.82	226.71	16.18	13.73	15.44	221.5766667	15.11666667
FBgn0028540	CG9008	-	0.055	-4.17795407	0	0	yes	down	98.87	93.27	97.19	9.11	7.73	8.28	96.44333333	8.373333333
FBgn0028560	sut4	sugar transporter 4	0.052	-4.277550553	0	0	yes	down	284.42	280.87	273.91	25.42	22.26	23.17	279.7333333	23.61666667
FBgn0028561	sut3	sugar transporter 3	0.015	-6.051176233	8.28E-35	3.56E-34	yes	down	85.47	80.23	83.78	2.76	0.78	2.69	83.16	2.076666667
FBgn0028567	robl62A	robl62A	0.071	-3.807693393	0	0	yes	down	1434.15	1401.84	1358.86	179.65	142.62	171.49	1398.283333	164.5866667
FBgn0028569	robl37BC	robl37BC	0.005	-7.751542685	1.96E-31	7.85E-31	yes	down	169.88	181.36	171.36	2.62	1.02	0.37	174.2	1.336666667
FBgn0028570	robl22E	robl22E	0.136	-2.879776792	1.41E-171	1.70E-170	yes	down	284.94	289.5	271.11	59.59	52.25	62.2	281.85	58.01333333
FBgn0028572	qtc	quick-to-court (qtc) encodes an alpha-helical coiled-coiled protein whose mutants exhibit altered male courtship behavior.	0.091	-3.459076574	0	0	yes	down	108.4	99.9	108.95	16.85	12.48	15.47	105.75	14.93333333
FBgn0028582	lqf	liquid facets	0.185	-2.435280789	0	0	yes	down	132.04	125.62	138.15	43.61	43.24	39.99	131.9366667	42.28
FBgn0028668	Vha16-2	Vacuolar H[+] ATPase 16kD subunit 2 (Vha16-2) encodes the main subunit of the membrane-embedded V0 sector of the vacuolar-ATPase, which is responsible for acidification of the endo-lysosomal lumen and other cellular compartment. As part of the V-ATPase, the product of Vha16-2 supports membrane trafficking, protein degradation and multiple associated signaling pathways, such as mTor, Wnt and Notch.	0.133	-2.907571952	2.12E-34	9.02E-34	yes	down	31.31	47.64	36.01	9.8	8.73	6.64	38.32	8.39
FBgn0028669	Vha100-3	Vacuolar H[+] ATPase 100kD subunit 3	0.053	-4.245244468	0	0	yes	down	107.62	99.28	104.86	9.02	8.05	10.08	103.92	9.05
FBgn0028688	Rpn7	Regulatory particle non-ATPase 7	0.419	-1.255389317	7.08E-73	4.89E-72	yes	down	160.17	147.65	164.32	108.28	114.81	102.45	157.38	108.5133333
FBgn0028689	Rpn6	Regulatory particle non-ATPase 6 (Rpn6) encodes a structural subunit of the 26S proteasome, located in the lid section of the 19S regulatory particle. In the 26S proteasome, it forms a bridge between the 19S regulatory and 20S core particles.	0.458	-1.126314685	3.25E-92	2.57E-91	yes	down	300.73	286.64	309.13	210.15	219.04	205.63	298.8333333	211.6066667
FBgn0028704	Nckx30C	Nckx30C	0.167	-2.582904675	1.65E-12	4.08E-12	yes	down	0.37	0.29	0.35	0.11	0.08	0.09	0.336666667	0.093333333
FBgn0028743	Dhit	Double hit (Dhit) encodes a protein that negatively regulates Galpha signaling and is involved in several GPCR-mediated signaling and developmental programs, such as asymmetric cell division in the sensory organ lineage.	0.294	-1.763713474	5.65E-39	2.61E-38	yes	down	12.46	13.15	12.19	9.8	6.75	8.96	12.6	8.503333333
FBgn0028789	Doc1	Dorsocross1 (Doc1) encodes one of the three tissue-specific T-box transcription factors encoded by the Dorsocross cluster. It is crucial for completion of differentiation, cell proliferation arrest and survival of amnioserosa cells, as well as for cardiogenesis and the patterning and morphogenesis of particular ectodermal derivatives.	0.318	-1.654866036	7.68E-48	4.00E-47	yes	down	23.48	21.13	24.03	12.94	11.59	11.39	22.88	11.97333333
FBgn0028838	CSN1a	COP9 signalosome subunit 1a	0.007	-7.09996311	0	0	yes	down	117.71	115.55	122.55	2.02	1.08	1.16	118.6033333	1.42
FBgn0028844	CG15283	-	0.011	-6.565241947	0	0	yes	down	191.59	207.25	203.56	3.35	4.15	2.92	200.8	3.473333333
FBgn0028847	CG9014	-	0.206	-2.276324393	0	0	yes	down	378.26	355.88	402.45	136.38	125.42	124.29	378.8633333	128.6966667
FBgn0028848	Gpo3	Glycerophosphate oxidase 3	0.218	-2.198789564	0	0	yes	down	385.93	364.17	400.15	146.49	128.38	138.78	383.4166667	137.8833333
FBgn0028850	CG15260	-	0.089	-3.495874032	0	0	yes	down	344.47	316.59	341.58	55.92	40.74	49.33	334.2133333	48.66333333
FBgn0028855	CG15282	-	0.063	-3.987020801	1.84E-06	3.53E-06	yes	down	3.7	3.55	2.06	0.79	0.28	0.83	3.103333333	0.633333333
FBgn0028856	CG18063	-	0.049	-4.362874696	0	0	yes	down	103.63	102.94	104.59	8.72	7.95	8.21	103.72	8.293333333
FBgn0028857	CG12448	-	0.004	-8.082920233	9.86E-106	8.49E-105	yes	down	191.06	189.32	194.65	1.93	0.67	0.91	191.6766667	1.17
FBgn0028858	CG10839	-	0.093	-3.424827866	4.96E-215	7.09E-214	yes	down	160.27	155.53	143.51	17.64	20.61	18.05	153.1033333	18.76666667
FBgn0028864	CG18477	-	0.002	-8.680616708	1.32E-16	3.75E-16	yes	down	4.81	4.74	5.69	0.03	0	0.03	5.08	0.02
FBgn0028868	CG4701	-	0.129	-2.952567195	0	0	yes	down	223.69	212.37	228.18	49.94	45.03	46.41	221.4133333	47.12666667
FBgn0028870	CG4691	-	0.02	-5.671346162	0	0	yes	down	1737	1804.57	1717.78	66.21	48.03	55.65	1753.116667	56.63
FBgn0028872	CG18095	-	0.255	-1.971980919	0.000955887	0.001579107	yes	down	1.01	0.67	1.22	0.7	0.3	0.19	0.966666667	0.396666667
FBgn0028880	CG15256	-	0.003	-8.547083373	1.42E-33	5.94E-33	yes	down	262.85	251	253.73	2.52	0.33	0.48	255.86	1.11
FBgn0028884	CG4892	-	0.198	-2.333239352	4.98E-70	3.35E-69	yes	down	50.15	48.53	53.99	19.35	16.86	13.57	50.89	16.59333333
FBgn0028886	CG15279	-	0.236	-2.082267728	2.53E-29	9.77E-29	yes	down	5.07	3.88	3.96	1.92	1.51	1.59	4.303333333	1.673333333
FBgn0028888	CG4168	-	0.301	-1.732435815	4.86E-09	1.05E-08	yes	down	9.72	8.15	9.76	0.29	0.43	0.33	9.21	0.35
FBgn0028892	CG4161	-	0.002	-8.903213502	2.83E-13	7.19E-13	yes	down	177.11	164.76	181.96	1.68	0.05	0.14	174.61	0.623333333
FBgn0028893	CG31819	-	0.027	-5.222423156	0	0	yes	down	129.55	130.66	133.25	6.54	4.81	6.05	131.1533333	5.8
FBgn0028896	CG17329	-	0.409	-1.290438341	3.28E-64	2.08E-63	yes	down	150.53	150.14	151.69	100.82	99.7	102.09	150.7866667	100.87
FBgn0028897	CG4935	-	0.141	-2.827090277	4.03E-152	4.44E-151	yes	down	49.43	48.93	47.61	12.03	11.09	10.76	48.65666667	11.29333333
FBgn0028899	CG31817	-	0.012	-6.358608521	0	0	yes	down	43.82	43.7	46.7	0.93	1.05	0.73	44.74	0.903333333
FBgn0028901	CG18109	-	0.003	-8.245396107	1.27E-92	1.01E-91	yes	down	56.94	57.17	54.26	0.47	0.31	0.14	56.12333333	0.306666667
FBgn0028902	Tektin-A	Tektin A	0.042	-4.576121269	0	0	yes	down	320.58	311.02	326.82	27.39	17.5	19.79	319.4733333	21.56
FBgn0028903	CG13243	-	0.009	-6.724659511	1.79E-127	1.75E-126	yes	down	299.63	273.03	296.56	5.97	2.7	5.03	289.74	4.566666667
FBgn0028913	CG3473	-	0.026	-5.253456301	0	0	yes	down	169.98	158.31	163.98	6.78	7.22	7.14	164.09	7.046666667
FBgn0028935	CG7653	-	0.002	-9.006479057	7.66E-41	3.62E-40	yes	down	73.15	65.84	72.42	0.49	0.09	0.11	70.47	0.23
FBgn0028941	CG16853	-	0.014	-6.132415492	2.19E-287	3.88E-286	yes	down	95	98.6	87.6	3.27	1.63	1.72	93.73333333	2.206666667
FBgn0028942	CG16852	-	0.02	-5.609384617	0	0	yes	down	95.46	97.45	96.77	3.25	3.59	2.92	96.56	3.253333333
FBgn0028943	CG15638	-	0.004	-8.004461031	2.78E-235	4.19E-234	yes	down	326.73	333.68	333.8	2.88	1.28	2.08	331.4033333	2.08
FBgn0028952	Kebab	Kinetochore and EB1 associated basic protein	0.202	-2.3042559	1.56E-119	1.45E-118	yes	down	20.55	19.7	21.16	7.23	6.31	6.98	20.47	6.84
FBgn0028963	Or49b	Odorant receptor 49b (Or49b) encodes a multi-transmembrane chemoreceptor that mediates response to volatile chemicals.	0.131	-2.931510265	1.68E-13	4.32E-13	yes	down	2.37	2.65	3.41	1.13	2.09	3.59	2.81	2.27
FBgn0028980	tant	tantalus (tant) encodes a DNA binding protein. It binds to polytene chromosome sites that overlap with the product encoded by Asx.	0.126	-2.986730865	0	0	yes	down	112.75	113.5	113.35	25.76	25.99	24.32	113.2	25.35666667
FBgn0028997	nmdyn-D7	nmdyn-D7	0.408	-1.292917265	1.54E-150	1.69E-149	yes	down	203.13	198.96	203.95	141.98	132.06	133.77	202.0133333	135.9366667
FBgn0029082	hbs	hibris (hbs) encodes a Ig repeat transmembrane protein with a fibronectin type III domain. It functions as a receptor involved in muscle cell fusion.	0.386	-1.371555666	5.31E-06	9.96E-06	yes	down	1.38	2.3	1.07	0.57	0.37	0.37	1.583333333	0.436666667
FBgn0029084	gom	gomdanji (gom) encodes a calcium ion binding protein involved in calcium-mediated signaling, courtship behavior and learning.	0.016	-5.951777832	0	0	yes	down	147.47	150.37	146.91	4.35	2.64	4.86	148.25	3.95
FBgn0029095	aru	arouser (aru) encodes an SH3 adaptor protein that interacts with Egfr and PI3K pathways. Its roles include regulation of synapse number, memory formation and ethanol sedation sensitivity.	0.212	-2.23895095	1.01E-142	1.06E-141	yes	down	35.04	31.1	37.57	12.07	13.24	12.03	34.57	12.44666667
FBgn0029123	SoxN	SoxNeuro (SoxN) encodes an HMG-domain transcription factor. In early embryos it specifies neural progenitors in the central nervous system, while in later embryos it negatively regulates Wg signaling and controls expression of genes required for denticle construction with the product of ovo.	0.037	-4.764311066	4.17E-10	9.39E-10	yes	down	0.5	0.31	0.33	0.03	0	0.04	0.38	0.023333333
FBgn0029137	Patsas	Patsas	0.425	-1.235988166	0.00058571	0.000980925	yes	down	0.97	1.42	1.21	1.01	0.55	0.98	1.2	0.846666667
FBgn0029147	NtR	NtR	0.234	-2.096926075	9.08E-60	5.46E-59	yes	down	10.9	9.29	9.71	5.62	5.58	4.7	9.966666667	5.3
FBgn0029152	Mkrn1	Makorin 1	0.362	-1.467213562	1.26E-126	1.22E-125	yes	down	77.95	79.65	82.79	39.21	40.01	38.76	80.13	39.32666667
FBgn0029153	Menl-2	Malic enzyme like-2	0.14	-2.838561987	0	0	yes	down	281.16	254.86	292.09	74.45	64.46	67.74	276.0366667	68.88333333
FBgn0029154	Menl-1	Malic enzyme like-1	0.09	-3.476347714	0	0	yes	down	53.51	48.31	53.37	8.18	7.1	7.58	51.73	7.62
FBgn0029161	slmo	slowmo	0.305	-1.713996441	2.18E-252	3.48E-251	yes	down	360.79	331.16	374.22	191.8	184.66	186.8	355.39	187.7533333
FBgn0029501	Crtp	Caldesmon-related protein	0.045	-4.47156623	0	0	yes	down	234.72	223.27	230.2	18.58	17.54	15.15	229.3966667	17.09
FBgn0029518	CG13376	-	0.191	-2.388038012	2.27E-05	4.13E-05	yes	down	2.66	1.48	1.79	0.44	0.59	0.35	1.976666667	0.46
FBgn0029535	CG14635	-	0.03	-5.081926194	3.78E-64	2.39E-63	yes	down	54.54	56.97	55.33	1.76	1.69	4.57	55.61333333	2.673333333
FBgn0029539	CG11663	-	0.219	-2.188010955	6.13E-187	7.93E-186	yes	down	243.5	250.78	262.21	98.89	83.63	88.79	252.1633333	90.43666667
FBgn0029552	CG14631	-	0.044	-4.521523323	6.75E-161	7.74E-160	yes	down	87.66	97.73	88.68	5.77	6.92	6.83	91.35666667	6.506666667
FBgn0029596	CG14054	-	0.129	-2.949558706	1.63E-129	1.61E-128	yes	down	53.98	51.32	50.82	12.53	9.85	10.81	52.04	11.06333333
FBgn0029603	CG14053	-	0.035	-4.819369114	6.95E-171	8.34E-170	yes	down	41.64	44.63	38.89	1.79	2.53	2.8	41.72	2.373333333
FBgn0029642	CG3592	-	0.056	-4.163848544	4.17E-28	1.58E-27	yes	down	6.63	8.95	7.39	0.68	0.59	0.84	7.656666667	0.703333333
FBgn0029643	CG14420	-	0.112	-3.159031809	7.22E-16	2.00E-15	yes	down	2.27	2.04	2.23	0.42	0.5	0.29	2.18	0.403333333
FBgn0029647	CG17959	-	0.052	-4.257182636	0.022475515	0.033135958	yes	down	0.6	0.34	1.09	0	0.16	0	0.676666667	0.053333333
FBgn0029656	CG10793	-	0.16	-2.642523464	7.01E-130	6.94E-129	yes	down	30.93	28.87	30.01	8.55	6.88	8.29	29.93666667	7.906666667
FBgn0029657	CG12535	-	0.122	-3.036096286	1.47E-194	1.96E-193	yes	down	63.21	61.35	61.91	11.92	11.52	11.14	62.15666667	11.52666667
FBgn0029658	CG14269	-	0.233	-2.101580194	1.47E-134	1.49E-133	yes	down	127	130.98	127.43	51.79	50.16	45.48	128.47	49.14333333
FBgn0029659	CG16782	-	0.178	-2.493059968	0	0	yes	down	473.7	486.74	473.18	151.12	132.71	136.04	477.8733333	139.9566667
FBgn0029660	CG10801	-	0.163	-2.615885961	5.42E-133	5.48E-132	yes	down	30.24	26.58	29.96	7.38	7.85	7.98	28.92666667	7.736666667
FBgn0029661	CG16781	-	0.251	-1.993974849	6.87E-214	9.77E-213	yes	down	96.77	94.56	101.74	40.85	38.71	41.71	97.69	40.42333333
FBgn0029662	CG12206	-	0.006	-7.381702591	5.72E-219	8.26E-218	yes	down	27.52	26.64	31.44	0.42	0.26	0.16	28.53333333	0.28
FBgn0029667	Gas8	Growth arrest specific protein 8	0.026	-5.247971149	0	0	yes	down	56.49	47.01	54.11	2.87	2.08	1.94	52.53666667	2.296666667
FBgn0029669	CG13021	-	0.118	-3.082285253	2.07E-135	2.12E-134	yes	down	99.6	106.18	97.52	20.14	18.51	19.57	101.1	19.40666667
FBgn0029679	CG2901	-	0.02	-5.611005736	2.60E-256	4.22E-255	yes	down	18.3	17.75	18	0.67	0.51	0.64	18.01666667	0.606666667
FBgn0029681	CG15239	-	0.145	-2.787290435	3.95E-08	8.18E-08	yes	down	1.01	0.79	1.32	0.19	0.38	0.17	1.04	0.246666667
FBgn0029697	CG15570	-	0.432	-1.21099712	2.02E-05	3.70E-05	yes	down	3.25	3.61	3.25	2.88	2.25	2.84	3.37	2.656666667
FBgn0029700	CG15576	-	0.105	-3.251717449	0	0	yes	down	196.25	188.18	205.54	34.74	34.38	32.61	196.6566667	33.91
FBgn0029701	CG12691	-	0.476	-1.070348656	4.08E-30	1.60E-29	yes	down	129.12	124.52	120.45	103.67	92.64	94.47	124.6966667	96.92666667
FBgn0029702	CG15572	-	0.238	-2.07256716	5.83E-239	8.91E-238	yes	down	185.22	174.89	186.34	78.22	64.4	72.12	182.15	71.58
FBgn0029703	CG12692	-	0.21	-2.250461018	1.05E-294	1.92E-293	yes	down	118	115.31	118.7	42.27	41.76	38.45	117.3366667	40.82666667
FBgn0029705	CG12693	-	0.208	-2.266485408	0	0	yes	down	153.11	146.7	158.43	55.72	49.89	51.84	152.7466667	52.48333333
FBgn0029717	CG12684	-	0.211	-2.244271606	7.94E-227	1.17E-225	yes	down	128.94	126.61	134.39	50.47	43.53	46.38	129.98	46.79333333
FBgn0029722	CG7024	-	0.155	-2.687463338	0	0	yes	down	210.14	206.14	218.76	56.44	50.8	55.46	211.68	54.23333333
FBgn0029725	CG2871	-	0.173	-2.528013178	1.30E-249	2.06E-248	yes	down	222.72	222.75	209.93	62.69	58.06	65.88	218.4666667	62.21
FBgn0029726	CG15471	-	0.287	-1.80029003	8.64E-46	4.38E-45	yes	down	99.16	100.7	109.16	51.85	52.04	41.36	103.0066667	48.41666667
FBgn0029727	CG6978	-	0.023	-5.418203485	2.06E-64	1.31E-63	yes	down	5.82	6.22	5.97	0.34	0.18	0.17	6.003333333	0.23
FBgn0029729	CG12682	-	0.263	-1.926062396	1.18E-56	6.84E-56	yes	down	44.02	37.2	44.54	18.08	18.53	17.73	41.92	18.11333333
FBgn0029730	boil	boilerman	0.227	-2.141878017	2.10E-173	2.55E-172	yes	down	103.08	98.73	96.15	40.56	36.49	34.44	99.32	37.16333333
FBgn0029737	CG6903	-	0.216	-2.213342786	6.94E-298	1.28E-296	yes	down	76.29	74.97	80.77	28.98	28.02	28.44	77.34333333	28.48
FBgn0029740	CG12680	-	0.085	-3.548459181	2.44E-159	2.78E-158	yes	down	61.87	55.65	54.69	9.09	8.25	7.35	57.40333333	8.23
FBgn0029745	Rpn13R	Regulatory particle non-ATPase 13-related	0.278	-1.848028397	4.17E-113	3.77E-112	yes	down	79.67	82.18	78.76	38.58	36.09	35.43	80.20333333	36.7
FBgn0029747	CG5062	-	0.216	-2.207697877	6.09E-253	9.77E-252	yes	down	109.65	104.14	109.88	42.67	37.13	35.98	107.89	38.59333333
FBgn0029750	CG3323	-	0.282	-1.824190863	1.06E-270	1.80E-269	yes	down	177.69	168.06	176.86	82.96	74.12	74.02	174.2033333	77.03333333
FBgn0029751	CG17764	-	0.225	-2.151316591	3.22E-169	3.82E-168	yes	down	90.63	90.67	93.73	37.51	31.59	32.88	91.67666667	33.99333333
FBgn0029752	TrxT	Thioredoxin T	0.314	-1.669102308	4.65E-159	5.28E-158	yes	down	1036.35	979.16	1031.92	557.33	537.68	475.57	1015.81	523.5266667
FBgn0029753	CG4198	-	0.232	-2.105424107	0	0	yes	down	308.02	288.98	318.01	122.23	112.2	116.36	305.0033333	116.93
FBgn0029809	CG15767	-	0.065	-3.951575799	4.05E-176	4.98E-175	yes	down	31.15	28.52	28.51	3.41	3.27	2.71	29.39333333	3.13
FBgn0029810	CG12239	-	0.162	-2.629172382	0.015951778	0.023870456	yes	down	0.3	0.16	0.18	0	0.13	0.04	0.213333333	0.056666667
FBgn0029812	Prosbeta2R1	Proteasome beta2 subunit-related 1	0.489	-1.031186397	3.21E-50	1.72E-49	yes	down	96.17	92.11	93.4	76.14	75.01	73.11	93.89333333	74.75333333
FBgn0029814	CG15765	-	0.344	-1.538036149	0.032557334	0.047132823	yes	down	0.1	0.27	0.2	0.12	0.15	0.06	0.19	0.11
FBgn0029816	CG12729	-	0.082	-3.602712412	9.73E-241	1.50E-239	yes	down	120.76	117.04	121.31	18.09	13.13	17.32	119.7033333	16.18
FBgn0029817	CG15764	-	0.441	-1.18172603	1.92E-51	1.05E-50	yes	down	137.04	121.45	141.89	98.6	85.3	100.73	133.46	94.87666667
FBgn0029831	CG5966	-	0.461	-1.117552282	1.72E-17	5.01E-17	yes	down	15.04	12.05	16.46	12.06	9.41	11.6	14.51666667	11.02333333
FBgn0029837	Tsp5D	Tetraspanin 5D	0.447	-1.161861924	1.19E-13	3.06E-13	yes	down	13.33	15.64	13.04	6.84	6.97	7.02	14.00333333	6.943333333
FBgn0029849	Efr	ER GDP-fucose transporter (Efr) encodes ER GDP-fucose transporter is the multifunctional nucleotide sugar transporter that transports GDP-fucose, UDP-GlcNAc and UDP-Xyl from cytosol into the lumen of ER.	0.467	-1.098622734	1.11E-24	3.89E-24	yes	down	15.5	15.77	16.1	11.36	11.02	10.96	15.79	11.11333333
FBgn0029859	CG15892	-	0.243	-2.043848763	0	0	yes	down	398.35	378.03	403.47	168.41	147.33	155.57	393.2833333	157.1033333
FBgn0029864	CG15894	-	0.081	-3.633233166	0.0133324	0.020094926	yes	down	0.06	0.06	0.02	0	0.02	0	0.046666667	0.006666667
FBgn0029877	CG17717	-	0.147	-2.767087867	0	0	yes	down	216.52	207.1	221.13	49.46	53.14	53.12	214.9166667	51.90666667
FBgn0029890	Fum2	Fumarase 2	0.301	-1.734139563	1.34E-190	1.77E-189	yes	down	132.12	128.47	138.06	71.4	61.44	64.91	132.8833333	65.91666667
FBgn0029891	Pink1	PTEN-induced putative kinase 1 (Pink1) is the ortholog of human PINK1, a gene mutated in autosomal recessive Parkinson's disease. Pink1 encodes a mitochondrially targeted Ser-Thr kinase. It has been linked to a number of cellular functions including altering mitochondrial dynamics, the autophagic degradation of dysfunctional mitochondria, and the proper function of Complex I of the electron trans…	0.398	-1.328335631	2.97E-149	3.22E-148	yes	down	105.96	97.63	106.24	70.12	67.19	68.75	103.2766667	68.68666667
FBgn0029895	CG14441	-	0.459	-1.124318279	7.95E-24	2.74E-23	yes	down	15.26	13.55	15.46	13.24	14.3	11.6	14.75666667	13.04666667
FBgn0029896	CG3168	-	0.365	-1.452672023	1.51E-36	6.69E-36	yes	down	11.83	11.79	14.09	8.73	6.83	6.84	12.57	7.466666667
FBgn0029907	Atx-1	Ataxin 1 (Atx-1) encodes the ortholog of human Atx-1, in which pathogenic variants with expanded glutamine tracts cause spinocerebellar ataxia type 1. It interacts with the product of sens via its AXH domain.	0.004	-8.066810476	7.68E-10	1.71E-09	yes	down	1.59	1.68	2.13	0	0	0	1.8	0
FBgn0029922	CG14431	-	0.141	-2.82349764	4.11E-22	1.36E-21	yes	down	1.58	1.89	2.23	0.16	0.3	0.24	1.9	0.233333333
FBgn0029939	CG9650	-	0.224	-2.157571392	2.99E-17	8.63E-17	yes	down	0.95	0.96	1.07	0.44	0.33	0.3	0.993333333	0.356666667
FBgn0029940	CG1958	-	0.202	-2.306642821	8.89E-224	1.30E-222	yes	down	287.12	278.9	306.57	109.35	87.09	93.81	290.8633333	96.75
FBgn0029945	CG18155	-	0.084	-3.577089381	0	0	yes	down	88.44	83.27	91.42	11.96	11.98	12.42	87.71	12.12
FBgn0029946	CG15034	-	0.233	-2.103240185	4.13E-182	5.25E-181	yes	down	350.85	336.96	340.25	146.71	122.77	122.74	342.6866667	130.74
FBgn0029947	CG1999	-	0.21	-2.253321081	0	0	yes	down	514.12	472.95	514.28	184.01	165.91	168.31	500.45	172.7433333
FBgn0029949	CG15035	-	0.148	-2.758734982	0	0	yes	down	123.93	113.7	123.08	28.95	28.29	31.32	120.2366667	29.52
FBgn0029951	CG11369	-	0.073	-3.773393371	0	0	yes	down	111.17	105.98	108.93	15.13	10.91	13.41	108.6933333	13.15
FBgn0029952	CG12689	-	0.237	-2.076838595	1.11E-207	1.54E-206	yes	down	321.72	318.97	306.39	127.01	117.89	123.59	315.6933333	122.83
FBgn0029961	Ir7a	Ionotropic receptor 7a	0.163	-2.615660527	0.00381071	0.00602779	yes	down	0.21	0.43	0.24	0.07	0.12	0.05	0.293333333	0.08
FBgn0029963	CG10920	-	0.267	-1.907606297	5.91E-287	1.05E-285	yes	down	158.33	147.02	158.54	69.88	65.94	68.12	154.63	67.98
FBgn0029964	CG1409	-	0.021	-5.547616754	2.35E-158	2.65E-157	yes	down	75.35	70.3	71.39	2.84	2.18	2.56	72.34666667	2.526666667
FBgn0029966	Ir7c	Ionotropic receptor 7c	0.049	-4.360529258	6.73E-67	4.38E-66	yes	down	5.69	5.71	4.56	0.57	0.31	0.41	5.32	0.43
FBgn0029989	CG15333	-	0.002	-8.656988319	5.23E-181	6.62E-180	yes	down	51.04	46.45	49.49	0.37	0.1	0.12	48.99333333	0.196666667
FBgn0029993	CG1571	-	0.028	-5.165030561	0	0	yes	down	65.57	59.07	63.39	3.09	2.71	2.85	62.67666667	2.883333333
FBgn0029997	CG2258	-	0.498	-1.004438342	3.53E-24	1.22E-23	yes	down	16.62	15.4	16.35	10.58	12.79	10.89	16.12333333	11.42
FBgn0030001	cyr	cypher	0.118	-3.077652543	9.89E-16	2.73E-15	yes	down	1.38	1.33	1.42	0.3	0.35	0.17	1.376666667	0.273333333
FBgn0030004	CG10958	-	0.288	-1.795536211	2.35E-258	3.84E-257	yes	down	80.51	77.7	81.16	38.97	37.18	37.76	79.79	37.97
FBgn0030014	CG15337	-	0.368	-1.443848178	1.42E-87	1.08E-86	yes	down	57.12	56.06	57.38	36.31	33.89	33.18	56.85333333	34.46
FBgn0030015	CG10761	-	0.422	-1.245921193	6.16E-93	4.91E-92	yes	down	120.74	113.12	121.67	86.74	77.46	82.72	118.51	82.30666667
FBgn0030027	CG1632	-	0.376	-1.41123553	3.37E-11	7.91E-11	yes	down	2.86	2.96	3.48	6.32	6.68	4.59	3.1	5.863333333
FBgn0030028	Corp	Companion of reaper (Corp) is a gene that is transcriptionally induced following DNA damage. It may function to inhibit the pro-apoptotic activity of the transcriptional factor encoded by p53.	0.453	-1.140859072	0.002376177	0.003816142	yes	down	2.76	4.53	2.75	1.92	2.06	1.96	3.346666667	1.98
FBgn0030033	CG1387	-	0.259	-1.948343566	0	0	yes	down	116.9	108.38	118.05	51.1	47.98	48.04	114.4433333	49.04
FBgn0030039	CG12123	-	0.433	-1.208624805	1.40E-52	7.75E-52	yes	down	73.77	69.41	71.53	51.17	49.06	52.56	71.57	50.93
FBgn0030050	CG12111	-	0.053	-4.224421537	0	0	yes	down	243.38	241.77	262.48	22.62	24.08	19.17	249.21	21.95666667
FBgn0030071	CG12661	-	0.401	-1.319241873	2.11E-08	4.42E-08	yes	down	15.65	20.29	18.92	13.7	11.85	11.13	18.28666667	12.22666667
FBgn0030078	CG10970	-	0.102	-3.298647748	5.01E-34	2.12E-33	yes	down	20.67	29.75	28.83	3.3	5.27	4.57	26.41666667	4.38
FBgn0030101	CG12118	-	0.411	-1.281087574	2.12E-94	1.70E-93	yes	down	212.2	190.48	214.49	151.9	134.85	132.95	205.7233333	139.9
FBgn0030104	CG15368	-	0.112	-3.156551064	1.16E-184	1.49E-183	yes	down	110.88	115.33	107.42	23.07	18.47	19.92	111.21	20.48666667
FBgn0030157	CG1468	-	0.364	-1.456179523	0.001139311	0.001870911	yes	down	2.98	3.23	7.12	2.56	2.89	2.66	4.443333333	2.703333333
FBgn0030162	CG1986	-	0.057	-4.127834286	8.24E-09	1.76E-08	yes	down	1.24	0.96	0.81	0.15	0.07	0.06	1.003333333	0.093333333
FBgn0030164	CG1889	-	0.033	-4.91867451	1.36E-05	2.50E-05	yes	down	0.78	0.67	0.65	0.11	0	0	0.7	0.036666667
FBgn0030181	CG12645	-	0.009	-6.823294322	3.18E-66	2.06E-65	yes	down	16.67	19.67	15.7	0.34	0.23	0.18	17.34666667	0.25
FBgn0030191	CG15306	-	0.314	-1.670801967	3.90E-229	5.81E-228	yes	down	406.06	386.87	388.94	216.01	195.88	200.77	393.9566667	204.22
FBgn0030195	CG2898	-	0.162	-2.627262094	5.12E-246	7.98E-245	yes	down	92.58	85.56	94.92	26.44	23.68	22.66	91.02	24.26
FBgn0030200	RabX2	RabX2	0.047	-4.420984241	5.75E-79	4.13E-78	yes	down	32.54	25.75	26.31	2.23	1.58	2.68	28.2	2.163333333
FBgn0030207	CG2887	-	0.487	-1.037178178	2.21E-16	6.22E-16	yes	down	31.76	36.35	35.71	25.63	31.36	26.27	34.60666667	27.75333333
FBgn0030215	CG15296	-	0.352	-1.507009138	7.68E-76	5.42E-75	yes	down	171.92	182.83	172.5	103.51	101.85	98.59	175.75	101.3166667
FBgn0030218	CG1628	-	0.129	-2.952378658	1.79E-285	3.14E-284	yes	down	70.27	68.69	71.02	15.12	15.99	13.86	69.99333333	14.99
FBgn0030224	CG12637	-	0.025	-5.325267652	0	0	yes	down	87.91	79.47	92.46	3.45	2.98	4.21	86.61333333	3.546666667
FBgn0030242	sofe	sister of feo	0.386	-1.373700485	2.83E-111	2.53E-110	yes	down	109.68	99.54	111.05	74.02	64.39	65.76	106.7566667	68.05666667
FBgn0030247	CG15208	-	0.221	-2.176939974	5.09E-236	7.68E-235	yes	down	259.16	252.1	245.67	100.44	84.93	90.39	252.31	91.92
FBgn0030261	CG15203	-	0.138	-2.859142349	5.38E-06	1.01E-05	yes	down	4.25	2.93	2.92	0.51	1.39	0.42	3.366666667	0.773333333
FBgn0030268	Klp10A	Kinesin-like protein at 10A (Klp10A) encodes a member of the kinesin superfamily of motor proteins (KIF) and of the kinesin-13 family of microtubule depolymerases. It induces microtubule depolymerization to regulate the length and dynamics of microtubules in a variety of cell processes and structures such as the mitotic and meiotic spindles, the centriole and interphase microtubules.	0.442	-1.178289974	3.95E-137	4.06E-136	yes	down	129.38	124.14	133.88	95.03	89.99	95.68	129.1333333	93.56666667
FBgn0030277	CG1394	-	0.125	-3.002322161	0	0	yes	down	1108.19	1212.92	1168.41	252.46	228.51	235.01	1163.173333	238.66
FBgn0030278	CG15200	-	0.215	-2.216165378	5.93E-171	7.11E-170	yes	down	607.42	678.74	629.09	241.05	210.9	220.75	638.4166667	224.2333333
FBgn0030280	CG11106	-	0.186	-2.428806585	6.22E-132	6.23E-131	yes	down	425.66	459.66	412.03	136.14	139.34	117.62	432.45	131.0333333
FBgn0030283	CG15198	-	0.123	-3.026040648	0	0	yes	down	516.81	539.29	527.73	115.94	93.55	109.05	527.9433333	106.18
FBgn0030290	CG11756	-	0.282	-1.828208055	2.86E-92	2.27E-91	yes	down	158.24	142.78	147.67	77.79	64.5	65.02	149.5633333	69.10333333
FBgn0030296	CG15196	-	0.149	-2.745539212	1.62E-290	2.89E-289	yes	down	108.22	101.11	104.26	28.52	24.91	23.75	104.53	25.72666667
FBgn0030298	Or10a	Odorant receptor 10a (Or10a) encodes a multi-transmembrane chemoreceptor that mediates response to volatile chemicals.	0.317	-1.656781922	0.021536522	0.031800571	yes	down	0.21	0.15	0.2	0.09	0.08	0.11	0.186666667	0.093333333
FBgn0030313	Reepl1	Receptor accessory protein like 1	0.375	-1.416314109	2.15E-79	1.55E-78	yes	down	142.37	146.04	147.77	99.49	82.61	86.77	145.3933333	89.62333333
FBgn0030319	CG2533	-	0.307	-1.701762561	5.58E-188	7.25E-187	yes	down	348.01	356.2	356.08	187.5	172.74	174.67	353.43	178.3033333
FBgn0030331	CG15221	-	0.206	-2.280341602	3.49E-06	6.62E-06	yes	down	1	0.93	0.45	0.29	0.28	0.24	0.793333333	0.27
FBgn0030343	ATP7	ATP7	0.496	-1.010136786	1.29E-85	9.74E-85	yes	down	88.8	83.62	95.83	76.95	71.91	73.25	89.41666667	74.03666667
FBgn0030356	lncRNA:CR32661	long non-coding RNA:CR32661	0.162	-2.628676027	0	0	yes	down	1298.73	1382.67	1292.17	367.32	346.51	338.37	1324.523333	350.7333333
FBgn0030357	Sclp	Sclp	0.215	-2.219381018	2.55E-46	1.30E-45	yes	down	33.69	32.13	29.98	12.5	11.91	12.01	31.93333333	12.14
FBgn0030359	CG18130	-	0.081	-3.627218349	0	0	yes	down	109.78	108.12	120	14.45	15.96	14.7	112.6333333	15.03666667
FBgn0030370	Uch-L5R	Uch-L5-related	0.02	-5.612010011	0	0	yes	down	81.82	84.93	84.94	2.76	2.9	2.82	83.89666667	2.826666667
FBgn0030374	CG15734	-	0.37	-1.432538183	1.41E-36	6.25E-36	yes	down	205.12	203.87	197.2	122.9	136.67	111.67	202.0633333	123.7466667
FBgn0030376	CG2750	-	0.11	-3.185927321	5.31E-305	1.00E-303	yes	down	100.77	97.16	103.59	16.64	20.46	17.51	100.5066667	18.20333333
FBgn0030384	CG2577	-	0.004	-8.065506715	4.01E-13	1.01E-12	yes	down	69.05	70.22	71.94	1.15	0.11	0.07	70.40333333	0.443333333
FBgn0030386	CG2574	-	0.151	-2.725228902	1.11E-281	1.92E-280	yes	down	196.92	200.66	198.08	53.27	44.61	50.29	198.5533333	49.39
FBgn0030389	CG15927	-	0.042	-4.572788918	2.26E-08	4.72E-08	yes	down	3.18	2.1	1.83	0.08	0.17	0.25	2.37	0.166666667
FBgn0030425	Nep6	Neprilysin 6	0.106	-3.233020031	1.89E-25	6.75E-25	yes	down	2.03	2.24	2.57	0.36	0.39	0.36	2.28	0.37
FBgn0030429	CG4661	-	0.286	-1.807860146	1.81E-163	2.10E-162	yes	down	94.61	87.42	87.75	44.89	41.69	40.68	89.92666667	42.42
FBgn0030440	CG15719	-	0.021	-5.552801619	6.78E-183	8.64E-182	yes	down	60.19	58.68	67.45	2.37	1.96	2.01	62.10666667	2.113333333
FBgn0030441	CG2209	-	0.008	-6.949738616	1.50E-230	2.23E-229	yes	down	111.29	113.66	113.7	2.4	0.7	1.36	112.8833333	1.486666667
FBgn0030443	CG12715	-	0.142	-2.814707584	0.000670313	0.001118586	yes	down	0.52	0.24	0.27	0.11	0.07	0.07	0.343333333	0.083333333
FBgn0030449	Fer3HCH	Ferritin 3 heavy chain homologue	0.002	-9.048165627	3.34E-114	3.02E-113	yes	down	107.38	117.17	115.23	0.51	0.23	0.31	113.26	0.35
FBgn0030462	CG15742	-	0.166	-2.590865714	8.00E-164	9.30E-163	yes	down	106.84	96.47	106.23	26.16	29.22	28.68	103.18	28.02
FBgn0030478	CG1640	-	0.291	-1.779266928	2.26E-292	4.05E-291	yes	down	122.92	118.32	125.25	61.22	55.81	58.74	122.1633333	58.59
FBgn0030481	CG1662	-	0.251	-1.995973151	3.92E-170	4.69E-169	yes	down	71.63	73.2	73.24	31.38	29.03	27.93	72.69	29.44666667
FBgn0030495	CG11816	-	0.028	-5.142675811	1.08E-11	2.59E-11	yes	down	1.32	0.84	0.92	0.07	0.02	0.11	1.026666667	0.066666667
FBgn0030525	CG10996	-	0.014	-6.194402859	2.66E-275	4.54E-274	yes	down	56.27	55.26	53.15	1.21	1.33	1.18	54.89333333	1.24
FBgn0030536	CG11068	-	0.278	-1.84857269	1.40E-249	2.20E-248	yes	down	251.52	231.21	252.65	118.17	105.83	112.34	245.1266667	112.1133333
FBgn0030539	CG1368	-	0.225	-2.149398939	4.57E-27	1.69E-26	yes	down	11.42	12.84	12.48	4.79	3.19	4.25	12.24666667	4.076666667
FBgn0030541	CG11584	-	0.006	-7.309047967	2.61E-16	7.32E-16	yes	down	2	1.66	1.94	0.04	0	0.02	1.866666667	0.02
FBgn0030575	CG5321	-	0.445	-1.168317308	0.003593668	0.005692773	yes	down	1.28	1.74	1.8	1.57	1.05	1.01	1.606666667	1.21
FBgn0030576	CG15890	-	0.315	-1.668358904	2.67E-12	6.56E-12	yes	down	2.29	2.77	2.8	1.28	1.64	1.16	2.62	1.36
FBgn0030577	CG5334	-	0.419	-1.254921559	7.74E-14	2.01E-13	yes	down	13.17	15.78	14.84	10.76	10.28	9.19	14.59666667	10.07666667
FBgn0030578	CG5347	-	0.131	-2.933854374	3.27E-129	3.23E-128	yes	down	36.83	34.65	37.81	7.26	8.52	7.74	36.43	7.84
FBgn0030587	CG9522	-	0.174	-2.526988495	0.00305925	0.004875623	yes	down	0.27	0.25	0.43	0.08	0.02	0.18	0.316666667	0.093333333
FBgn0030594	fiz	fezzik	0.288	-1.795972063	3.27E-19	9.96E-19	yes	down	6.08	5.42	5.28	3.54	2.25	2.36	5.593333333	2.716666667
FBgn0030599	CG9030	-	0.184	-2.440404367	1.26E-148	1.36E-147	yes	down	130.85	122.39	132.24	39.73	41.93	34.78	128.4933333	38.81333333
FBgn0030614	CG9072	-	0.392	-1.350704109	1.18E-77	8.41E-77	yes	down	233.42	250.11	259.38	165.62	153.24	156.56	247.6366667	158.4733333
FBgn0030620	CG5662	-	0.458	-1.127387161	2.06E-38	9.42E-38	yes	down	73.53	65.52	75.66	59.02	47.79	51.9	71.57	52.90333333
FBgn0030622	CG9101	-	0.077	-3.706261996	0	0	yes	down	119.3	116.76	117.11	16.3	14.31	13.93	117.7233333	14.84666667
FBgn0030623	PPYR1	Protein phosphatase Y regulator 1	0.045	-4.459982245	2.84E-303	5.34E-302	yes	down	68.03	67.5	70.02	5.86	4.4	5.09	68.51666667	5.116666667
FBgn0030624	CG9106	-	0.181	-2.467944737	1.61E-265	2.68E-264	yes	down	142.34	129.28	141.93	42.95	37.64	42.5	137.85	41.03
FBgn0030625	CG5877	-	0.448	-1.159741414	2.96E-59	1.76E-58	yes	down	58.58	52.31	57.18	39.73	42.62	41.02	56.02333333	41.12333333
FBgn0030668	CG8128	-	0.277	-1.852424228	1.37E-134	1.39E-133	yes	down	54.64	53.31	56.65	25.95	23.5	26.29	54.86666667	25.24666667
FBgn0030673	CG15601	-	0.413	-1.275645991	5.16E-20	1.61E-19	yes	down	14.09	12.74	15.53	10.72	10.81	10.15	14.12	10.56
FBgn0030684	CG8260	-	0.118	-3.087726616	1.42E-79	1.03E-78	yes	down	13.22	13.03	13.91	2.5	2.68	2.67	13.38666667	2.616666667
FBgn0030691	Efhc1.1	EF-hand domain containing 1.1	0.47	-1.088220217	1.40E-67	9.21E-67	yes	down	85.05	79.33	81.99	67.95	58.67	59.38	82.12333333	62
FBgn0030696	CG8509	-	0.016	-5.948953736	0	0	yes	down	55.3	51.92	54.14	1.44	1.78	1.1	53.78666667	1.44
FBgn0030697	CG8565	-	0.165	-2.597216023	0	0	yes	down	361.86	333.58	351.53	97.39	97.6	91.01	348.99	95.33333333
FBgn0030706	Lrp4	LDL receptor related protein 4 (Lrp4) encodes a type I transmembrane protein that is enriched in presynaptic terminals and regulates synaptic organization in the olfactory circuit.	0.276	-1.859332171	2.82E-24	9.80E-24	yes	down	1.82	1.74	1.96	0.8	0.69	1.02	1.84	0.836666667
FBgn0030715	Or13a	Odorant receptor 13a (Or13a) encodes a multi-transmembrane chemoreceptor that mediates response to volatile chemicals.	0.038	-4.723853655	0.005353145	0.008365157	yes	down	0.24	0.24	0.17	0	0.04	0	0.216666667	0.013333333
FBgn0030721	CG12698	-	0.241	-2.055111169	5.04E-157	5.65E-156	yes	down	71.51	67.02	68.53	30.77	25.68	26.17	69.02	27.54
FBgn0030722	CG12395	-	0.154	-2.695457353	7.55E-90	5.87E-89	yes	down	65.05	65.75	64.8	14.43	19.01	15.7	65.2	16.38
FBgn0030725	CG8958	-	0.011	-6.471284856	5.04E-252	8.03E-251	yes	down	32.59	31.43	34.03	0.99	0.37	0.46	32.68333333	0.606666667
FBgn0030748	Traf-like	TNF-receptor-associated factor-like	0.137	-2.870381748	5.39E-08	1.11E-07	yes	down	1.43	2.51	1.95	0.34	0.29	0.13	1.963333333	0.253333333
FBgn0030753	rngo	rings lost (rngo) encodes a ubiquitin receptor that binds to ubiquitinated proteins via its ubiquitin-associated domain. It is an essential protein that is required for proper development of ring canals in the female germ line.	0.345	-1.534310809	1.20E-178	1.50E-177	yes	down	101.81	99.85	108.86	60.01	58.67	56.57	103.5066667	58.41666667
FBgn0030764	CG9777	-	0.382	-1.388902514	2.86E-40	1.34E-39	yes	down	51.77	51.5	54.86	32.96	37.39	29.14	52.71	33.16333333
FBgn0030770	CG13010	-	0.342	-1.548235786	1.46E-105	1.26E-104	yes	down	249.4	255.62	274.59	159.9	134.69	141.96	259.87	145.5166667
FBgn0030780	CG13008	-	0.067	-3.900505235	0	0	yes	down	131.47	122.7	135.14	14.79	13.52	14.74	129.77	14.35
FBgn0030798	CG13003	-	0.054	-4.200165272	7.78E-23	2.61E-22	yes	down	0.84	0.6	0.72	0.05	0.08	0.06	0.72	0.063333333
FBgn0030814	CG4955	-	0.153	-2.70516457	0	0	yes	down	167.51	163.68	167.9	45.86	41.42	39.11	166.3633333	42.13
FBgn0030823	TTLL1A	Tubulin tyrosine ligase-like 1A	0.005	-7.611254983	1.28E-252	2.04E-251	yes	down	52.4	48.21	54.9	0.65	0.35	0.3	51.83666667	0.433333333
FBgn0030836	CG8664	-	0.139	-2.844770459	1.44E-11	3.44E-11	yes	down	4.75	5.87	4.23	1.18	1.09	1.15	4.95	1.14
FBgn0030838	CG5445	-	0.291	-1.78093383	1.74E-140	1.81E-139	yes	down	53.98	51.38	53.2	30.77	27.49	27.4	52.85333333	28.55333333
FBgn0030839	CG5613	-	0.412	-1.278649641	1.80E-30	7.11E-30	yes	down	14.77	13.66	16.75	10.12	9.88	10.12	15.06	10.04
FBgn0030840	p-cup	presidents-cup	0.053	-4.235930753	8.80E-192	1.16E-190	yes	down	68.06	66.36	66.83	7.97	4.52	5.43	67.08333333	5.973333333
FBgn0030841	CG8568	-	0.02	-5.668086932	4.36E-14	1.14E-13	yes	down	0.97	1.02	0.96	0	0.1	0	0.983333333	0.033333333
FBgn0030846	CG12992	-	0.276	-1.859071714	8.38E-215	1.20E-213	yes	down	144.66	143.97	142.37	67.39	61.99	63.05	143.6666667	64.14333333
FBgn0030863	CG8188	-	0.372	-1.425710353	6.88E-118	6.35E-117	yes	down	58.31	54.98	59.15	35.4	33.25	34.8	57.48	34.48333333
FBgn0030881	CG12985	-	0.146	-2.777019748	5.44E-68	3.59E-67	yes	down	14.29	14.67	15.42	4.07	3.39	3.22	14.79333333	3.56
FBgn0030884	CG6847	-	0.341	-1.554248284	1.34E-26	4.91E-26	yes	down	4.35	4.75	5.1	2.43	2.94	2.64	4.733333333	2.67
FBgn0030887	CG6867	-	0.164	-2.609482407	4.02E-25	1.42E-24	yes	down	2.15	2.23	2.23	0.77	0.51	0.51	2.203333333	0.596666667
FBgn0030889	CG15373	-	0.033	-4.932494326	1.07E-12	2.67E-12	yes	down	0.46	0.86	0.61	0.07	0.04	0	0.643333333	0.036666667
FBgn0030895	CG7135	-	0.268	-1.900890526	0.000464551	0.000782848	yes	down	1.29	1.14	0.78	0.74	0.4	0.28	1.07	0.473333333
FBgn0030897	Frq1	Frequenin 1	0.196	-2.347798403	0.001134016	0.001863157	yes	down	0.15	0.08	0.18	0.06	0.05	0.02	0.136666667	0.043333333
FBgn0030898	Andorra	Andorra	0.005	-7.546850186	1.31E-99	1.08E-98	yes	down	41.38	36.11	39.56	0.58	0.33	0.11	39.01666667	0.34
FBgn0030900	Him	Holes in muscle (Him) encodes a protein that is expressed in developing mesoderm and myoblasts, as well as in pericardial cells. It binds the transcriptional corepressor encoded by gro to inhibit both muscle differentiation and Mef2 product activity. Him transcription is regulated by Notch signaling and the products of twi and tin.	0.031	-5.019415835	1.05E-32	4.32E-32	yes	down	15.2	15.76	13.54	0.27	0.35	0.63	14.83333333	0.416666667
FBgn0030905	CG15059	-	0.016	-5.951894682	8.16E-240	1.25E-238	yes	down	74.56	66.35	71.73	2.09	1.68	1.8	70.88	1.856666667
FBgn0030933	CG6470	-	0.491	-1.025680288	2.25E-51	1.22E-50	yes	down	230.6	215.1	220.16	200.37	164.25	176.99	221.9533333	180.5366667
FBgn0030936	CG6481	-	0.261	-1.935179279	1.01E-248	1.59E-247	yes	down	180.94	174.67	182.01	83.38	72.77	75.69	179.2066667	77.28
FBgn0030937	CG15042	-	0.101	-3.305853137	3.84E-35	1.66E-34	yes	down	6.68	6.2	5.75	1.2	1.15	0.76	6.21	1.036666667
FBgn0030949	Cyp308a1	Cyp308a1	0.009	-6.731730143	7.39E-06	1.38E-05	yes	down	0.35	0.39	0.25	0	0	0	0.33	0
FBgn0030951	CG6873	-	0.187	-2.415204728	9.25E-142	9.66E-141	yes	down	210.02	215.16	198.12	72.17	58.77	60.79	207.7666667	63.91
FBgn0030952	CG12609	-	0.14	-2.835011075	8.06E-185	1.03E-183	yes	down	74.41	71.56	69.43	19.59	15.58	14.74	71.8	16.63666667
FBgn0030954	CCKLR-17D3	Cholecystokinin-like receptor at 17D3 (CCKLR-17D3) encodes a class A transmembrane G protein coupled receptor that binds the neuropeptide ligand encoded by Dsk. It acts through the cAMP-PKA-CREB pathway and it is needed for the growth of neuromuscular junctions. It regulates food ingestion, satiety, hyperactivity, aggression and escape-related locomotion.	0.261	-1.938338442	1.01E-12	2.52E-12	yes	down	2.57	2.26	2.63	0.94	1.34	0.92	2.486666667	1.066666667
FBgn0030959	CG6961	-	0.473	-1.079427217	7.46E-37	3.33E-36	yes	down	55.89	58.45	56.61	42.2	47.47	43.76	56.98333333	44.47666667
FBgn0030975	SdhBL	Succinate dehydrogenase%2C subunit B (iron-sulfur)-like	0.127	-2.974341182	1.47E-228	2.18E-227	yes	down	281.23	278.79	280.34	55.36	67.21	53.54	280.12	58.70333333
FBgn0030979	CG14190	-	0.064	-3.97461794	1.83E-227	2.71E-226	yes	down	27.51	24.49	24.83	3.19	2.29	2.59	25.61	2.69
FBgn0030981	CG14191	-	0.147	-2.761598888	5.31E-06	9.97E-06	yes	down	1.87	2.19	1.74	0.41	0.36	0.64	1.933333333	0.47
FBgn0030982	CG7423	-	0.218	-2.195374055	2.36E-57	1.38E-56	yes	down	64.3	62.28	65.73	20.07	25.89	22.64	64.10333333	22.86666667
FBgn0030989	Inx5	Innexin 5	0.167	-2.58129016	1.35E-265	2.25E-264	yes	down	65.5	67.36	69.16	18.91	17.55	19.49	67.34	18.65
FBgn0030991	CG7453	-	0.416	-1.266555385	4.59E-93	3.66E-92	yes	down	78.31	74.28	81.8	60.17	53.34	52.99	78.13	55.5
FBgn0030997	CG7990	-	0.451	-1.150348856	7.59E-14	1.97E-13	yes	down	12.02	9.52	11.56	6.51	4.54	5.03	11.03333333	5.36
FBgn0030999	Mur18B	Mucin related 18B	0.428	-1.224588172	5.52E-12	1.34E-11	yes	down	32.28	36.79	36.83	33.75	23.6	17.62	35.3	24.99
FBgn0031001	CG7884	-	0.079	-3.666431415	2.44E-10	5.55E-10	yes	down	0.55	0.36	0.64	0.08	0.1	0.02	0.516666667	0.066666667
FBgn0031010	CG8028	-	0.19	-2.397018165	1.86E-08	3.91E-08	yes	down	1.64	2.19	1.87	0.85	0.69	0.26	1.9	0.6
FBgn0031026	CG12231	-	0.243	-2.038779625	1.16E-36	5.17E-36	yes	down	63.66	59.61	51.95	28.7	21.85	19.56	58.40666667	23.37
FBgn0031038	Tyler	Tyler	0.124	-3.016804676	0	0	yes	down	54.79	51.23	56.26	8.62	9.02	8.7	54.09333333	8.78
FBgn0031039	Shawn	Shawn	0.29	-1.787482138	6.68E-125	6.40E-124	yes	down	39.4	36.79	36.96	30.01	26.04	29.64	37.71666667	28.56333333
FBgn0031045	CG14212	-	0.283	-1.821362348	9.23E-53	5.12E-52	yes	down	47.3	44.91	54.5	21.07	22.81	24.18	48.90333333	22.68666667
FBgn0031047	Rcd-1	Required for cell differentiation 1	0.438	-1.18937211	4.09E-92	3.23E-91	yes	down	146.23	143.38	158.81	109.8	112.53	110.08	149.4733333	110.8033333
FBgn0031053	CG14223	-	0.161	-2.637672194	2.26E-42	1.09E-41	yes	down	4.08	3.36	3.94	1.1	1.15	1.08	3.793333333	1.11
FBgn0031059	CG14229	-	0.419	-1.253996618	2.73E-28	1.04E-27	yes	down	35.66	33.16	32.83	31.1	28.98	27.6	33.88333333	29.22666667
FBgn0031068	Alr	Augmenter of liver regeneration	0.193	-2.37539759	1.56E-249	2.47E-248	yes	down	95.12	93.01	95.27	36.05	32.6	33.99	94.46666667	34.21333333
FBgn0031082	CG17003	-	0.319	-1.646882031	5.26E-100	4.36E-99	yes	down	103.11	98.58	96.09	55.73	48.7	52.26	99.26	52.23
FBgn0031085	CG9570	-	0.106	-3.242445185	0	0	yes	down	378.27	370.06	387.04	75.67	59.88	62.34	378.4566667	65.96333333
FBgn0031093	CG9581	-	0.32	-1.642318498	1.44E-170	1.73E-169	yes	down	120.6	121.93	126.05	65.45	66.75	62.61	122.86	64.93666667
FBgn0031100	CG1504	-	0.282	-1.824215551	6.31E-08	1.30E-07	yes	down	3.73	4.41	3.88	1.02	0.88	0.9	4.006666667	0.933333333
FBgn0031101	CG1631	-	0.009	-6.752762186	1.87E-264	3.10E-263	yes	down	64.85	69.71	64.97	1.3	0.8	0.94	66.51	1.013333333
FBgn0031103	CG12679	-	0.22	-2.183453887	1.22E-244	1.90E-243	yes	down	307.25	301.91	322.58	109.35	109.12	117.59	310.58	112.02
FBgn0031107	HERC2	HECT and RLD domain containing protein 2	0.455	-1.137248986	1.04E-63	6.51E-63	yes	down	8.84	8.6	9.24	6.59	7.03	6.43	8.893333333	6.683333333
FBgn0031108	CG15459	-	0.388	-1.366304273	1.18E-142	1.24E-141	yes	down	350.83	361.84	364.65	244.46	221.74	221.54	359.1066667	229.2466667
FBgn0031127	CG1835	-	0.386	-1.371805809	2.84E-102	2.39E-101	yes	down	410.21	403.85	419.78	281.42	247.57	254.93	411.28	261.3066667
FBgn0031128	hydra	hydra	0.367	-1.444739909	6.95E-123	6.58E-122	yes	down	424.73	404.76	408.34	283.06	240.22	241.98	412.61	255.0866667
FBgn0031129	CG1324	-	0.082	-3.616160524	0	0	yes	down	747.33	768.13	701.96	110.9	88.86	98.94	739.14	99.56666667
FBgn0031130	CG15452	-	0.339	-1.559046245	1.90E-54	1.08E-53	yes	down	156.06	182.35	157.66	91.94	94.6	89.85	165.3566667	92.13
FBgn0031132	CG15450	-	0.152	-2.714665033	3.55E-176	4.37E-175	yes	down	44.9	47.74	45.94	12.05	10.97	12.27	46.19333333	11.76333333
FBgn0031134	CG1314	-	0.083	-3.586716173	0	0	yes	down	109.28	101.61	108.66	15.73	13.04	15.06	106.5166667	14.61
FBgn0031139	CG11227	-	0.011	-6.452190744	0	0	yes	down	57.32	55.27	57.39	1.34	0.9	0.98	56.66	1.073333333
FBgn0031142	r-cup	ryder cup	0.253	-1.985211179	4.50E-208	6.29E-207	yes	down	77.26	73.61	74.09	31.94	31.52	30.37	74.98666667	31.27666667
FBgn0031146	CG15449	-	0.165	-2.595313391	4.69E-06	8.84E-06	yes	down	2.59	2.42	1.97	0.71	0.84	0.34	2.326666667	0.63
FBgn0031155	CG15446	-	0.346	-1.531174802	3.20E-116	2.93E-115	yes	down	79.26	75.68	80.89	45.95	44.75	46.67	78.61	45.79
FBgn0031157	CG1503	-	0.374	-1.417305236	1.49E-84	1.12E-83	yes	down	80.91	82.98	81.29	52.18	49.48	47.29	81.72666667	49.65
FBgn0031163	CG14579	-	0.28	-1.838521896	9.59E-160	1.09E-158	yes	down	139.74	139.61	135.64	64.25	61.98	64.91	138.33	63.71333333
FBgn0031164	CG1724	-	0.142	-2.815030243	4.54E-159	5.16E-158	yes	down	78.01	77.16	75.98	19.46	16.18	18.33	77.05	17.99
FBgn0031168	CG1722	-	0.021	-5.543746069	0	0	yes	down	125.6	127.44	129.43	4.96	4.18	4.36	127.49	4.5
FBgn0031169	CG1494	-	0.428	-1.223258527	2.04E-49	1.08E-48	yes	down	13.61	12.16	13.63	9.99	9.42	8.5	13.13333333	9.303333333
FBgn0031171	CG1801	-	0.367	-1.445665154	7.32E-145	7.78E-144	yes	down	50.51	45.87	51.54	31.21	28.38	30.17	49.30666667	29.92
FBgn0031187	Usp2	Ubiquitin specific protease 2	0.239	-2.066990167	2.77E-253	4.47E-252	yes	down	144.09	124.95	137.97	40.58	36.65	39	135.67	38.74333333
FBgn0031191	Cp110	Centriolar coiled coil protein 110kDa (Cp110) encodes a centriolar protein that localizes to the distal end of both mother and daughter centrioles. It seems to prevent the centriole microtubules from extending beyond the distal end of the centriole. It interacts with the product of Cep97, another protein localized to the distal end of the centrioles.	0.423	-1.240571644	1.24E-73	8.63E-73	yes	down	58.64	55.41	58.92	43.06	35.64	38.49	57.65666667	39.06333333
FBgn0031195	CG17600	-	0.399	-1.327035576	1.28E-25	4.60E-25	yes	down	22.49	24.73	23.66	16.87	16.76	17.98	23.62666667	17.20333333
FBgn0031201	CG12446	-	0.095	-3.39495853	1.74E-187	2.26E-186	yes	down	24.83	21.95	24.11	4.3	3.71	3.12	23.63	3.71
FBgn0031208	CG11023	-	0.027	-5.218642461	0	0	yes	down	53.86	51.97	54.98	2.83	2.06	2.21	53.60333333	2.366666667
FBgn0031214	CG11374	-	0.018	-5.805253555	9.95E-10	2.21E-09	yes	down	8.56	7.34	6.41	0.43	0.25	0	7.436666667	0.226666667
FBgn0031227	CG3709	-	0.214	-2.224187119	5.04E-24	1.74E-23	yes	down	6.68	5.78	7.55	2	2.12	2.91	6.67	2.343333333
FBgn0031235	CG13693	-	0.01	-6.706484033	0	0	yes	down	119.48	116.55	116.77	2.27	1.69	1.62	117.6	1.86
FBgn0031240	CG3345	-	0.168	-2.575424752	0	0	yes	down	367.43	338.55	372.4	101.99	98.53	96.29	359.46	98.93666667
FBgn0031247	CG11562	-	0.155	-2.690766061	0	0	yes	down	674.56	653.79	687.48	188.41	164.76	158.91	671.9433333	170.6933333
FBgn0031249	CG11911	-	0.072	-3.793979379	1.12E-10	2.57E-10	yes	down	5.36	4.57	4.22	1.32	0.22	0.16	4.716666667	0.566666667
FBgn0031251	CG4213	-	0.151	-2.731881055	1.50E-272	2.53E-271	yes	down	25.76	25.47	26.15	7.13	5.91	6.28	25.79333333	6.44
FBgn0031261	nAChRbeta3	nicotinic Acetylcholine Receptor beta3	0.415	-1.268763235	0.001742905	0.002823913	yes	down	1	1.56	2.32	1.07	1.12	1.11	1.626666667	1.1
FBgn0031265	CG2794	-	0.342	-1.546567862	5.22E-160	5.96E-159	yes	down	96.23	89.86	93.34	56.21	50.78	51.04	93.14333333	52.67666667
FBgn0031276	CG12506	-	0.013	-6.269354716	0	0	yes	down	802.23	887.89	728.68	24.01	19.24	16.93	806.2666667	20.06
FBgn0031277	CG13947	-	0.013	-6.282103173	9.05E-60	5.44E-59	yes	down	63.08	63.12	49.06	0.88	1.7	0.9	58.42	1.16
FBgn0031279	CG3544	-	0.004	-7.921330891	5.66E-133	5.71E-132	yes	down	103.06	104.52	110.3	0.78	0.48	0.39	105.96	0.55
FBgn0031288	CG13949	-	0.391	-1.355858196	1.13E-19	3.49E-19	yes	down	29.22	29.5	29.25	19.62	23.89	19.01	29.32333333	20.84
FBgn0031289	CG13950	-	0.22	-2.184507413	2.00E-13	5.11E-13	yes	down	2.62	2.86	3.57	1.35	1.27	1.47	3.016666667	1.363333333
FBgn0031292	CG15824	-	0.026	-5.283740385	0	0	yes	down	49.34	44.3	48.69	2.35	2.17	1.53	47.44333333	2.016666667
FBgn0031295	CG4375	-	0.037	-4.774952301	0	0	yes	down	709.16	762.53	692	47.76	35.86	37.95	721.23	40.52333333
FBgn0031301	CG14339	-	0.03	-5.072478106	0	0	yes	down	22.2	22.06	22.92	1.25	1.13	0.92	22.39333333	1.1
FBgn0031302	CG14340	-	0.124	-3.007238398	0.000294334	0.000501614	yes	down	0.86	0.78	0.7	0.23	0.05	0.19	0.78	0.156666667
FBgn0031319	CG4896	-	0.374	-1.419409837	2.17E-69	1.45E-68	yes	down	36.94	36.13	35.91	25.24	20.21	22.52	36.32666667	22.65666667
FBgn0031323	CG5139	-	0.009	-6.855057895	0	0	yes	down	257.23	240.71	231.81	3.97	3.03	3.17	243.25	3.39
FBgn0031327	CG5397	-	0.497	-1.008978733	0.018941712	0.02812222	yes	down	0.96	0.72	0.82	0.62	0.96	0.49	0.833333333	0.69
FBgn0031332	CG5556	-	0.015	-6.081340515	0	0	yes	down	156.94	149.76	158.43	5.3	2.9	3.01	155.0433333	3.736666667
FBgn0031333	CG5561	-	0.171	-2.548152244	6.91E-282	1.20E-280	yes	down	226.44	232.84	232.97	73.6	68.91	62.07	230.75	68.19333333
FBgn0031335	CG5565	-	0.214	-2.223530046	4.17E-228	6.18E-227	yes	down	287.42	312.55	299.5	113.32	101.24	102.52	299.8233333	105.6933333
FBgn0031345	CG18132	-	0.002	-8.668974012	4.65E-17	1.33E-16	yes	down	184.21	191.97	182.85	1.09	1.16	0	186.3433333	0.75
FBgn0031347	CG10869	-	0.113	-3.151663083	0	0	yes	down	658.03	614.08	654.54	123.98	114.63	119.38	642.2166667	119.33
FBgn0031364	CG17648	-	0.022	-5.479376888	1.70E-172	2.06E-171	yes	down	107.71	122.65	112.06	4.49	4.75	3.27	114.14	4.17
FBgn0031367	c-cup	calcutta cup	0.211	-2.247484147	1.74E-299	3.23E-298	yes	down	276.97	279.82	280.51	98.24	96.52	94.93	279.1	96.56333333
FBgn0031372	CG7295	-	0.022	-5.486619101	0	0	yes	down	173.48	184.94	169.52	7.45	6.07	6.13	175.98	6.55
FBgn0031374	Wdr62	WD repeat domain 62	0.478	-1.066166438	4.20E-89	3.25E-88	yes	down	38.3	35.21	38.06	30.4	29.63	28.81	37.19	29.61333333
FBgn0031375	erm	earmuff (erm) encodes a transcriptional repressor that functions as a cell fate regulator by restricting responses to various signaling mechanisms including the Notch pathway during neurogenesis. It contributes to cell fate decisions of the type II neural stem cell in the fly larval brain.	0.342	-1.545918479	5.17E-05	9.22E-05	yes	down	1.16	2.45	1.79	0.46	0.41	0.42	1.8	0.43
FBgn0031378	CG15362	-	0.157	-2.6717001	1.44E-215	2.06E-214	yes	down	143.11	140.95	138.25	35.55	35.75	37.52	140.77	36.27333333
FBgn0031392	AIF	Apoptosis inducing factor (AIF) encodes a phylogenetically conserved redox-active flavoprotein that contributes to cell death and oxidative phosphorylation in mitochondria.	0.315	-1.666638067	1.83E-170	2.19E-169	yes	down	175.25	160.96	173.92	80.87	84.07	83.21	170.0433333	82.71666667
FBgn0031393	CG15382	-	0.193	-2.370051341	2.95E-17	8.51E-17	yes	down	6.23	6.59	6.16	2.66	1.64	1.79	6.326666667	2.03
FBgn0031401	papi	papi	0.155	-2.685331501	7.88E-301	1.47E-299	yes	down	113.37	102.13	119.64	28.9	25.16	28.78	111.7133333	27.61333333
FBgn0031407	CG4270	-	0.102	-3.29717317	0	0	yes	down	318.48	325.82	326.92	58.24	54.87	50.38	323.74	54.49666667
FBgn0031410	CG17237	-	0.09	-3.479920405	0	0	yes	down	492.48	495.86	506.72	72.93	71.83	70.15	498.3533333	71.63666667
FBgn0031420	Atxn7	Ataxin 7 (Atxn7) encodes a component of the SAGA chromatin modifying complex, which is responsible for acetylation of histones and deubiquitination of the product of His2B at active promoters. The product of Atxn7 anchors the non-stop containing deubiquitinase module to the remainder of SAGA. Atxn7 is an essential gene for larval survival, neural development, and maintenance of neural tissues.	0.387	-1.367997847	4.51E-69	3.01E-68	yes	down	22.64	21.4	21.58	14.19	12.96	13.99	21.87333333	13.71333333
FBgn0031423	CG3557	-	0.034	-4.877288236	0	0	yes	down	151.47	151.61	151.19	8.95	8.89	7.58	151.4233333	8.473333333
FBgn0031430	CG3528	-	0.013	-6.284881708	3.75E-66	2.43E-65	yes	down	20.43	19.67	18.44	0.67	0.27	0.3	19.51333333	0.413333333
FBgn0031431	CG3515	-	0.403	-1.312271466	2.11E-41	1.01E-40	yes	down	25.49	23.86	26.72	18.04	16.45	16.01	25.35666667	16.83333333
FBgn0031442	Prosbeta4R1	Proteasome beta4 subunit-related 1	0.093	-3.424234207	7.83E-78	5.60E-77	yes	down	59.31	73.69	63.53	7.68	12.55	9.8	65.51	10.01
FBgn0031443	Prosbeta4R2	Proteasome beta4 subunit-related 2	0.024	-5.371733006	0	0	yes	down	264.82	255.62	256.17	9.7	13.76	10.17	258.87	11.21
FBgn0031444	CG9879	-	0.036	-4.812578586	2.67E-282	4.63E-281	yes	down	69.7	69.17	68.23	5.14	3.69	3.3	69.03333333	4.043333333
FBgn0031451	CG9961	-	0.145	-2.781849085	0	0	yes	down	142.03	140.82	137.26	33.67	33.59	33.45	140.0366667	33.57
FBgn0031462	CG2964	-	0.201	-2.316142146	1.24E-266	2.07E-265	yes	down	242.97	224.56	265.56	87.03	73.72	82.13	244.3633333	80.96
FBgn0031463	G6P	Glucose-6-Phosphatase	0.456	-1.132856679	8.54E-35	3.67E-34	yes	down	45.02	49.22	49.86	35.89	37.35	34.98	48.03333333	36.07333333
FBgn0031465	CG3123	-	0.279	-1.840527228	9.19E-28	3.45E-27	yes	down	8.17	8.45	8.73	3.49	4.56	3.63	8.45	3.893333333
FBgn0031469	CG18558	-	0.198	-2.333747072	8.96E-45	4.47E-44	yes	down	9.01	8.21	9.28	3.24	2.58	2.74	8.833333333	2.853333333
FBgn0031471	CG3117	-	0.119	-3.075136	6.98E-24	2.40E-23	yes	down	4.78	4.29	4.53	0.95	0.81	0.9	4.533333333	0.886666667
FBgn0031476	CG8813	-	0.032	-4.952138315	0	0	yes	down	592.25	578.45	627.67	33.23	32.02	30.26	599.4566667	31.83666667
FBgn0031484	CG3165	-	0.494	-1.017229279	4.37E-30	1.71E-29	yes	down	42.38	41.76	39.58	36.32	31.39	32.76	41.24	33.49
FBgn0031494	CG17219	-	0.489	-1.033305904	1.44E-06	2.78E-06	yes	down	6.81	6.1	6.11	5.12	4.24	5.96	6.34	5.106666667
FBgn0031496	CG17258	-	0.187	-2.422195615	4.02E-169	4.76E-168	yes	down	37.22	33.73	34.22	11.11	11.38	9.94	35.05666667	10.81
FBgn0031498	CG17260	-	0.16	-2.642935326	8.80E-222	1.28E-220	yes	down	61.87	63.24	62.33	17.53	16.4	16.68	62.48	16.87
FBgn0031501	CG17261	-	0.196	-2.353897723	0	0	yes	down	906.64	921.31	908.81	309.97	268.72	298	912.2533333	292.23
FBgn0031504	CG15403	-	0.007	-7.215714099	0	0	yes	down	139.04	140.72	137.65	1.93	1.8	0.88	139.1366667	1.536666667
FBgn0031514	OtopLb	Otopetrin-like b	0.188	-2.414757424	7.32E-06	1.37E-05	yes	down	0.68	0.82	0.74	0.36	0.12	0.16	0.746666667	0.213333333
FBgn0031517	CG15406	-	0.314	-1.673096743	3.86E-10	8.72E-10	yes	down	5.12	5.37	7.76	4.28	2.97	2.2	6.083333333	3.15
FBgn0031520	CG8837	-	0.051	-4.305901058	2.59E-85	1.96E-84	yes	down	8.35	7.99	8.58	0.69	0.74	0.65	8.306666667	0.693333333
FBgn0031523	CG15408	-	0.258	-1.951766062	1.56E-09	3.43E-09	yes	down	2.1	2.11	2.52	1.14	0.86	0.87	2.243333333	0.956666667
FBgn0031526	CG8838	-	0.061	-4.028547893	0	0	yes	down	451.83	453.18	445.23	51.31	44.31	40.61	450.08	45.41
FBgn0031531	CG8840	-	0.166	-2.593609022	9.23E-222	1.34E-220	yes	down	363.48	379.99	348.9	104.05	97.99	94.29	364.1233333	98.77666667
FBgn0031533	CG2772	-	0.297	-1.75050024	7.07E-22	2.31E-21	yes	down	8.19	9.05	10.27	4.91	4.53	3.78	9.17	4.406666667
FBgn0031545	CG3213	-	0.093	-3.43109046	0	0	yes	down	1422.76	1341.3	1509.14	239.94	202.6	217.66	1424.4	220.0666667
FBgn0031546	CG8851	-	0.325	-1.623165112	7.17E-190	9.38E-189	yes	down	214.25	200.13	214.47	119.32	102.69	111.73	209.6166667	111.2466667
FBgn0031550	IFT57	Intraflagellar transport 57	0.184	-2.444556169	1.66E-14	4.40E-14	yes	down	3.74	3.17	3.34	1.45	0.85	0.8	3.416666667	1.033333333
FBgn0031554	CG15418	-	0.35	-1.513511947	3.25E-51	1.76E-50	yes	down	139.13	144.03	147.45	87.26	90.73	82.85	143.5366667	86.94666667
FBgn0031563	CG10031	-	0.302	-1.729436778	0.007291555	0.011270845	yes	down	1.61	2.85	2.48	1.56	1.18	0.7	2.313333333	1.146666667
FBgn0031574	TTLL4B	Tubulin tyrosine ligase-like 4B	0.173	-2.532471273	0	0	yes	down	519.68	485	545.55	153.87	143.73	140.35	516.7433333	145.9833333
FBgn0031575	Cep97	Centrosomal protein 97kDa (Cep97) encodes a centriolar protein that localizes to the distal end of both mother and daughter centrioles. It interacts with the product of Cp110, which is also localized to the distal end of the centrioles. Together they seem to prevent the centriole microtubules from extending beyond the distal end of the centriole.	0.263	-1.924685923	8.12E-283	1.42E-281	yes	down	272.01	266.98	265	76.27	68.56	72.51	267.9966667	72.44666667
FBgn0031585	CG2955	-	0.053	-4.237839516	0	0	yes	down	560.97	536.49	494.3	47.8	45.08	45.53	530.5866667	46.13666667
FBgn0031590	CG3702	-	0.342	-1.54758313	1.02E-232	1.53E-231	yes	down	221.05	204.29	223.39	131.49	127.13	124.92	216.2433333	127.8466667
FBgn0031592	Art2	Arginine methyltransferase 2	0.31	-1.687761131	7.04E-19	2.12E-18	yes	down	15.67	15.29	20.13	10.32	9.43	6.27	17.03	8.673333333
FBgn0031596	CG15429	-	0.022	-5.530399404	0	0	yes	down	97.25	94.44	99.05	4.38	3.43	2.52	96.91333333	3.443333333
FBgn0031608	CG15435	-	0.277	-1.849977264	4.60E-55	2.62E-54	yes	down	23.51	22.24	19.77	11.05	9.59	10.99	21.84	10.54333333
FBgn0031626	CG15631	-	0.172	-2.541262497	0	0	yes	down	179.81	174.18	176.86	50.76	50.87	48.89	176.95	50.17333333
FBgn0031627	fipi	factor of interpulse interval	0.098	-3.355956546	4.80E-142	5.03E-141	yes	down	9.19	8.87	9.19	1.66	1.15	1.14	9.083333333	1.316666667
FBgn0031629	Clect27	C-type lectin 27kD (Clect27) encodes a chitin binding protein involved in wing formation and the substrate for the product of Tg.	0.288	-1.794284229	0.001637171	0.002657096	yes	down	0.74	1.15	0.82	0.39	0.53	0.37	0.903333333	0.43
FBgn0031631	CG3225	-	0.399	-1.324420987	4.40E-31	1.76E-30	yes	down	16.38	14.4	19.24	11.92	11.04	10.47	16.67333333	11.14333333
FBgn0031644	CG15625	-	0.007	-7.257818021	0	0	yes	down	118.72	117.01	117.96	1.54	0.88	1.37	117.8966667	1.263333333
FBgn0031657	CG3756	-	0.494	-1.018654554	3.05E-18	9.07E-18	yes	down	36.73	34.06	33.95	27.15	31.35	26.53	34.91333333	28.34333333
FBgn0031659	CG14043	-	0.272	-1.879516864	1.14E-200	1.55E-199	yes	down	117.93	115.72	113.64	55.56	51.05	49.36	115.7633333	51.99
FBgn0031668	CG31917	-	0.463	-1.110195975	5.57E-30	2.17E-29	yes	down	49.08	46.92	48.77	37.5	36.55	35.95	48.25666667	36.66666667
FBgn0031676	senju	senju	0.341	-1.552996852	1.67E-71	1.14E-70	yes	down	33.51	33.74	34.08	20.45	17.86	18.72	33.77666667	19.01
FBgn0031683	CG4230	-	0.413	-1.275789041	4.76E-112	4.26E-111	yes	down	89.66	82.42	93.69	55.05	51.22	53.28	88.59	53.18333333
FBgn0031688	Cyp28d2	Cyp28d2	0.009	-6.776690123	4.89E-91	3.84E-90	yes	down	14.17	15.42	12.71	0.22	0.15	0.24	14.1	0.203333333
FBgn0031690	CG7742	-	0.167	-2.584244061	0	0	yes	down	304.24	275.79	303.09	92.97	80.81	78.47	294.3733333	84.08333333
FBgn0031695	Cyp4ac3	Cyp4ac3	0.209	-2.255190342	5.29E-15	1.43E-14	yes	down	3.09	3.15	3.65	0.92	1.12	1.37	3.296666667	1.136666667
FBgn0031696	Bub1	Bub1 kinase	0.471	-1.085294785	5.67E-79	4.08E-78	yes	down	36.68	34.12	37.42	29.35	27.55	26.82	36.07333333	27.90666667
FBgn0031711	CG6907	-	0.24	-2.059099419	3.89E-227	5.74E-226	yes	down	116.36	113.94	119.49	49.38	51.26	51.68	116.5966667	50.77333333
FBgn0031720	CG14013	-	0.052	-4.272084808	0	0	yes	down	200.15	190.72	197.97	18.71	14.85	16.54	196.28	16.7
FBgn0031721	CG14017	-	0.009	-6.731702912	1.83E-282	3.18E-281	yes	down	69.83	71.02	71.26	1.44	0.53	1.27	70.70333333	1.08
FBgn0031722	CG14011	-	0.068	-3.873664361	0	0	yes	down	151.6	141.64	151.89	16.65	17.67	15.74	148.3766667	16.68666667
FBgn0031723	CG7251	-	0.009	-6.749396582	7.51E-127	7.31E-126	yes	down	401.93	382.77	382.56	8.47	4.35	5.01	389.0866667	5.943333333
FBgn0031724	CG18266	-	0.114	-3.129013218	0	0	yes	down	415.81	408.65	421.95	89.87	74.01	71.63	415.47	78.50333333
FBgn0031725	DIP-eta	Dpr-interacting protein eta	0.057	-4.139869501	7.95E-12	1.92E-11	yes	down	0.61	0.93	0.8	0.06	0.04	0.13	0.78	0.076666667
FBgn0031728	Hsp60C	Heat shock protein 60C (Hsp60C) encodes one of the four Hsp60 family chaperone proteins. It is widely expressed and essential for embryonic viability and tracheal formation. It has essential roles in spermatogenesis and oogenesis, possibly through interaction with F-Actin.	0.081	-3.629278472	0	0	yes	down	1616.15	1481.67	1599.92	212.31	211.21	200.93	1565.913333	208.15
FBgn0031729	CG12511	-	0.017	-5.90886529	1.75E-32	7.17E-32	yes	down	116.51	117.18	116.23	1.54	4.72	1.75	116.64	2.67
FBgn0031731	CG14007	-	0.006	-7.318024519	6.11E-07	1.20E-06	yes	down	0.29	1.08	1.08	0	0	0	0.816666667	0
FBgn0031732	CG11149	-	0.164	-2.606763944	1.31E-08	2.76E-08	yes	down	1.16	1.11	0.83	0.29	0.26	0.32	1.033333333	0.29
FBgn0031733	CG14006	-	0.006	-7.333138757	3.30E-115	3.01E-114	yes	down	108.04	102.99	101.06	1.65	0.92	0.65	104.03	1.073333333
FBgn0031747	CG9021	-	0.384	-1.380937815	0.006477165	0.010054992	yes	down	1.4	0.98	1.77	0.62	1.27	0.72	1.383333333	0.87
FBgn0031749	CG14000	-	0.002	-8.775379826	2.33E-185	3.00E-184	yes	down	80.63	71.17	74.05	0.33	0.32	0.2	75.28333333	0.283333333
FBgn0031751	CG9016	-	0.023	-5.44015541	0	0	yes	down	1986.95	2245.19	2111.12	88.04	74.19	76.56	2114.42	79.59666667
FBgn0031753	CG13999	-	0.003	-8.185702396	7.14E-117	6.57E-116	yes	down	56.54	53.91	54.53	0.34	0.34	0.19	54.99333333	0.29
FBgn0031756	CG13992	-	0.166	-2.58837348	1.16E-06	2.24E-06	yes	down	0.6	0.67	0.53	0.18	0.17	0.15	0.6	0.166666667
FBgn0031757	Ucp4C	Ucp4C (Ucp4C) may encode an uncoupling protein (UCP) that mediates uncoupled respiration and energy dissipation based on sequence homology.	0.019	-5.69481794	0	0	yes	down	197.21	187.53	201.73	7.58	4.84	6.22	195.49	6.213333333
FBgn0031758	Ucp4B	Uncoupling protein 4B	0.023	-5.468375703	0	0	yes	down	90.93	80.7	87.41	4.04	2.74	3.17	86.34666667	3.316666667
FBgn0031773	Fbw5	F-box and WD repeat domain containing 5 (Fbw5) encodes a protein that targets proteins for destruction via its role as a substrate receptor for the CRL4 E3 ubiquitin ligase. A key target of the product of Fbw5 is the subunit of the tuberous sclerosis complex encoded by gig, an important negative regulator of cellular growth via inhibition of the TOR kinase pathway.	0.432	-1.21255176	1.27E-34	5.44E-34	yes	down	15.67	15.69	15.74	12.31	10.64	10.66	15.7	11.20333333
FBgn0031774	CG9147	-	0.292	-1.776563966	2.29E-194	3.05E-193	yes	down	154.99	152.26	160.16	78.04	79.19	73.35	155.8033333	76.86
FBgn0031784	CG9222	-	0.275	-1.860820225	3.64E-261	5.99E-260	yes	down	254.29	256.89	276.37	126.38	112.83	116.11	262.5166667	118.44
FBgn0031785	CG13991	-	0.183	-2.44770012	0	0	yes	down	133.73	121.52	135.8	43.82	35.77	39.05	130.35	39.54666667
FBgn0031786	CG13989	-	0.133	-2.90634472	0	0	yes	down	270.38	276.18	279.76	56.65	61.56	57.1	275.44	58.43666667
FBgn0031804	CG9500	-	0.064	-3.972550405	2.44E-71	1.66E-70	yes	down	11.42	10.39	11.75	1.49	1.24	1.04	11.18666667	1.256666667
FBgn0031808	Nepl5	Neprilysin-like 5	0.252	-1.990096274	0.02325057	0.03421663	yes	down	0.15	0.19	0.29	0.06	0.12	0.08	0.21	0.086666667
FBgn0031826	CG9550	-	0.046	-4.439771947	0	0	yes	down	287.35	275.32	310.77	25.01	18.94	22.35	291.1466667	22.1
FBgn0031831	COX5BL	Cytochrome c oxidase subunit 5B-like	0.099	-3.337540979	0	0	yes	down	516.14	522.96	496.48	82.48	83	82.99	511.86	82.82333333
FBgn0031849	CG11327	-	0.301	-1.732624667	4.36E-267	7.29E-266	yes	down	290.91	276.02	286.18	150.69	137.17	135.96	284.37	141.2733333
FBgn0031850	Tsp	Thrombospondin (Tsp) is expressed in embryonic tendons and is regulated by sr. The product of Tsp serves as a ligand for the integrin subunit encoded by if and is required for muscle adhesion to tendons.	0.057	-4.122239971	0	0	yes	down	37.52	35.97	40.61	2.98	2.19	2.39	38.03333333	2.52
FBgn0031853	TTLL3B	Tubulin tyrosine ligase-like 3B	0.11	-3.189990471	0	0	yes	down	359.09	341.26	375.26	71.04	58.58	65.23	358.5366667	64.95
FBgn0031856	CG11322	-	0.151	-2.726208025	1.02E-200	1.40E-199	yes	down	51.42	47.15	50.48	14.05	11.49	11.64	49.68333333	12.39333333
FBgn0031858	CG17378	-	0.205	-2.287889444	0	0	yes	down	162.82	153.19	154.16	53.6	52.73	48.85	156.7233333	51.72666667
FBgn0031859	CG17377	-	0.102	-3.29561545	0	0	yes	down	3008.64	2916.45	3168.77	540.57	473.35	482.31	3031.286667	498.7433333
FBgn0031861	CG17375	-	0.316	-1.66186618	2.80E-176	3.45E-175	yes	down	203.12	197.96	211.1	108.24	93.4	101.35	204.06	100.9966667
FBgn0031866	Nlg2	Neuroligin 2 (Nlg2) encodes a transmembrane protein that interacts with the product of Nrx-1, and recruits scaffolding proteins for organization of postsynaptic neurotransmitter receptors. The product of Nlg2 functions in synaptic growth and regulation, and is involved in the modulation of social and courtship behavior.	0.287	-1.803087106	1.65E-09	3.62E-09	yes	down	1	0.92	0.85	0.59	0.4	0.32	0.923333333	0.436666667
FBgn0031878	sip2	septin interacting protein 2	0.185	-2.438105532	0	0	yes	down	469.05	437.6	457.25	146.01	131.87	132.67	454.6333333	136.85
FBgn0031879	uif	uninflatable (uif) encodes a single pass transmembrane protein that localizes to the apical plasma membrane in epithelial cells. It is required for embryonic tracheal maturation and tracheal growth in the larva.	0.014	-6.178467986	1.63E-104	1.38E-103	yes	down	1.84	1.55	2	0.04	0.04	0.05	1.796666667	0.043333333
FBgn0031882	Rab30	Rab30	0.343	-1.542751511	7.31E-84	5.47E-83	yes	down	38.98	41.47	41.63	23.81	23.87	20.87	40.69333333	22.85
FBgn0031895	CG4497	-	0.343	-1.543314729	1.90E-58	1.12E-57	yes	down	16.26	15.32	16.46	9.76	8.38	9.45	16.01333333	9.196666667
FBgn0031900	CG13786	-	0.047	-4.412364502	2.90E-13	7.38E-13	yes	down	1.18	0.95	1.39	0.11	0	0.16	1.173333333	0.09
FBgn0031905	gudu	gudu	0.242	-2.048309984	1.17E-203	1.61E-202	yes	down	145.98	130.65	139.41	55.6	57.85	52.52	138.68	55.32333333
FBgn0031918	CG6055	-	0.32	-1.644877965	1.92E-21	6.22E-21	yes	down	31.63	31.85	38.4	20.55	20.16	12.84	33.96	17.85
FBgn0031920	CG6441	-	0.021	-5.585752983	0	0	yes	down	273.49	261.79	267.54	9.38	8.64	9.53	267.6066667	9.183333333
FBgn0031935	CG13793	-	0.04	-4.661618722	3.00E-27	1.11E-26	yes	down	2.56	2.16	2.88	0.22	0.07	0.2	2.533333333	0.163333333
FBgn0031940	CG7214	-	0.298	-1.744968882	7.74E-09	1.65E-08	yes	down	6.45	4.63	6.24	3.79	1.97	2.74	5.773333333	2.833333333
FBgn0031946	CG7164	-	0.083	-3.595000849	0	0	yes	down	555.46	521.55	599.04	82.35	69.67	71.98	558.6833333	74.66666667
FBgn0031948	CG7149	-	0.272	-1.878114464	5.93E-31	2.36E-30	yes	down	5.89	5.66	5.73	2.52	2.46	2.77	5.76	2.583333333
FBgn0031952	cdc14	cell division cycle 14	0.264	-1.922836309	1.49E-198	2.01E-197	yes	down	220.38	208.99	218.98	106.51	89.32	88.17	216.1166667	94.66666667
FBgn0031954	CG14537	-	0.246	-2.022195301	1.99E-112	1.78E-111	yes	down	132.15	147.42	142.3	55.71	58.89	55.89	140.6233333	56.83
FBgn0031955	CG14535	-	0.199	-2.330517676	2.44E-13	6.21E-13	yes	down	0.87	0.99	0.85	0.21	0.42	0.25	0.903333333	0.293333333
FBgn0031957	TwdlE	TweedleE (TwdlE) is one of 27 related insect-specific genes with a conserved domain, DUF243. TwdlE overexpression causes a Tubby-like phenotype similar to a mutant in the related TwdlD.	0.113	-3.148358521	0.014143369	0.021277182	yes	down	0.37	0.43	0.27	0.2	0	0	0.356666667	0.066666667
FBgn0031986	CG8673	-	0.047	-4.407984101	8.97E-176	1.10E-174	yes	down	28.59	29.9	28.21	2.63	2.3	1.8	28.9	2.243333333
FBgn0031990	PAPLA1	Phosphatidic Acid Phospholipase A1 (PAPLA1) encodes a protein required for the endoplasmic reticulum to Golgi trafficking of a family of G-protein coupled receptors.	0.346	-1.530431535	1.86E-119	1.73E-118	yes	down	34.63	31.52	33.73	19.88	19.34	17.33	33.29333333	18.85
FBgn0032003	CG8349	-	0.102	-3.295047462	0	0	yes	down	251.3	251.21	261.11	42.43	42.65	42.82	254.54	42.63333333
FBgn0032004	CG8292	-	0.038	-4.713087129	2.74E-75	1.92E-74	yes	down	225.88	210.91	219.09	18.94	9.56	12.89	218.6266667	13.79666667
FBgn0032010	CG8086	-	0.03	-5.051340001	0	0	yes	down	168.19	161.59	170.72	2.8	2.04	1.97	166.8333333	2.27
FBgn0032039	CG13385	-	0.059	-4.095284694	0	0	yes	down	177	165.95	168.99	17.35	14.17	17.63	170.6466667	16.38333333
FBgn0032047	CG13088	-	0.105	-3.250709365	0	0	yes	down	255.58	244.42	251.15	41.28	44.82	43.92	250.3833333	43.34
FBgn0032061	CG9314	-	0.127	-2.975706014	0	0	yes	down	686.97	640.93	715.07	148.23	134.8	144.26	680.99	142.43
FBgn0032065	CG12438	-	0.009	-6.840090338	6.59E-292	1.18E-290	yes	down	101.99	101.24	100.31	1.89	0.92	1.52	101.18	1.443333333
FBgn0032066	LManIII	Lysosomal alpha-mannosidase III	0.022	-5.510598579	3.01E-16	8.43E-16	yes	down	0.74	0.98	0.74	0.05	0.03	0.01	0.82	0.03
FBgn0032069	LManVI	Lysosomal alpha-mannosidase VI	0.448	-1.157475563	5.23E-05	9.34E-05	yes	down	3.55	2.55	3.37	3.03	1.28	2.72	3.156666667	2.343333333
FBgn0032072	CG9483	-	0.004	-7.835660339	0	0	yes	down	146.46	143.67	144.36	1.23	0.65	1.19	144.83	1.023333333
FBgn0032076	Argl	Argininosuccinate lyase	0.299	-1.74091321	4.20E-36	1.85E-35	yes	down	17.21	17.2	18.98	9.24	10.26	8.24	17.79666667	9.246666667
FBgn0032090	CG9582	-	0.002	-8.66083753	2.17E-23	7.39E-23	yes	down	115.34	110.47	117.99	1.11	0.11	0.21	114.6	0.476666667
FBgn0032094	CG12439	-	0.049	-4.364031013	4.96E-74	3.47E-73	yes	down	31.56	26.5	24.94	3.19	1.74	1.86	27.66666667	2.263333333
FBgn0032095	Toll-4	Toll-4 (Toll-4) encodes a putative transmembrane protein related to Toll by virtue of containing intracellular TIR domain and extracellular Leucine-rich repeats. It is expressed in the apical part of the embryonic lymph gland precursors.	0.063	-3.997187849	3.06E-06	5.81E-06	yes	down	0.3	0.3	0.2	0.06	0.01	0.01	0.266666667	0.026666667
FBgn0032104	aust	australin (aust) is a male meiotic specific paralogue of borr, which encodes one of the three targeting subunits for the product of aurB in the chromosomal passenger complex (CPC). The CPC is critical in regulating multiple aspects of cell division, including chromosome condensation, kinetochore function and cytokinesis, through the kinase activity of the product of aurB.	0.241	-2.054179431	5.16E-44	2.55E-43	yes	down	26.79	28.18	25.4	11.28	10.61	9.92	26.79	10.60333333
FBgn0032109	CG17005	-	0.029	-5.115962812	0	0	yes	down	82.2	72.39	79.49	4.63	3.66	2.82	78.02666667	3.703333333
FBgn0032110	CG3748	-	0.003	-8.504153586	5.02E-23	1.69E-22	yes	down	95.64	93.72	96.64	1.04	0.19	0.11	95.33333333	0.446666667
FBgn0032111	CG13110	-	0.008	-6.902127654	5.66E-275	9.67E-274	yes	down	245.47	251.57	238.35	3.79	2.22	3.99	245.13	3.333333333
FBgn0032115	CG4438	-	0.429	-1.222058268	2.65E-56	1.53E-55	yes	down	134.7	131.22	127.17	95.41	95.28	90.4	131.03	93.69666667
FBgn0032117	FucTB	alpha1%2C3-fucosyltransferase B	0.162	-2.626615578	0	0	yes	down	355.27	342.57	336.21	77.08	70.94	73.66	344.6833333	73.89333333
FBgn0032123	Oatp30B	Organic anion transporting polypeptide 30B	0.077	-3.707095853	0	0	yes	down	108.18	101.76	114.31	12.74	13.29	12.02	108.0833333	12.68333333
FBgn0032131	CG3841	-	0.036	-4.803381047	0	0	yes	down	32.75	31.17	31.93	1.82	1.81	1.91	31.95	1.846666667
FBgn0032135	GlcAT-S	Glucuronyltransferase S	0.274	-1.868243435	7.52E-192	9.93E-191	yes	down	68.33	66.5	66.94	29.57	27.87	29.47	67.25666667	28.97
FBgn0032163	TbCMF46	TbCMF46	0.01	-6.628528033	2.50E-131	2.50E-130	yes	down	27.21	27.29	26.94	0.55	0.53	0.2	27.14666667	0.426666667
FBgn0032175	CG13131	-	0.012	-6.414436381	0	0	yes	down	23.43	24.48	23.9	0.58	0.27	0.54	23.93666667	0.463333333
FBgn0032176	CG13127	-	0.016	-5.986162115	2.72E-269	4.59E-268	yes	down	21.26	20.05	23.06	0.51	0.53	0.64	21.45666667	0.56
FBgn0032184	CG13135	-	0.018	-5.794611872	0.000941395	0.001556114	yes	down	1.03	0.5	0.66	0	0	0	0.73	0
FBgn0032188	CG13137	-	0.006	-7.380878187	3.96E-51	2.15E-50	yes	down	12.21	10.04	11.33	0.16	0.1	0.07	11.19333333	0.11
FBgn0032193	CG5727	-	0.46	-1.118947249	6.18E-17	1.77E-16	yes	down	38.51	45.78	40.78	36.28	29.16	33.55	41.69	32.99666667
FBgn0032208	Ufd4	Ubiquitin fusion-degradation 4-like	0.311	-1.686478098	6.36E-142	6.66E-141	yes	down	119.38	107.38	122.03	60.06	63.43	55.55	116.2633333	59.68
FBgn0032209	Hand	Hand (Hand) encodes a transcription factor that contributes to cardiogenesis, hemopoiesis, and muscle function.	0.417	-1.263303999	0.018645266	0.027697258	yes	down	2.78	1.93	1.47	1.65	1.17	1.4	2.06	1.406666667
FBgn0032210	CYLD	Cylindromatosis	0.285	-1.812647075	2.94E-210	4.13E-209	yes	down	166.01	152.64	158.42	86.32	75.16	78.07	159.0233333	79.85
FBgn0032211	CG13138	-	0.245	-2.029094751	2.73E-06	5.19E-06	yes	down	1.11	1.31	0.96	0.36	0.62	0.45	1.126666667	0.476666667
FBgn0032219	CG4995	-	0.077	-3.694235073	0	0	yes	down	290.5	279.17	298.63	40.63	36.9	38.89	289.4333333	38.80666667
FBgn0032222	CG5037	-	0.353	-1.503299757	3.19E-83	2.37E-82	yes	down	46.85	47.87	48.24	29.35	26.86	26.99	47.65333333	27.73333333
FBgn0032224	Sps2	Selenophosphate synthetase 2 (Sps2) is essential for selenoprotein biosynthesis. It encodes an enzyme that catalyzes the synthesis of selenophosphate from selenide and/or other selenium metabolites. Selenophosphate is an active selenium donor for the formation of selenocysteine.	0.498	-1.005419201	2.23E-19	6.82E-19	yes	down	19.02	18.6	19.81	18.12	15.29	15.73	19.14333333	16.38
FBgn0032229	CG5045	-	0.304	-1.718128043	3.78E-162	4.37E-161	yes	down	614.49	666.9	635.04	330.17	293.1	316.8	638.81	313.3566667
FBgn0032231	CG5056	-	0.341	-1.552979596	2.08E-62	1.28E-61	yes	down	79.52	75.9	76.61	39.81	45.94	44.33	77.34333333	43.36
FBgn0032248	Bug22	Basal body up regulated gene 22 (Bug22) encodes a ciliary protein involved in cilium organization and assembly. It contributes to multiple processes during spermatogenesis including tubulin polyglycylation, axoneme assembly, sperm individualization and motility. It also contributes to locomotion, dendrite morphogenesis and neuron and muscle development.	0.21	-2.248630889	8.46E-257	1.38E-255	yes	down	429.88	455.73	445.47	155.4	158.57	146.52	443.6933333	153.4966667
FBgn0032262	CG7384	-	0.45	-1.151925711	9.29E-05	0.000163062	yes	down	2.43	1.65	2.38	2.05	1.12	1.62	2.153333333	1.596666667
FBgn0032268	CG6138	-	0.029	-5.124421412	0	0	yes	down	301.94	308.1	313.63	16.87	13.59	12.95	307.89	14.47
FBgn0032269	w-cup	world cup	0.003	-8.365214098	3.67E-63	2.28E-62	yes	down	1482.97	1453.46	1423.59	12.53	4.67	4.84	1453.34	7.346666667
FBgn0032271	CG7329	-	0.039	-4.67813267	3.62E-200	4.91E-199	yes	down	29.07	28.02	28.53	4.34	3.19	3.04	28.54	3.523333333
FBgn0032276	CG17098	-	0.198	-2.338500927	0	0	yes	down	303.13	272.81	299.12	101.38	89.48	95.15	291.6866667	95.33666667
FBgn0032282	CG7299	-	0.008	-7.012719316	2.39E-06	4.56E-06	yes	down	1.09	2.17	0.87	0	0	0	1.376666667	0
FBgn0032289	CG6431	-	0.191	-2.390800039	2.15E-69	1.44E-68	yes	down	8.65	8.36	8.98	2.76	2.9	2.53	8.663333333	2.73
FBgn0032291	CG17118	-	0.132	-2.919953785	0	0	yes	down	282.91	276.41	279.96	65.47	60.03	56.96	279.76	60.82
FBgn0032294	Vha16-5	Vacuolar H[+] ATPase 16kD subunit 5	0.199	-2.331242131	1.33E-70	9.00E-70	yes	down	44.16	49.48	50.78	16.33	15.37	15.4	48.14	15.7
FBgn0032304	CG17134	-	0.416	-1.264067701	0.034380063	0.049639076	yes	down	0.85	0.88	1.79	0.36	1.23	0.79	1.173333333	0.793333333
FBgn0032305	CG6700	-	0.377	-1.406616782	2.11E-34	8.97E-34	yes	down	13.11	11.7	12.9	9.46	7.28	6.8	12.57	7.846666667
FBgn0032312	CG14071	-	0.003	-8.221690133	1.53E-63	9.59E-63	yes	down	211.27	198.32	201.47	2.33	0.76	0.56	203.6866667	1.216666667
FBgn0032313	CG14070	-	0.225	-2.150411743	3.06E-100	2.54E-99	yes	down	73.2	68.51	69.72	24.29	28.48	24.77	70.47666667	25.84666667
FBgn0032314	CG7309	-	0.144	-2.799519295	0	0	yes	down	286.77	284.48	277.64	72.81	58.93	65.5	282.9633333	65.74666667
FBgn0032315	CG14069	-	0.226	-2.147019768	1.01E-10	2.34E-10	yes	down	37.26	45.13	36.67	7.02	10.03	15.96	39.68666667	11.00333333
FBgn0032331	CG14913	-	0.242	-2.049672569	3.04E-05	5.50E-05	yes	down	0.84	1.36	1.17	0.7	0.35	0.31	1.123333333	0.453333333
FBgn0032335	CG14915	-	0.002	-8.756145081	3.68E-12	8.98E-12	yes	down	6.69	7.03	7.73	0	0	0	7.15	0
FBgn0032338	CG16854	-	0.215	-2.219835257	1.81E-111	1.61E-110	yes	down	21.64	19.97	23.85	8.53	7.45	7.08	21.82	7.686666667
FBgn0032345	CG14921	-	0.49	-1.029000372	2.17E-42	1.05E-41	yes	down	92.25	87.45	90.54	78.61	68.2	71.02	90.08	72.61
FBgn0032360	CG14926	-	0.018	-5.830105296	6.56E-205	9.06E-204	yes	down	1644.51	1600.83	1671.61	61.23	36.16	45.33	1638.983333	47.57333333
FBgn0032364	CG4970	-	0.494	-1.018338951	2.11E-80	1.54E-79	yes	down	98.85	92.82	99.34	84.4	76.77	76.11	97.00333333	79.09333333
FBgn0032365	CG14929	-	0.099	-3.33100725	7.44E-197	9.98E-196	yes	down	120.02	114.82	108.1	9.45	8.09	7.24	114.3133333	8.26
FBgn0032368	spag4	sperm-associated antigen 4	0.348	-1.522817068	4.58E-13	1.15E-12	yes	down	7.21	6.92	8.37	3.45	4.05	3.73	7.5	3.743333333
FBgn0032369	CG6614	-	0.037	-4.743795521	0	0	yes	down	38.1	35.49	39.56	2.75	1.94	2.26	37.71666667	2.316666667
FBgn0032370	CG12307	-	0.031	-5.022799688	0	0	yes	down	446.01	445.71	447.86	19.82	23.4	24.25	446.5266667	22.49
FBgn0032371	CG4983	-	0.017	-5.890203968	0	0	yes	down	534.54	520.23	529.36	16.57	12.29	13.09	528.0433333	13.98333333
FBgn0032372	CG4988	-	0.06	-4.054757703	0	0	yes	down	216.42	209	228.85	20.49	22.77	21.53	218.09	21.59666667
FBgn0032373	Vha100-5	Vacuolar H[+] ATPase 100kD subunit 5	0.322	-1.633796108	2.72E-14	7.17E-14	yes	down	2.3	2.46	2.58	1.33	1.42	1.21	2.446666667	1.32
FBgn0032374	CG14931	-	0.138	-2.861612813	1.77E-184	2.27E-183	yes	down	81.35	71.61	80.19	18.1	18.85	18.44	77.71666667	18.46333333
FBgn0032376	Tsp33B	Tetraspanin 33B	0.153	-2.711692651	1.53E-164	1.78E-163	yes	down	89.33	84.84	85.35	22.59	18.74	23.9	86.50666667	21.74333333
FBgn0032381	Mal-B1	Maltase B1	0.088	-3.510624008	9.20E-18	2.70E-17	yes	down	1.74	2.42	2.92	0.21	0.45	0.36	2.36	0.34
FBgn0032385	CG16964	-	0.006	-7.503473797	1.45E-242	2.24E-241	yes	down	213.09	219.55	196.53	3.08	1.12	1.57	209.7233333	1.923333333
FBgn0032397	Tom70	Translocase of outer membrane 70 (Tom70) encodes a mitochondrial protein that may act as a receptor of the TOM complex based on orthology. TOM complex is involved in protein import into mitochondria. The product of Tom70 modulates cell death induced by the expression of the mouse Bax protein.	0.323	-1.628931883	5.75E-181	7.27E-180	yes	down	328.71	295.62	322.89	183.67	159.17	162.87	315.74	168.57
FBgn0032399	CG6785	-	0.294	-1.764044143	7.07E-63	4.38E-62	yes	down	7.05	6.91	8.11	2.95	2.53	2.93	7.356666667	2.803333333
FBgn0032414	CG17211	-	0.205	-2.28506004	1.15E-12	2.87E-12	yes	down	1.04	1.58	0.98	0.48	0.48	0.27	1.2	0.41
FBgn0032415	rho-6	rhomboid-6	0.016	-5.997541896	2.54E-87	1.94E-86	yes	down	25.6	26.13	22.17	0.58	1.07	0.33	24.63333333	0.66
FBgn0032419	CG17217	-	0.009	-6.795019555	1.02E-232	1.52E-231	yes	down	156.07	151.67	140.25	2.79	2.13	1.6	149.33	2.173333333
FBgn0032424	CG17010	-	0.002	-8.717804576	4.22E-09	9.10E-09	yes	down	313.43	299.68	324.54	1.92	0	1.78	312.55	1.233333333
FBgn0032431	CG5435	-	0.147	-2.770221433	0	0	yes	down	225.65	230.19	231.16	59.5	53.84	52.24	229	55.19333333
FBgn0032433	Oatp33Ea	Organic anion transporting polypeptide 33Ea	0.447	-1.160066514	3.29E-08	6.82E-08	yes	down	4.04	3.72	4.12	2.5	3.19	1.6	3.96	2.43
FBgn0032434	CG5421	-	0.074	-3.763165017	1.32E-47	6.84E-47	yes	down	17.73	17.42	18.91	3.71	1.91	1.19	18.02	2.27
FBgn0032439	Ref2	RNA and export factor binding protein 2	0.389	-1.362074026	1.15E-14	3.08E-14	yes	down	46.4	45.19	43.57	19.88	29.26	21.49	45.05333333	23.54333333
FBgn0032442	Nepl7	Neprilysin-like 7	0.008	-6.968170325	1.48E-07	2.99E-07	yes	down	0.57	0.59	0.35	0.02	0	0	0.503333333	0.006666667
FBgn0032445	CG6153	-	0.232	-2.105248782	9.88E-84	7.38E-83	yes	down	110.82	117.93	106.41	40.9	39.47	47.47	111.72	42.61333333
FBgn0032448	CG5781	-	0.04	-4.658997905	0	0	yes	down	174.53	174.7	174.12	11.33	11.76	10.96	174.45	11.35
FBgn0032449	CG17036	-	0.32	-1.644113152	1.93E-27	7.20E-27	yes	down	13.49	12.87	12.36	7.21	7.55	5.7	12.90666667	6.82
FBgn0032457	CG15483	-	0.005	-7.529348819	5.57E-121	5.21E-120	yes	down	109.74	100	112.28	1.55	0.69	0.64	107.34	0.96
FBgn0032462	CG16800	-	0.361	-1.471642017	0.025238064	0.036997638	yes	down	2.44	0.83	0.7	0.52	1.05	0.78	1.323333333	0.783333333
FBgn0032464	Vha68-3	Vacuolar H[+] ATPase 68kD subunit 3	0.062	-4.014852243	0	0	yes	down	297.94	277.54	308.46	33.49	27.13	29.72	294.6466667	30.11333333
FBgn0032467	CG9934	-	0.404	-1.30923775	1.91E-135	1.96E-134	yes	down	110.87	103.17	116.57	79.36	80.32	77.86	110.2033333	79.18
FBgn0032471	CG5122	-	0.003	-8.281218516	2.16E-40	1.02E-39	yes	down	157.14	149.69	154.93	1.58	0.4	0.5	153.92	0.826666667
FBgn0032474	DnaJ-H	DnaJ homolog	0.3	-1.735579194	1.70E-252	2.72E-251	yes	down	430.45	401.16	429.33	226.08	197.71	211.34	420.3133333	211.71
FBgn0032478	CG5458	-	0.122	-3.030957825	0	0	yes	down	143.38	136.44	145.95	31.82	25.42	28.62	141.9233333	28.62
FBgn0032481	CG16972	-	0.128	-2.96444031	0	0	yes	down	385.73	343.12	400.19	84.06	76.11	78.9	376.3466667	79.69
FBgn0032482	Pect	Phosphoethanolamine cytidylyltransferase	0.219	-2.192129288	3.68E-286	6.52E-285	yes	down	383.46	346.4	384.2	147.92	124.48	128.61	371.3533333	133.67
FBgn0032483	CG15482	-	0.113	-3.14089261	0	0	yes	down	240.11	248.7	244.27	49.68	43.38	43.82	244.36	45.62666667
FBgn0032487	Ski6	Ski6	0.37	-1.434904453	1.19E-42	5.78E-42	yes	down	52.01	50.55	50.37	31.85	32.54	28.58	50.97666667	30.99
FBgn0032492	Prosalpha6T	Proteasome alpha6 subunit%2C Testis-specific	0.019	-5.733714933	0	0	yes	down	261.28	235.19	256.85	8.83	5.51	8.93	251.1066667	7.756666667
FBgn0032503	CG16825	-	0.134	-2.902035469	0	0	yes	down	98.42	91.8	99.09	21.04	19	19.91	96.43666667	19.98333333
FBgn0032513	CG6565	-	0.161	-2.638220681	0	0	yes	down	139.07	130.56	138.55	37.84	36.88	38.02	136.06	37.58
FBgn0032515	loqs	loquacious (loqs) encodes a double-stranded RNA binding protein with multiple splicing isoforms. loqs-PB and loqs-PA associate with the product of Dcr-1 to facilitate processing of precursor miRNA into mature miRNA, whereas loqs-PD interacts with the product of Dcr-2 to enhance processing of dsRNA into siRNA.	0.278	-1.84532048	1.18E-282	2.05E-281	yes	down	190.12	184.85	188.09	89.23	88.45	86.55	187.6866667	88.07666667
FBgn0032516	Ing5	Inhibitor of growth family member 5 (Ing5) encodes a histone acetyltransferase that forms part of the Enok complex, which interacts with the product of elg1 to promote the G1/S transition via proliferating cell nuclear antigen (PCNA) unloading.	0.4	-1.321777832	3.43E-29	1.32E-28	yes	down	60.64	51.88	54.55	38.23	40.83	32.11	55.69	37.05666667
FBgn0032519	CG16957	-	0.113	-3.140766285	0	0	yes	down	390.12	379.74	391.47	79.35	61.96	74.33	387.11	71.88
FBgn0032520	CG10859	-	0.197	-2.345882652	0	0	yes	down	390.88	371.85	389.74	134.07	117.36	124.65	384.1566667	125.36
FBgn0032522	CG16848	-	0.02	-5.644804214	0	0	yes	down	77.06	71.98	74.74	3.21	1.93	2.22	74.59333333	2.453333333
FBgn0032525	Hsp60D	Heat shock protein 60D (Hsp60D) encodes a protein involved in caspase-mediated apoptosis and polyQ-mediated neurodegeneration.	0.009	-6.76545313	0	0	yes	down	266.01	253.07	289	4.95	3.04	4.25	269.36	4.08
FBgn0032530	CG9263	-	0.039	-4.684196469	0	0	yes	down	208.18	209.91	209.4	14.18	13.26	12.59	209.1633333	13.34333333
FBgn0032533	CG16888	-	0.095	-3.388844939	4.83E-128	4.74E-127	yes	down	107.13	102.7	112.37	20.67	13.88	15.48	107.4	16.67666667
FBgn0032535	Ance-2	Ance-2	0.034	-4.881960449	7.25E-06	1.35E-05	yes	down	0.39	0.35	0.3	0	0.02	0.04	0.346666667	0.02
FBgn0032536	Ance-3	Ance-3	0.221	-2.176357844	6.63E-06	1.24E-05	yes	down	2.98	2.83	2.92	0.15	0.12	0.2	2.91	0.156666667
FBgn0032553	CG4480	-	0.026	-5.239725199	0	0	yes	down	207.32	194.29	197.14	10.59	7.62	8.28	199.5833333	8.83
FBgn0032554	CG15278	-	0.002	-9.069089206	1.44E-210	2.02E-209	yes	down	123.17	118.24	120.52	0.55	0.25	0.36	120.6433333	0.386666667
FBgn0032563	CG15258	-	0.01	-6.690192638	1.26E-113	1.14E-112	yes	down	319.23	331.04	325.06	7.34	3.14	5.08	325.11	5.186666667
FBgn0032577	CG13244	-	0.149	-2.741887669	9.41E-201	1.28E-199	yes	down	319.62	355.97	317.95	84.31	76.12	82.7	331.18	81.04333333
FBgn0032588	CG5968	-	0.056	-4.16597723	0	0	yes	down	584.66	538.85	523.57	50.81	49.22	45.68	549.0266667	48.57
FBgn0032590	CG4631	-	0.078	-3.689352937	0	0	yes	down	427.17	394.42	428.38	58.63	48.99	52.56	416.6566667	53.39333333
FBgn0032593	Trpgamma	Transient receptor potential cation channel gamma	0.238	-2.072438767	9.81E-29	3.76E-28	yes	down	2.38	2.29	2.34	0.79	0.83	0.77	2.336666667	0.796666667
FBgn0032609	CG13280	-	0.002	-9.317961724	8.42E-128	8.25E-127	yes	down	220.03	199.71	220.34	0.96	0.31	0.38	213.36	0.55
FBgn0032624	CG6304	-	0.104	-3.268224244	0	0	yes	down	360.88	336.86	338.54	61.78	59.64	55.45	345.4266667	58.95666667
FBgn0032626	CG12620	-	0.176	-2.503594852	0	0	yes	down	170.68	169.61	167.06	49.09	46.74	45.99	169.1166667	47.27333333
FBgn0032632	CG6380	-	0.019	-5.738915577	1.09E-159	1.24E-158	yes	down	396.21	398.86	383.36	14.89	8.33	13.08	392.81	12.1
FBgn0032636	CG5043	-	0.105	-3.247164081	0	0	yes	down	192.96	182.59	186.46	35.65	30.75	35.46	187.3366667	33.95333333
FBgn0032637	CG5050	-	0.249	-2.007131695	3.02E-211	4.27E-210	yes	down	456.22	433.54	435.04	198	166.26	172.66	441.6	178.9733333
FBgn0032638	SPH93	Serine protease homolog 93	0.263	-1.928421342	0.000930043	0.001538443	yes	down	0.55	1.23	1.85	0.54	0.7	0.31	1.21	0.516666667
FBgn0032640	Sgt	small glutamine-rich tetratricopeptide containing protein	0.345	-1.534274086	4.56E-181	5.77E-180	yes	down	292.33	288.93	300.79	175.31	171.64	160.22	294.0166667	169.0566667
FBgn0032646	mEFTs	mitochondrial translation elongation factor Ts (mEFTs) encodes a protein predicted to function within mitochondria to recharge the products of mEFTu1 and mEFTu2 with GTP during the elongation phase of mRNA translation.	0.393	-1.34813401	4.26E-162	4.91E-161	yes	down	569.76	544.59	574.31	388.88	336.58	360.15	562.8866667	361.87
FBgn0032648	CG15144	-	0.116	-3.111365105	0	0	yes	down	53.8	47.39	51.14	9.56	10.1	9.45	50.77666667	9.703333333
FBgn0032649	CG15145	-	0.105	-3.257978701	0	0	yes	down	46.11	43.87	42.8	8.32	7.59	7.14	44.26	7.683333333
FBgn0032650	CG7094	-	0.044	-4.49286646	0	0	yes	down	157.78	161.77	158.3	14.59	9.48	11	159.2833333	11.69
FBgn0032652	CG6870	-	0.193	-2.371162603	0.04923957	0.069665793	yes	down	0.16	0.47	0.56	0.06	0.13	0.19	0.396666667	0.126666667
FBgn0032654	CG15147	-	0.026	-5.289665575	0	0	yes	down	217.58	255.41	224.02	11.03	7.91	10.26	232.3366667	9.733333333
FBgn0032658	CG5681	-	0.062	-4.001970174	4.99E-295	9.13E-294	yes	down	48.55	43.18	46.95	5.24	5.14	3.91	46.22666667	4.763333333
FBgn0032663	CG15153	-	0.042	-4.588183168	5.93E-05	0.000105411	yes	down	0.54	0.38	0.63	0.07	0.04	0	0.516666667	0.036666667
FBgn0032664	Slc25A46b	Solute carrier family 25 member 46b	0.029	-5.08467951	0	0	yes	down	174.38	166.29	168.41	7.62	8.25	8.88	169.6933333	8.25
FBgn0032665	CG15152	-	0.054	-4.201085189	2.39E-12	5.88E-12	yes	down	9.96	8.04	6.7	1.62	0.49	0.12	8.233333333	0.743333333
FBgn0032669	CG15155	-	0.438	-1.192142505	0.049665599	0.070244122	yes	down	1.98	1.45	2.53	1.3	0.44	2.58	1.986666667	1.44
FBgn0032671	JMJD4	Jumonji domain containing 4	0.323	-1.629530378	5.70E-66	3.68E-65	yes	down	28.39	28.35	30.01	17.06	14.61	16.26	28.91666667	15.97666667
FBgn0032677	CG5790	-	0.106	-3.243536843	0	0	yes	down	349.07	322.12	360.07	64.62	56.88	59.12	343.7533333	60.20666667
FBgn0032680	Ntf-2r	Nuclear transport factor-2-related	0.487	-1.037797191	1.88E-19	5.77E-19	yes	down	74.9	81.32	72.67	61.87	66.01	55.11	76.29666667	60.99666667
FBgn0032685	CG10211	-	0.043	-4.539532129	4.86E-107	4.24E-106	yes	down	4.53	4.54	4.96	0.42	0.22	0.32	4.676666667	0.32
FBgn0032692	IFT46	Intraflagellar transport 46	0.205	-2.28939918	0.0124971	0.01889896	yes	down	0.44	0.35	0.18	0.08	0.2	0.05	0.323333333	0.11
FBgn0032693	Cyp310a1	Cyp310a1	0.037	-4.775123846	5.19E-128	5.09E-127	yes	down	19.92	20.94	17.21	1.48	0.86	1.16	19.35666667	1.166666667
FBgn0032699	CG10383	CG10383 encodes a hydrolase involved in the regulation of glycosylphosphatidylinositol metabolism, determination of lifespan and sleep.	0.499	-1.002967624	2.21E-92	1.75E-91	yes	down	88.52	85.61	88.52	76.57	69.62	71.55	87.55	72.58
FBgn0032706	Irk3	Inwardly rectifying potassium channel 3	0.211	-2.243459387	3.32E-09	7.19E-09	yes	down	2.19	1.58	2.63	1.16	0.65	0.5	2.133333333	0.77
FBgn0032707	CG10348	-	0.295	-1.75942169	8.77E-59	5.20E-58	yes	down	14.79	15.54	16.59	9.08	7.29	7.15	15.64	7.84
FBgn0032709	CG15167	-	0.001	-9.763226251	1.60E-40	7.53E-40	yes	down	130.61	134.6	135.04	0.18	0.19	0.38	133.4166667	0.25
FBgn0032717	CG10600	-	0.31	-1.687973122	1.21E-181	1.54E-180	yes	down	77.21	70.15	72.78	39.64	38	35.55	73.38	37.73
FBgn0032727	CG10623	-	0.156	-2.681677582	3.74E-128	3.68E-127	yes	down	63.93	65.61	63.69	16.65	19.5	14.29	64.41	16.81333333
FBgn0032729	L2HGDH	L-2-hydroxyglutarate dehydrogenase	0.373	-1.421478999	2.35E-83	1.75E-82	yes	down	88.17	85.43	87.89	62.23	50.29	54.79	87.16333333	55.77
FBgn0032730	CG10431	-	0.352	-1.505347566	4.60E-36	2.02E-35	yes	down	8.37	7.53	8.18	5.37	4.01	4.44	8.026666667	4.606666667
FBgn0032740	CG15172	-	0.374	-1.419126257	2.67E-68	1.77E-67	yes	down	295.19	310.31	303.09	175.25	191.87	183.04	302.8633333	183.3866667
FBgn0032744	Ttc19	Tetratricopeptide repeat domain 19	0.454	-1.138305115	7.76E-33	3.20E-32	yes	down	27.87	26.86	28.81	22.02	20.38	19.79	27.84666667	20.73
FBgn0032748	CG10492	-	0.363	-1.462384937	1.16E-143	1.22E-142	yes	down	69.02	63.04	67.44	39.9	36.98	35.37	66.5	37.41666667
FBgn0032754	CG10700	-	0	-11.12370782	1.34E-20	4.26E-20	yes	down	5.92	6.56	6.32	0	0	0	6.266666667	0
FBgn0032755	CG17344	-	0.077	-3.690475158	0	0	yes	down	489.33	541.71	488	67.24	60.93	65.23	506.3466667	64.46666667
FBgn0032768	CG17564	-	0.047	-4.397967051	0	0	yes	down	274.54	270.77	276.55	27.03	16.8	20.61	273.9533333	21.48
FBgn0032769	CG10750	-	0.11	-3.188644107	3.74E-234	5.63E-233	yes	down	149.33	137.9	149.67	31.68	23.57	23.76	145.6333333	26.33666667
FBgn0032771	CG17349	-	0.048	-4.375848996	0	0	yes	down	407.01	391.72	396.67	30.66	28.46	26.96	398.4666667	28.69333333
FBgn0032785	CG10026	-	0.188	-2.413435192	4.59E-27	1.70E-26	yes	down	8.4	8.79	10.42	2.84	3.97	2.77	9.203333333	3.193333333
FBgn0032791	CG18094	-	0.239	-2.066417486	2.40E-25	8.55E-25	yes	down	7.92	8.23	9.6	3.53	3.18	3.38	8.583333333	3.363333333
FBgn0032821	CdGAPr	Cd GTPase activating protein-related (CdGAPr) encodes a protein that acts in concert with the product of Fak in the formation of the optic stalk, a tubular structure composed of glial cells.	0.37	-1.433585509	2.20E-124	2.10E-123	yes	down	43.23	41.06	42.75	27.81	27.2	25.34	42.34666667	26.78333333
FBgn0032827	CG10481	-	0.014	-6.164052144	2.50E-31	1.00E-30	yes	down	3.28	3.24	2.79	0.1	0.02	0.09	3.103333333	0.07
FBgn0032835	CG16772	-	0.103	-3.28174425	1.45E-08	3.05E-08	yes	down	22.12	21.19	19.05	5.98	3.83	1.27	20.78666667	3.693333333
FBgn0032840	sNPF	short neuropeptide F precursor (sNPF) encodes a protein that binds to the product of sNPF-R and activates ERK-Dilps signaling or the PKA-CREB pathway. Its roles include the regulation of cell and organism growth, carbohydrate metabolism, lifespan, feeding behavior, locomotion, circadian rhythm, and sleep.	0.114	-3.130152988	1.46E-22	4.86E-22	yes	down	6.55	7.92	8.93	0.5	0.38	0.36	7.8	0.413333333
FBgn0032843	CG10730	-	0.241	-2.053026984	1.22E-31	4.92E-31	yes	down	16.46	15.71	18.74	7.18	4.78	8.28	16.97	6.746666667
FBgn0032846	Pyroxd1	Pyridine nucleotide-disulfide oxidoreductase domain 1	0.411	-1.282671414	1.41E-51	7.72E-51	yes	down	34.14	33.11	34.96	24.23	21.94	24.23	34.07	23.46666667
FBgn0032848	nesd	nessun dorma	0.219	-2.189360717	6.55E-128	6.42E-127	yes	down	41.16	36.55	38.95	14.24	15.41	14.93	38.88666667	14.86
FBgn0032850	Kua	Kua	0.176	-2.509069392	4.92E-67	3.21E-66	yes	down	19.68	18.41	19.36	6.01	6.69	4.54	19.15	5.746666667
FBgn0032851	CG13970	-	0.335	-1.579686287	8.14E-12	1.96E-11	yes	down	12.97	9.86	10.62	6.16	5.88	6.28	11.15	6.106666667
FBgn0032856	CG16798	-	0.218	-2.199810013	0.049202484	0.06962543	yes	down	0.08	0.09	0.2	0.02	0.03	0.08	0.123333333	0.043333333
FBgn0032857	CG10947	-	0.007	-7.068497656	0	0	yes	down	157.73	158.83	155.81	2.06	0.96	1.53	157.4566667	1.516666667
FBgn0032860	CG15130	-	0.276	-1.859396048	0.032950544	0.047672379	yes	down	1.79	2.28	0.34	0.58	0.66	1.07	1.47	0.77
FBgn0032867	CG15475	-	0.017	-5.909255169	1.84E-70	1.24E-69	yes	down	309.43	289.96	299.25	11	4.55	9.2	299.5466667	8.25
FBgn0032869	CG17470	-	0.04	-4.636827026	0	0	yes	down	1134.55	1079.41	1199.67	79.18	74.32	71.9	1137.876667	75.13333333
FBgn0032878	CG9316	-	0.004	-7.921232331	1.96E-97	1.60E-96	yes	down	112.21	111.98	108.49	1.23	0.4	0.64	110.8933333	0.756666667
FBgn0032882	Ns4	Nucleostemin 4	0.463	-1.112373705	4.36E-56	2.51E-55	yes	down	47.97	46.11	47.66	35.88	36.95	35.33	47.24666667	36.05333333
FBgn0032883	Rhau	RHAU helicase	0.228	-2.132862048	0	0	yes	down	190.54	173.04	189.85	73.52	68.14	68.33	184.4766667	69.99666667
FBgn0032888	CheB38c	Chemosensory protein B 38c	0.046	-4.448970642	1.26E-17	3.66E-17	yes	down	5.72	5.95	6.87	0.27	0.47	0.65	6.18	0.463333333
FBgn0032894	CG14402	-	0.048	-4.38050421	0	0	yes	down	261.89	264.99	263.69	20.54	21.79	19.73	263.5233333	20.68666667
FBgn0032908	CG9270	-	0.196	-2.351775583	1.96E-23	6.68E-23	yes	down	3.58	4.15	4.45	1.07	1.35	0.71	4.06	1.043333333
FBgn0032910	CG9265	-	0.128	-2.961363427	1.60E-120	1.49E-119	yes	down	15.77	14.53	14.55	3.72	3.5	3.88	14.95	3.7
FBgn0032911	tadr	torn and diminished rhabdomeres	0.28	-1.833974289	1.48E-39	6.91E-39	yes	down	15.04	16.53	15.01	6	6.65	5.29	15.52666667	5.98
FBgn0032913	CG9259	-	0.154	-2.701740399	7.18E-28	2.70E-27	yes	down	8.84	10.09	11.26	3.73	1.69	2.23	10.06333333	2.55
FBgn0032922	Coq3	Coenzyme Q3	0.474	-1.076170979	1.07E-07	2.17E-07	yes	down	15.31	15.01	21.17	10.56	13.66	15.58	17.16333333	13.26666667
FBgn0032945	CG8665	-	0.077	-3.698419798	6.96E-221	1.01E-219	yes	down	27.72	26.27	31.38	3.81	4.11	2.94	28.45666667	3.62
FBgn0032955	CG2201	-	0.493	-1.020223846	1.18E-46	6.05E-46	yes	down	54.09	60.53	55.98	51.54	44.56	45.72	56.86666667	47.27333333
FBgn0032957	CG2225	-	0.129	-2.953511194	0	0	yes	down	32.97	30.72	33.38	6.69	5.92	5.9	32.35666667	6.17
FBgn0032964	CG11630	-	0.157	-2.666631336	1.74E-153	1.92E-152	yes	down	26.63	24.88	27.42	6.94	7.23	6.34	26.31	6.836666667
FBgn0032965	CG11629	-	0.007	-7.247289447	1.85E-141	1.93E-140	yes	down	24.96	25.54	25.49	0.37	0.26	0.19	25.33	0.273333333
FBgn0032966	CG1421	-	0.051	-4.290275477	7.51E-151	8.24E-150	yes	down	48.74	45.52	46.06	3.95	3.74	4.2	46.77333333	3.963333333
FBgn0032967	CG1428	-	0.149	-2.746663423	1.08E-177	1.34E-176	yes	down	27.48	29.18	28.56	7.18	6.88	6.92	28.40666667	6.993333333
FBgn0032968	CG11634	-	0.003	-8.485035788	0	0	yes	down	122.79	120.21	124.4	0.84	0.19	0.35	122.4666667	0.46
FBgn0032969	CG2528	-	0.04	-4.657379601	0	0	yes	down	185.61	174.64	181.82	12.58	11.44	12.16	180.69	12.06
FBgn0032971	ttm3	tiny tim 3 (ttm3) encodes a mitochondrial inner membrane protein that is involved in mitochondrial protein translocation and maintenance of mitochondrial membrane potential.	0.011	-6.544892728	0	0	yes	down	159.48	164.05	163.82	3.24	2.96	2.39	162.45	2.863333333
FBgn0032972	CG10834	-	0.093	-3.428388444	2.92E-118	2.70E-117	yes	down	213.88	196.83	185.76	34.62	30.54	24.43	198.8233333	29.86333333
FBgn0032973	CG6675	-	0.263	-1.924368834	6.50E-60	3.92E-59	yes	down	37.77	36.94	35.19	17.04	17.2	13.54	36.63333333	15.92666667
FBgn0033020	COX4L	Cytochrome c oxidase subunit 4-like	0.1	-3.318986488	0	0	yes	down	712.85	761.09	684.07	113.36	111.81	107.14	719.3366667	110.77
FBgn0033027	TpnC4	Troponin C isoform 4 (TpnC4) encodes a calcium-binding subunit in the troponin complex of flight muscle. Together with the other troponin subunits, it activates the muscle when it is stretched, leading to rapid oscillatory contractions.	0.233	-2.099983809	0.01106499	0.016822341	yes	down	0.37	1.05	0.51	0.08	0.44	0.3	0.643333333	0.273333333
FBgn0033031	CG8245	-	0.085	-3.550343725	0	0	yes	down	144.18	135.97	143.37	22.84	19.52	18.53	141.1733333	20.29666667
FBgn0033042	Tsp42A	Tetraspanin 42A	0.04	-4.642793394	6.10E-156	6.79E-155	yes	down	41.12	44.61	40.22	2.87	3.72	2.55	41.98333333	3.046666667
FBgn0033043	Or42b	Odorant receptor 42b (Or42b) encodes a subunit of Skp, Cullin, F-box (SCF)-containing ubiquitin ligase complexes. It regulates centrosome duplication, chromatin condensation, cell cycle progression, cell polarity, dendrite pruning and endoreduplication.	0.053	-4.230051489	0.026785333	0.039149461	yes	down	0.05	0.21	0.22	0	0	0.04	0.16	0.013333333
FBgn0033047	CG7882	-	0.209	-2.257975876	3.46E-14	9.08E-14	yes	down	7.14	5.41	4.41	1.64	2.99	1.29	5.653333333	1.973333333
FBgn0033054	CG14591	-	0.002	-8.814129363	5.79E-25	2.05E-24	yes	down	7.44	7.29	7.59	0	0.06	0	7.44	0.02
FBgn0033056	CG7856	-	0.1	-3.31722047	0	0	yes	down	149.02	139.63	151.86	26.58	23.14	23.27	146.8366667	24.33
FBgn0033058	CCHa2-R	CCHamide-2 receptor	0.067	-3.899781856	4.93E-40	2.31E-39	yes	down	4.76	5.33	4.69	0.45	0.29	0.26	4.926666667	0.333333333
FBgn0033063	CG14589	-	0.157	-2.668000604	0	0	yes	down	335.61	313.75	333.41	86.98	87.26	85.41	327.59	86.55
FBgn0033074	tomboy40	tomboy40	0.013	-6.23877794	0	0	yes	down	325.31	315.1	320.17	6.29	7.41	7.28	320.1933333	6.993333333
FBgn0033076	CG15233	-	0.003	-8.375805931	3.97E-29	1.53E-28	yes	down	14.48	14.8	15.01	0.15	0.07	0	14.76333333	0.073333333
FBgn0033086	CG9410	-	0.143	-2.808923335	3.50E-260	5.74E-259	yes	down	153.15	164.64	157.74	39.72	37.54	40.03	158.51	39.09666667
FBgn0033090	CG15909	-	0.013	-6.264656565	7.23E-192	9.56E-191	yes	down	34.28	31.37	30.11	0.75	0.7	0.59	31.92	0.68
FBgn0033093	CG3270	-	0.351	-1.509123024	1.42E-20	4.51E-20	yes	down	8.86	8.35	10.03	5.6	4.9	5.25	9.08	5.25
FBgn0033108	CG15236	-	0.457	-1.1309615	9.57E-07	1.86E-06	yes	down	1.51	1.48	1.65	1.61	0.99	0.96	1.546666667	1.186666667
FBgn0033112	Spn42Db	Serpin 42Db	0.283	-1.820124865	4.18E-31	1.67E-30	yes	down	13.48	14.47	12.05	5.64	5.92	5.65	13.33333333	5.736666667
FBgn0033113	Spn42Dc	Serpin 42Dc	0.178	-2.492594979	1.45E-239	2.21E-238	yes	down	66.83	62.75	64.13	19.07	18.11	17.03	64.57	18.07
FBgn0033115	Spn42De	Serpin 42De	0.345	-1.536098618	0.000122426	0.000213198	yes	down	1.54	1.57	1.56	0.76	0.88	1	1.556666667	0.88
FBgn0033138	Tsp42Eq	Tetraspanin 42Eq	0.043	-4.533897479	9.44E-34	3.97E-33	yes	down	7.77	9.53	6.01	0.85	0.6	0.32	7.77	0.59
FBgn0033141	CG12831	-	0.042	-4.568529607	0	0	yes	down	139.84	140.71	136.41	9.24	5.17	7.98	138.9866667	7.463333333
FBgn0033149	CG11060	-	0.009	-6.852601311	7.44E-145	7.91E-144	yes	down	62.53	60.26	62.88	1.37	0.56	0.83	61.89	0.92
FBgn0033159	Dscam1	Down syndrome cell adhesion molecule 1	0.492	-1.022899431	4.58E-16	1.27E-15	yes	down	7.45	6.96	7.5	4.67	5.24	3.91	7.303333333	4.606666667
FBgn0033164	CG11112	-	0.437	-1.192793314	0.000264964	0.000453127	yes	down	8.52	8.19	11.88	6.5	4.45	9.47	9.53	6.806666667
FBgn0033165	CG11113	-	0.365	-1.452421063	0.001704898	0.00276481	yes	down	4.9	6.31	7.01	3.82	3.07	3.95	6.073333333	3.613333333
FBgn0033167	CG1701	-	0.499	-1.003889791	0.001762405	0.002854654	yes	down	15.99	15.38	21.27	18.36	8.35	18.11	17.54666667	14.94
FBgn0033168	CG11145	-	0.276	-1.858802487	3.00E-163	3.48E-162	yes	down	242.45	233.6	252.16	115.46	101.82	108.9	242.7366667	108.7266667
FBgn0033174	CG11125	-	0.304	-1.717939335	4.83E-228	7.17E-227	yes	down	316.31	314.01	314.81	171.23	149.2	156.65	315.0433333	159.0266667
FBgn0033177	CG11141	-	0.215	-2.217068394	1.71E-169	2.03E-168	yes	down	79.63	74.15	79.1	27.27	29.88	26.19	77.62666667	27.78
FBgn0033184	mEFTu2	mitochondrial translation elongation factor Tu 2 (mEFTu2) encodes a protein predicted to function within mitochondria to bring aminoacyl-tRNA to the ribosome during the elongation phase of mRNA translation. Unlike the protein encoded by mEFTu1, mEFTu2 product is enriched in the testis, suggesting a testis-specific role for this factor.	0.167	-2.582667031	0	0	yes	down	184.04	176.95	192.91	52.46	49.33	50.72	184.6333333	50.83666667
FBgn0033190	Gpo2	Glycerophosphate oxidase 2	0.034	-4.892902022	0	0	yes	down	204.22	190.15	214.51	11.67	11.78	10.39	202.96	11.28
FBgn0033226	CG1882	-	0.429	-1.2204024	4.73E-125	4.54E-124	yes	down	157.32	150.5	162.14	102.75	99.07	102.59	156.6533333	101.47
FBgn0033232	CG12159	-	0.451	-1.149642818	2.05E-54	1.16E-53	yes	down	108.77	106.89	105.3	82.05	74.57	77.54	106.9866667	78.05333333
FBgn0033235	CG8728	-	0.296	-1.758478138	0	0	yes	down	319.45	306.13	338.06	160.99	156.66	152.15	321.2133333	156.6
FBgn0033238	azot	ahuizotl (azot) encodes a calcium dependent protein that ensures the elimination of less fit cells. Fitness-based cell culling is used to maintain tissue health, delay aging, and extend lifespan. During development it also prevents malformations.	0.004	-7.851592985	0	0	yes	down	336.64	294.48	314.42	2.78	2.58	1.34	315.18	2.233333333
FBgn0033243	CG14763	-	0.438	-1.192013389	1.72E-47	8.89E-47	yes	down	249.84	259.85	251.02	187.05	191.32	168.03	253.57	182.1333333
FBgn0033248	Dic3	Dicarboxylate carrier 3 (Dic3) encodes a protein of the inner mitochondrial membrane that belongs to a subfamily of mitochondrial dicarboxylate carriers. It transports only phosphate, sulphate, and thiosulphate but not dicarboxylates (like the canonical dicarboxylate carrier encoded by Dic1). The product of Dic3 is exclusively present in the pupal stage.	0.008	-6.91165426	0	0	yes	down	187.98	194.89	194.77	3.22	2.18	2.48	192.5466667	2.626666667
FBgn0033257	sand	sandman	0.355	-1.494692275	1.54E-35	6.70E-35	yes	down	9.48	8.69	10.21	5.72	5.46	5.29	9.46	5.49
FBgn0033258	CG8712	-	0.42	-1.251310884	1.65E-110	1.47E-109	yes	down	146.93	142.94	141.78	103.6	95.28	98.06	143.8833333	98.98
FBgn0033271	CG8708	-	0.334	-1.580077532	0.016197658	0.0242228	yes	down	4.44	1.26	0.76	0.42	1.7	1.58	2.153333333	1.233333333
FBgn0033274	CG14757	-	0.288	-1.798350262	1.69E-164	1.97E-163	yes	down	323.51	328.59	317.49	155.6	151.31	149.59	323.1966667	152.1666667
FBgn0033277	CG14760	-	0.108	-3.212957875	1.04E-09	2.30E-09	yes	down	1.15	1.06	1.02	0.28	0.2	0.1	1.076666667	0.193333333
FBgn0033278	CG14759	-	0.064	-3.962777069	2.02E-198	2.72E-197	yes	down	92.74	92.21	90.92	10.32	10.52	10.33	91.95666667	10.39
FBgn0033279	CG2291	-	0.069	-3.863297985	0	0	yes	down	434.64	451.14	436.76	56.11	44.38	49.47	440.8466667	49.98666667
FBgn0033280	CG12126	-	0.33	-1.600730665	6.15E-116	5.62E-115	yes	down	303.51	309.65	301.92	172.78	156.28	164.12	305.0266667	164.3933333
FBgn0033283	CG11635	-	0.147	-2.766695463	0	0	yes	down	494.21	480.62	499.99	124.82	110.25	121.23	491.6066667	118.7666667
FBgn0033285	CG18449	-	0.12	-3.059113224	0	0	yes	down	1465.48	1418.15	1489.81	321.21	255.96	284.48	1457.813333	287.2166667
FBgn0033286	CG2127	-	0.043	-4.539622214	0	0	yes	down	2548.76	2414.22	2593.04	206.54	165.05	169.26	2518.673333	180.2833333
FBgn0033287	CG8701	-	0.063	-3.981390197	0	0	yes	down	3176.69	3253.16	3174.86	375.22	306.45	321.19	3201.57	334.2866667
FBgn0033292	Cyp4ad1	Cyp4ad1	0.008	-6.985700353	9.14E-53	5.07E-52	yes	down	10.6	10.98	12.41	0.28	0.05	0.05	11.33	0.126666667
FBgn0033301	CG12780	-	0.3	-1.736903496	8.07E-05	0.000142254	yes	down	6.95	7.03	2.57	1.75	3.9	2.42	5.516666667	2.69
FBgn0033304	Cyp6a13	Cyp6a13	0.308	-1.700694871	1.98E-10	4.53E-10	yes	down	3.74	3.4	4.75	2.62	1.84	1.58	3.963333333	2.013333333
FBgn0033322	CG8584	-	0.009	-6.793538199	0	0	yes	down	180.56	181.55	187.12	2.92	2.7	2.54	183.0766667	2.72
FBgn0033323	CG12376	-	0.029	-5.131903814	0	0	yes	down	139.97	135.28	139.55	7.37	5.17	7.25	138.2666667	6.596666667
FBgn0033324	CG14744	-	0.065	-3.939399433	1.57E-173	1.92E-172	yes	down	16.66	15.36	17.08	1.94	1.93	1.25	16.36666667	1.706666667
FBgn0033326	CG14743	-	0.03	-5.049162951	3.00E-109	2.66E-108	yes	down	10.89	10.37	10.71	0.72	0.53	0.41	10.65666667	0.553333333
FBgn0033330	CG8746	-	0.065	-3.946330208	0	0	yes	down	393.45	382.09	403.57	47.83	39.03	39.16	393.0366667	42.00666667
FBgn0033344	CG8252	-	0.065	-3.948513261	1.31E-236	1.99E-235	yes	down	108.27	120.43	114.27	11.43	10.77	14.33	114.3233333	12.17666667
FBgn0033350	CG8237	-	0.496	-1.010452382	2.54E-45	1.28E-44	yes	down	88.72	90.8	88.04	76.35	73.15	69.41	89.18666667	72.97
FBgn0033362	CG8172	-	0.003	-8.441627858	6.82E-12	1.65E-11	yes	down	1.59	1.63	1.88	0	0.03	0	1.7	0.01
FBgn0033364	CG13747	-	0.217	-2.207259822	0	0	yes	down	453.14	429.49	440.31	166.76	151.29	153.23	440.98	157.0933333
FBgn0033365	CG8170	-	0.475	-1.074123196	9.64E-07	1.88E-06	yes	down	3.25	2.78	3.46	3.51	3.21	2.86	3.163333333	3.193333333
FBgn0033368	CG13743	-	0.447	-1.162471282	3.68E-21	1.18E-20	yes	down	10.61	10.15	11.42	4.14	5.03	4.23	10.72666667	4.466666667
FBgn0033369	CG8197	-	0.131	-2.936167461	1.09E-189	1.42E-188	yes	down	74.65	71.44	69.55	17.4	15.05	13.05	71.88	15.16666667
FBgn0033371	CNT1	Concentrative nucleoside transporter 1	0.012	-6.439102319	8.38E-102	7.02E-101	yes	down	194.07	177.47	191.23	5.93	3.15	2.77	187.59	3.95
FBgn0033373	CG8080	-	0.333	-1.58757887	3.92E-34	1.66E-33	yes	down	24.09	24.83	24.54	9.66	11.42	11.1	24.48666667	10.72666667
FBgn0033377	Pgm2a	Phosphoglucomutase 2a	0.289	-1.792386502	0	0	yes	down	614.57	575.72	617.08	305.29	272.94	283.85	602.4566667	287.36
FBgn0033382	Hydr1	alpha/beta hydrolase 1	0.356	-1.49003806	6.71E-157	7.51E-156	yes	down	179.65	177.92	194.77	109.19	96.06	105.66	184.1133333	103.6366667
FBgn0033405	CG13954	-	0.236	-2.08551405	3.53E-21	1.14E-20	yes	down	8.32	9.57	9.1	1.97	2.61	1.67	8.996666667	2.083333333
FBgn0033408	CG8800	-	0.01	-6.700914993	1.10E-27	4.12E-27	yes	down	12.63	9.2	10.98	0.33	0	0.18	10.93666667	0.17
FBgn0033422	Or45b	Odorant receptor 45b (Or45b) encodes a multi-transmembrane chemoreceptor that mediates response to volatile chemicals.	0.169	-2.566083065	1.78E-05	3.25E-05	yes	down	2.06	1.67	2	1.14	0.26	0.23	1.91	0.543333333
FBgn0033431	CG1827	-	0.259	-1.949713165	1.50E-125	1.45E-124	yes	down	73.59	79.83	75.9	32.58	32.97	32.34	76.44	32.63
FBgn0033434	CG1902	-	0.329	-1.605279882	2.93E-187	3.79E-186	yes	down	152.14	147.78	158.08	82.6	83.61	76.35	152.6666667	80.85333333
FBgn0033442	CG1690	-	0.125	-2.999992357	0	0	yes	down	559.17	604.31	579.12	128.43	115.42	114.06	580.8666667	119.3033333
FBgn0033443	CG1698	-	0.242	-2.045740394	9.91E-72	6.77E-71	yes	down	17.41	16.04	16.64	6.58	5.62	7	16.69666667	6.4
FBgn0033449	CG1663	-	0.44	-1.183062416	6.53E-32	2.65E-31	yes	down	33.95	33.53	33.53	24.33	26.37	22.61	33.67	24.43666667
FBgn0033461	CG12923	-	0.006	-7.438076342	1.22E-07	2.49E-07	yes	down	85.62	83.7	85.42	1.85	0	0.69	84.91333333	0.846666667
FBgn0033468	CG1418	-	0.216	-2.21006617	0	0	yes	down	445.85	439.49	454.6	170.28	144.75	161.19	446.6466667	158.74
FBgn0033474	CG1407	-	0.333	-1.587769104	1.60E-98	1.32E-97	yes	down	52.4	55.23	59.62	29.28	30.21	27.96	55.75	29.15
FBgn0033479	PIG-N	Phosphatidylinositol glycan anchor biosynthesis class N	0.174	-2.519695662	4.32E-149	4.68E-148	yes	down	21.8	19.51	20.38	5.85	6.27	5.66	20.56333333	5.926666667
FBgn0033490	CG12917	-	0.049	-4.361929348	0	0	yes	down	58	59.11	59.25	4.87	4.27	5.01	58.78666667	4.716666667
FBgn0033498	CG12209	-	0.061	-4.040428034	0	0	yes	down	138.2	129.2	132.14	14.38	13.4	12.24	133.18	13.34
FBgn0033499	CG12914	-	0.02	-5.667241274	6.79E-227	1.00E-225	yes	down	64.9	68.33	67.55	2.01	1.31	1.31	66.92666667	1.543333333
FBgn0033512	CG12902	-	0.078	-3.689267804	0	0	yes	down	1329.06	1351.06	1358.73	194.72	179.55	203	1346.283333	192.4233333
FBgn0033524	Cyp49a1	Cyp49a1	0.112	-3.164355812	2.31E-98	1.90E-97	yes	down	13.19	12.14	12.76	2.93	1.93	2.34	12.69666667	2.4
FBgn0033542	CAH13	Carbonic anhydrase 13	0.119	-3.067230172	0	0	yes	down	264.17	242.89	267.14	53.77	50.41	48.29	258.0666667	50.82333333
FBgn0033544	CG7220	-	0.496	-1.013002542	3.82E-67	2.50E-66	yes	down	277.69	284.21	278.12	240.6	222.36	215.04	280.0066667	226
FBgn0033556	CG12343	-	0.194	-2.365788157	3.91E-106	3.38E-105	yes	down	65.14	67.55	60.42	21.62	19	21.08	64.37	20.56666667
FBgn0033558	CG12344	-	0.023	-5.422027582	5.52E-36	2.41E-35	yes	down	2.4	2.23	2.11	0.06	0.08	0.12	2.246666667	0.086666667
FBgn0033572	polyph	polyphemus	0.075	-3.733425404	2.76E-165	3.23E-164	yes	down	30.1	28.62	31.2	3.01	3.79	4.07	29.97333333	3.623333333
FBgn0033574	Spn47C	Serpin 47C	0.04	-4.633275002	0	0	yes	down	143.34	141.77	143.66	6.59	6.41	5.44	142.9233333	6.146666667
FBgn0033579	CG13229	-	0.107	-3.219302202	4.20E-94	3.37E-93	yes	down	12.98	12.55	13.61	6.69	7.93	3.22	13.04666667	5.946666667
FBgn0033594	CG13226	-	0.022	-5.525805952	0.012759892	0.019273087	yes	down	0	0.58	0.24	0	0	0	0.273333333	0
FBgn0033599	CG13223	-	0.01	-6.694703935	2.73E-54	1.54E-53	yes	down	8.48	5.77	6.82	0.22	0.03	0.12	7.023333333	0.123333333
FBgn0033601	Cpr47Ed	Cuticular protein 47Ed	0.022	-5.491964322	0.003642183	0.00576738	yes	down	0.62	0.63	0.22	0	0	0	0.49	0
FBgn0033602	Cpr47Ee	Cuticular protein 47Ee	0.016	-5.970565819	6.72E-37	3.00E-36	yes	down	5.33	5.34	5.77	0.16	0.03	0.23	5.48	0.14
FBgn0033610	CG18335	-	0.186	-2.428776474	0	0	yes	down	356.94	342.52	356.35	115.4	100.11	107.82	351.9366667	107.7766667
FBgn0033623	CG13202	-	0.37	-1.43279608	8.13E-20	2.52E-19	yes	down	93.67	91.76	96.11	59.6	61.62	46.37	93.84666667	55.86333333
FBgn0033628	CG13203	-	0.263	-1.925289224	1.50E-39	6.98E-39	yes	down	10.76	10.89	10.24	4.22	4	4.55	10.63	4.256666667
FBgn0033631	Sod3	Superoxide dismutase 3 (Sod3) encodes an extra-cellular Cu Zn superoxide dismutase that can be produced as secreted and membrane bound forms. It converts oxygen free radicals to hydrogen peroxide and is involved in free radical defense and redox balance.	0.441	-1.18016931	5.68E-22	1.86E-21	yes	down	55.95	57.76	70.28	48.57	49.75	38.87	61.33	45.73
FBgn0033633	Smyd4-3	SET and MYND domain containing%2C class 4%2C member 3	0.205	-2.285805007	4.08E-20	1.27E-19	yes	down	3.17	2.47	3.53	1.32	0.93	1.64	3.056666667	1.296666667
FBgn0033644	Tret1-2	Trehalose transporter 1-2	0.031	-4.995958702	1.63E-201	2.23E-200	yes	down	35.43	32.92	35.01	2.21	1.08	2.05	34.45333333	1.78
FBgn0033648	Ir48b	Ionotropic receptor 48b	0.202	-2.310171003	0.046687165	0.066267756	yes	down	0.09	0.18	0.16	0.05	0.05	0.05	0.143333333	0.05
FBgn0033652	ths	thisbe (ths) encodes is a Fibroblast growth factor (FGF) and ligand for the FGF receptor encoded by htl. It regulates the development of somatic and visceral muscle in the mesoderm, cardioblasts and glial cells. Its roles include acting as a chemoattractant in directional cell migration, and regulating adhesion, differentiation, and cell survival.	0.229	-2.127200682	2.23E-25	7.95E-25	yes	down	7.66	7.37	6.91	1.53	1.49	0.86	7.313333333	1.293333333
FBgn0033659	Damm	Death associated molecule related to Mch2 caspase (Damm) encodes one of the seven members of the caspase family of cysteine proteases. Damm overexpression induces cell death.	0.413	-1.275725727	0.000156073	0.00027023	yes	down	1.6	1.15	1.23	1.07	1.04	0.74	1.326666667	0.95
FBgn0033669	PI31	Proteasome inhibitor 31 kDa	0.25	-2.000221215	0	0	yes	down	371.96	355.8	388.69	164.08	153.71	152.29	372.15	156.6933333
FBgn0033672	rho-7	rhomboid-7 (rho-7) encodes an intramembrane serine protease of the rhomboid family present in the inner membrane of mitochondria. It regulates mitochondrial fusion during spermatogenesis and muscle development. rho-7 genetically interacts with fog, Opa1 and Pink1.	0.467	-1.099408141	4.55E-80	3.31E-79	yes	down	139.87	131.59	142.49	115.76	100.48	107.01	137.9833333	107.75
FBgn0033680	CG13186	-	0.047	-4.414933399	0	0	yes	down	174.22	169.27	166.2	13.44	12.84	12.94	169.8966667	13.07333333
FBgn0033687	CG8407	-	0.218	-2.198068027	3.45E-178	4.30E-177	yes	down	205.19	209.56	211.03	65.21	64.52	63.02	208.5933333	64.25
FBgn0033692	wash	Washout is a Wiskott-Aldrich syndrome protein that polymerizes branched actin through activation of the Arp2/3 complex, as well as bundles and/or crosslinks actin and microtubules. It functions as a downstream effector of Rho1 in a context dependent manner and is involved in nuclear and cytoplasmic cytoskeleton related cellular processes, including ooplasmic streaming, endosome recycing, hemocyte…	0.074	-3.751971498	0	0	yes	down	287.83	283.61	281.18	39.57	31.51	33.36	284.2066667	34.81333333
FBgn0033701	CG13171	-	0.041	-4.613349532	1.58E-40	7.46E-40	yes	down	42	57.14	54.81	4.88	2.71	2.45	51.31666667	3.346666667
FBgn0033705	CG13168	-	0.087	-3.527322329	0	0	yes	down	348.09	318.43	317.87	50.62	45.32	44.89	328.13	46.94333333
FBgn0033706	Vha36-2	Vacuolar H[+] ATPase 36kD subunit 2	0.009	-6.825857773	0	0	yes	down	216.52	211.04	223.28	4.13	2.91	2.39	216.9466667	3.143333333
FBgn0033723	CG13155	-	0.024	-5.398315615	0.000432987	0.000730943	yes	down	0.76	0.57	0.76	0.07	0	0	0.696666667	0.023333333
FBgn0033725	Cpr49Ac	Cuticular protein 49Ac	0.062	-4.019655699	1.09E-12	2.73E-12	yes	down	2.02	2.09	1.61	0.3	0.28	0.04	1.906666667	0.206666667
FBgn0033735	Dera	Deoxyribose-phosphate aldolase	0.148	-2.755879998	0	0	yes	down	185.65	177.46	190.59	46.12	45.27	48.09	184.5666667	46.49333333
FBgn0033738	DUBAI	Deubiquitinating apoptotic inhibitor	0.325	-1.620644454	4.21E-272	7.13E-271	yes	down	134.52	131.12	138.63	72.14	70.42	67.87	134.7566667	70.14333333
FBgn0033742	Nepl10	Neprilysin-like 10	0.486	-1.04102527	0.001539511	0.002502839	yes	down	1.9	1.54	1.11	1.26	1.07	1.31	1.516666667	1.213333333
FBgn0033744	Dh44-R2	Diuretic hormone 44 receptor 2	0.181	-2.462913285	9.22E-12	2.22E-11	yes	down	4.5	3.54	4.63	0.63	0.26	0.47	4.223333333	0.453333333
FBgn0033767	CG13148	-	0.23	-2.122132542	1.24E-114	1.13E-113	yes	down	39.3	37.11	39.4	17.31	14.04	14.85	38.60333333	15.4
FBgn0033784	SCCRO3	Squamous cell carcinoma-related oncogene 3	0.245	-2.028644572	2.50E-306	4.74E-305	yes	down	135.67	129.31	138.66	56.86	55.37	52.26	134.5466667	54.83
FBgn0033789	CG13324	-	0.049	-4.364232095	0.002324951	0.003736454	yes	down	1.46	0.62	1.65	0	0.15	0.15	1.243333333	0.1
FBgn0033791	Drl-2	Derailed 2 (Drl-2) is a member of the RYK gene family encoding a receptor tyrosine kinase that transduces Wnt5 signaling. It regulates salivary gland positioning, muscle attachment site selection and olfactory system development. The products of Drl-2 and drl can play both cooperative and opposing roles, depending on the cells where they are differentially expressed.	0.077	-3.69400113	1.25E-26	4.58E-26	yes	down	5	4.2	3.89	0.67	0.44	0.4	4.363333333	0.503333333
FBgn0033794	CG13326	-	0.161	-2.635584685	0	0	yes	down	106.43	100.8	108.49	26.98	25.98	25.92	105.24	26.29333333
FBgn0033818	CG4712	-	0.035	-4.830986025	0	0	yes	down	203.35	184.7	188.57	13.18	9.48	11.43	192.2066667	11.36333333
FBgn0033819	CG4714	-	0.01	-6.585786299	0	0	yes	down	152.92	148.28	152.89	3.07	2.08	2.64	151.3633333	2.596666667
FBgn0033820	CG4716	-	0.359	-1.475961569	2.08E-16	5.86E-16	yes	down	43.36	48.48	63.48	23.87	36.48	30.97	51.77333333	30.44
FBgn0033821	CG10799	-	0.197	-2.346632306	3.65E-10	8.25E-10	yes	down	7.54	9	7.12	2.34	3.16	2.12	7.886666667	2.54
FBgn0033828	CG17048	-	0.013	-6.304737203	5.37E-139	5.56E-138	yes	down	77.03	89.21	81.14	1.28	1.47	2.24	82.46	1.663333333
FBgn0033834	CG4744	-	0.023	-5.424342588	1.70E-95	1.37E-94	yes	down	86.41	83.65	82.32	4.54	2.34	2.9	84.12666667	3.26
FBgn0033848	CG13330	-	0.165	-2.600548296	4.66E-285	8.18E-284	yes	down	124.8	120.59	122.99	37.01	30.02	34.61	122.7933333	33.88
FBgn0033856	CG13334	-	0.037	-4.751069957	3.55E-280	6.11E-279	yes	down	62.1	61.41	69.18	5.73	3.03	3.98	64.23	4.246666667
FBgn0033860	S-Lap5	Sperm-Leucylaminopeptidase 5	0.278	-1.847840714	1.46E-282	2.54E-281	yes	down	291.01	265.91	285.38	136.32	121.83	124.1	280.7666667	127.4166667
FBgn0033861	CG12464	-	0.001	-9.647167695	5.38E-131	5.35E-130	yes	down	340.24	341.84	328.17	0.99	0.6	0.45	336.75	0.68
FBgn0033862	CG6209	-	0.004	-7.956111051	2.09E-94	1.68E-93	yes	down	357.79	328.48	338.62	3.6	1.39	1.88	341.63	2.29
FBgn0033863	CG13337	-	0.001	-10.62336439	7.95E-13	1.99E-12	yes	down	194.68	184.39	182.74	0.05	0	0.55	187.27	0.2
FBgn0033864	CG18368	-	0.008	-6.957585016	6.06E-142	6.35E-141	yes	down	80.4	76.3	73.13	1.28	0.93	0.9	76.61	1.036666667
FBgn0033866	CG6280	-	0.007	-7.259258267	1.96E-08	4.12E-08	yes	down	0.41	0.32	0.36	0	0.01	0	0.363333333	0.003333333
FBgn0033868	S-Lap7	Sperm-Leucylaminopeptidase 7	0.034	-4.895779165	0	0	yes	down	2948.31	2780.06	3172.89	182.25	153.25	158.37	2967.086667	164.6233333
FBgn0033885	DJ-1alpha	DJ-1alpha	0.049	-4.357243591	8.04E-103	6.80E-102	yes	down	41.82	44.46	42.59	2.39	3.97	3.89	42.95666667	3.416666667
FBgn0033886	Rpn13	Regulatory particle non-ATPase 13	0.415	-1.268570525	1.24E-146	1.33E-145	yes	down	213.38	202.2	222.81	156.01	144.05	145	212.7966667	148.3533333
FBgn0033888	CG18568	-	0.196	-2.348878149	1.08E-301	2.01E-300	yes	down	490.28	467.36	506.58	172.07	139.62	152.95	488.0733333	154.88
FBgn0033893	CG18371	-	0.14	-2.840216303	1.17E-143	1.23E-142	yes	down	361.38	382.73	353.5	76.44	91.24	80.63	365.87	82.77
FBgn0033900	CysRS-m	Cysteinyl-tRNA synthetase%2C mitochondrial	0.224	-2.155693104	0	0	yes	down	207.39	195.96	210.05	80.78	69.61	73.87	204.4666667	74.75333333
FBgn0033911	VGAT	Vesicular GABA Transporter is an essential transporter that is responsible for packaging the neurotransmitter GABA into synaptic vesicles.	0.024	-5.372224581	0.000626903	0.001048404	yes	down	0.08	0.2	0.14	0.01	0	0	0.14	0.003333333
FBgn0033913	CG8468	-	0.446	-1.164162155	0.000153331	0.000265652	yes	down	1.15	0.98	0.96	0.95	0.76	0.56	1.03	0.756666667
FBgn0033915	CG8485	-	0.438	-1.190262453	4.74E-72	3.25E-71	yes	down	39.33	37.11	38.79	30.15	27.69	25.79	38.41	27.87666667
FBgn0033918	CG8531	-	0.484	-1.046776307	2.82E-109	2.49E-108	yes	down	291.87	273.06	288.14	237.66	215.15	227.02	284.3566667	226.61
FBgn0033931	Obp50e	Odorant-binding protein 50e	0.127	-2.978969494	0.000340675	0.000578348	yes	down	0.85	1.37	1.68	0.43	0.08	0.3	1.3	0.27
FBgn0033933	CG10104	-	0.002	-8.870419178	1.01E-63	6.33E-63	yes	down	23.89	20.1	24.1	0.06	0.12	0.06	22.69666667	0.08
FBgn0033952	Adgf-E	Adenosine deaminase-related growth factor E	0.012	-6.428320716	0	0	yes	down	164.14	164.82	170.81	3.33	3.2	3.05	166.59	3.193333333
FBgn0033953	CG12861	-	0.041	-4.621594261	0	0	yes	down	2872.55	2822.48	2857.4	211.27	167.33	194.24	2850.81	190.9466667
FBgn0033954	CG12860	-	0.029	-5.106165355	0	0	yes	down	3149.11	3155.47	3176.35	177.5	133.16	143.82	3160.31	151.4933333
FBgn0033955	CG12866	-	0.009	-6.817834984	0	0	yes	down	28.36	27.58	27.79	0.49	0.32	0.42	27.91	0.41
FBgn0033963	CG12857	-	0.226	-2.148755468	4.15E-251	6.60E-250	yes	down	88.81	84.41	89.04	34.15	31.39	32.03	87.42	32.52333333
FBgn0033969	Pgm2b	Phosphoglucomutase 2b	0.002	-9.027775312	3.26E-25	1.16E-24	yes	down	205.44	192.9	211.98	1.48	0.22	0.27	203.44	0.656666667
FBgn0033984	Lap1	Lap1	0.397	-1.332417209	2.37E-67	1.55E-66	yes	down	23.94	21.73	24.85	14.67	14.81	13.66	23.50666667	14.38
FBgn0034007	ND-51L2	NADH dehydrogenase (ubiquinone) 51 kDa subunit-like 2	0.007	-7.123748922	0	0	yes	down	69.01	69.62	72.87	0.89	0.74	0.86	70.5	0.83
FBgn0034008	CG8152	-	0.249	-2.007296461	2.36E-35	1.02E-34	yes	down	15.68	15.14	15.09	7.33	6.13	5.37	15.30333333	6.276666667
FBgn0034011	CG8160	-	0.265	-1.916236846	9.89E-09	2.10E-08	yes	down	3.72	2.43	3.12	1.25	1.78	1.48	3.09	1.503333333
FBgn0034013	unc-5	unc-5 (unc-5) encodes a netrin receptor involved in motor axon guidance and glial migration as well as netrin-mediated repulsion during salivary gland migration.	0.209	-2.261580435	3.40E-71	2.31E-70	yes	down	7.08	6.91	6.97	1.81	2.18	1.82	6.986666667	1.936666667
FBgn0034031	CG12963	-	0.022	-5.488376505	1.11E-43	5.46E-43	yes	down	85.29	85.13	88.25	3.69	3.46	1.36	86.22333333	2.836666667
FBgn0034033	CG8204	-	0.139	-2.850875978	9.99E-162	1.15E-160	yes	down	93.36	95.81	90.36	34.8	36.49	37.35	93.17666667	36.21333333
FBgn0034046	tun	tungus	0.273	-1.874855031	3.86E-131	3.85E-130	yes	down	58.6	60.27	58.33	18.56	17.45	16.63	59.06666667	17.54666667
FBgn0034051	Mlf	Myelodysplasia/myeloid leukemia factor	0.481	-1.055784835	7.63E-120	7.11E-119	yes	down	461.4	446.75	492.97	325.87	309.08	298.73	467.04	311.2266667
FBgn0034052	CG8299	-	0.126	-2.993315555	2.80E-06	5.34E-06	yes	down	2.52	1.69	1.42	0.18	0.5	0.49	1.876666667	0.39
FBgn0034062	CG8388	-	0.424	-1.237599672	6.52E-50	3.48E-49	yes	down	49.44	53.98	51.76	36.46	38.13	34	51.72666667	36.19666667
FBgn0034067	CG8399	-	0.468	-1.094831735	4.72E-05	8.44E-05	yes	down	1.84	1.77	2.04	1.4	1.19	1.78	1.883333333	1.456666667
FBgn0034068	casp	caspar (casp) encodes a peotein that inhibits the immune deficiency pathway, but not the Toll pathway, by blocking cleavage and nuclear translocation of the product of Rel.	0.494	-1.016585412	5.97E-57	3.48E-56	yes	down	70.51	68.99	71.97	57.56	60.37	55.14	70.49	57.69
FBgn0034070	SP2353	SP2353 (SP2353) encodes a EGF-like- and LamininG-domain-containing protein. It interacts genetically with Dg, which encodes a extracellular matrix receptor. It regulates muscle homeostasis, rhabdomere differentiation and innate immune response.	0.434	-1.203482718	0.00115607	0.001898241	yes	down	0.46	0.3	0.31	0.21	0.3	0.24	0.356666667	0.25
FBgn0034081	CG10731	-	0.166	-2.594807423	1.73E-156	1.93E-155	yes	down	93.27	92.8	86.03	28.69	27.35	25.79	90.7	27.27666667
FBgn0034082	CG10734	-	0.02	-5.671723461	0	0	yes	down	637.95	631.12	580.25	21.56	18.5	19.84	616.44	19.96666667
FBgn0034083	lbk	lambik	0.466	-1.100615742	5.30E-51	2.87E-50	yes	down	15.97	14.73	14.91	10.97	10.8	10.82	15.20333333	10.86333333
FBgn0034091	mrj	mrj	0.098	-3.347528783	0	0	yes	down	294.2	295.23	300.73	51.13	45.82	44.42	296.72	47.12333333
FBgn0034092	CG7798	-	0.009	-6.736207876	1.33E-05	2.45E-05	yes	down	0.72	1.98	2.35	0	0	0.01	1.683333333	0.003333333
FBgn0034094	Tsf3	Transferrin 3	0.158	-2.665787599	1.48E-56	8.56E-56	yes	down	6.19	6.39	5.97	1.64	1.69	1.62	6.183333333	1.65
FBgn0034097	CG3687	-	0.232	-2.107299955	3.78E-228	5.61E-227	yes	down	349.79	354.16	346.49	137.9	126.27	135.47	350.1466667	133.2133333
FBgn0034099	CG15708	-	0.04	-4.644559514	0	0	yes	down	190.21	186.62	188.64	14.34	10.33	12.5	188.49	12.39
FBgn0034104	CG15705	-	0.009	-6.860035005	2.74E-250	4.34E-249	yes	down	277.68	268.55	274.29	5.36	2.3	3.71	273.5066667	3.79
FBgn0034105	CG7755	-	0.05	-4.324766847	0	0	yes	down	251.31	248.96	251.38	21.2	22.06	18.57	250.55	20.61
FBgn0034120	CG15710	-	0.307	-1.702662818	7.38E-12	1.78E-11	yes	down	14.79	12.37	11.01	5.9	4.97	8.39	12.72333333	6.42
FBgn0034121	CG6262	-	0.041	-4.595525593	0	0	yes	down	672.52	642.31	694.74	54.56	36.18	46.64	669.8566667	45.79333333
FBgn0034122	CG15711	-	0.021	-5.596297094	0	0	yes	down	184.89	187.66	200.71	7.29	5.91	5.87	191.0866667	6.356666667
FBgn0034127	CG7848	-	0.077	-3.696290779	0	0	yes	down	126.95	124.38	127.11	17.4	15.54	12.93	126.1466667	15.29
FBgn0034128	CG4409	-	0.289	-1.788578708	0.004854323	0.007616386	yes	down	1.38	1.3	0.74	0.74	0.45	0.44	1.14	0.543333333
FBgn0034129	Parp16	Poly(ADP-ribose) polymerase family member 16	0.002	-8.97227222	1.03E-11	2.47E-11	yes	down	73.13	72.07	73.26	0.63	0.09	0	72.82	0.24
FBgn0034132	S-Lap8	Sperm-Leucylaminopeptidase 8	0.058	-4.097281051	0	0	yes	down	1890.9	1744.65	1880.3	192.14	164.34	175.88	1838.616667	177.4533333
FBgn0034136	DAT	Dopamine transporter (DAT) encodes a dopamine transporter that mediates uptake of dopamine from the synaptic cleft. Its loss increases extracellular dopamine and is associated with behavioral phenotypes including increased activity and decreased sleep.	0.108	-3.211919676	8.33E-18	2.44E-17	yes	down	5.78	4.43	3.94	0.45	0.6	0.25	4.716666667	0.433333333
FBgn0034140	Lst	Limostatin (Lst) encodes a peptide hormone produced by endocrine corpora cardiaca cells during starvation. It suppresses insulin production and secretion from insulin-producing cells by signaling through the G-protein coupled receptor encoded by PK1-R.	0.188	-2.410110938	5.96E-18	1.75E-17	yes	down	10.87	10.91	9.88	4.23	1.85	3.53	10.55333333	3.203333333
FBgn0034144	CG5089	-	0.069	-3.854427841	0	0	yes	down	2301.02	2176.95	2341.24	294.21	232.68	252.01	2273.07	259.6333333
FBgn0034156	CG5348	-	0.053	-4.230179737	1.98E-235	2.99E-234	yes	down	25.28	23.33	23.76	1.94	2.18	2.21	24.12333333	2.11
FBgn0034157	resilin	resilin	0.06	-4.052599228	7.36E-18	2.16E-17	yes	down	0.98	1.89	1.28	0.13	0.15	0.15	1.383333333	0.143333333
FBgn0034166	CG6472	-	0.221	-2.176526008	0.008507862	0.01307147	yes	down	0.21	0.39	0.47	0.16	0.15	0.08	0.356666667	0.13
FBgn0034173	CG9010	-	0.1	-3.321565922	0	0	yes	down	360.27	346.82	366.5	59.32	57.55	59.59	357.8633333	58.82
FBgn0034175	ste24b	ste24b prenyl protease type I (ste24b) encodes a protein that, along with the products of ste24a and ste24c, are paralogous (tandemly duplicated) type I prenyl proteases. The product of ste24b plays an essential role in the male germline.	0	-14.07451565	1.22E-32	5.03E-32	yes	down	53.16	58.9	68.27	0	0	0	60.11	0
FBgn0034196	CG15605	-	0.026	-5.263398896	5.48E-254	8.86E-253	yes	down	169.38	203.7	185.35	7.29	6.57	9.94	186.1433333	7.933333333
FBgn0034201	CG17290	-	0.029	-5.114836334	2.03E-14	5.37E-14	yes	down	7.46	5.74	4.66	0.3	0	0.06	5.953333333	0.12
FBgn0034202	CG17287	-	0.021	-5.589611922	1.29E-200	1.76E-199	yes	down	22.41	22.74	21.73	0.75	0.7	0.8	22.29333333	0.75
FBgn0034205	CG10950	-	0.008	-6.880470009	8.03E-51	4.34E-50	yes	down	95.26	86.33	90.37	2.04	0.52	1.28	90.65333333	1.28
FBgn0034206	CG18469	-	0.286	-1.805509858	2.54E-24	8.85E-24	yes	down	61.43	61.32	48.6	25.99	27.81	26.03	57.11666667	26.61
FBgn0034242	CG14480	-	0.136	-2.87727126	0	0	yes	down	232.16	234.04	217.28	70.72	67.72	64.55	227.8266667	67.66333333
FBgn0034248	CG14483	-	0.319	-1.646805815	1.79E-26	6.54E-26	yes	down	112.41	127.31	100.75	59.86	65.88	51.58	113.49	59.10666667
FBgn0034251	ND-51L1	NADH dehydrogenase (ubiquinone) 51 kDa subunit-like 1	0.045	-4.475655263	0	0	yes	down	84.91	82.24	82.4	5.77	6.12	6.63	83.18333333	6.173333333
FBgn0034262	swi2	swi2	0.327	-1.613597996	1.97E-07	3.95E-07	yes	down	2.76	1.68	3.27	1.61	1.58	0.94	2.57	1.376666667
FBgn0034263	CG10934	-	0.185	-2.433179775	0	0	yes	down	354.23	337.9	339.61	112.25	99.93	102.37	343.9133333	104.85
FBgn0034264	Dlish	Dachs ligand with SH3s (Dlish) encodes an adapter protein that can bind to the products of d, ds, and ft. It is required for the normal growth of wings and legs via Dachsous-Fat signaling.	0.321	-1.637486819	1.70E-51	9.27E-51	yes	down	29.04	24.52	25.56	15.96	16.8	16.5	26.37333333	16.42
FBgn0034266	CG4975	-	0.355	-1.492564962	2.16E-07	4.33E-07	yes	down	6.59	5.22	6.23	3.5	4.91	2.13	6.013333333	3.513333333
FBgn0034278	CG14488	-	0.263	-1.926607784	1.09E-125	1.06E-124	yes	down	397.56	373.46	368.66	180.84	152.52	156.11	379.8933333	163.1566667
FBgn0034286	dpr13	defective proboscis extension response 13	0.179	-2.483731506	4.33E-05	7.75E-05	yes	down	3.9	2.99	4.68	0.1	0.07	0.11	3.856666667	0.093333333
FBgn0034290	CG5773	-	0.401	-1.317552348	0.001184657	0.001944592	yes	down	6.45	6.54	6.12	4.09	2.94	6.18	6.37	4.403333333
FBgn0034294	Muc55B	Mucin 55B	0.004	-7.817306707	3.13E-13	7.94E-13	yes	down	2.24	2.43	2.51	0.05	0	0	2.393333333	0.016666667
FBgn0034325	CG18539	-	0.016	-5.953713336	1.22E-17	3.56E-17	yes	down	7.59	9.18	8.29	0.43	0.23	0	8.353333333	0.22
FBgn0034327	CG14505	-	0.01	-6.601526773	7.29E-219	1.05E-217	yes	down	59.73	65.68	62.77	1.49	0.75	0.97	62.72666667	1.07
FBgn0034331	CG15067	-	0.252	-1.987513622	4.45E-12	1.08E-11	yes	down	30.87	36.09	58.99	18.56	20.99	11.35	41.98333333	16.96666667
FBgn0034352	CG17669	-	0.344	-1.539172991	3.86E-108	3.38E-107	yes	down	77.49	73.83	77.27	47.24	42.46	40.14	76.19666667	43.28
FBgn0034356	Pepck2	Phosphoenolpyruvate carboxykinase 2	0.213	-2.229637273	0.007485099	0.011557937	yes	down	0.1	0.24	0.24	0.04	0.11	0.09	0.193333333	0.08
FBgn0034363	CG5327	-	0.034	-4.867678014	0	0	yes	down	95.97	92.23	99.42	4.69	4.88	4.98	95.87333333	4.85
FBgn0034372	Gint3	GDI interacting protein 3	0.145	-2.782863877	0	0	yes	down	106.37	104.07	109.36	28.13	25.77	23.51	106.6	25.80333333
FBgn0034381	List	Lithium-inducible SLC6 transporter	0.116	-3.10525246	4.98E-09	1.07E-08	yes	down	1.37	0.7	1.19	0.16	0.2	0.26	1.086666667	0.206666667
FBgn0034383	CG17821	-	0.065	-3.954500601	7.77E-180	9.78E-179	yes	down	37.62	36.51	37.08	3.2	3.6	2.94	37.07	3.246666667
FBgn0034391	CG15080	-	0.194	-2.365698384	2.77E-05	5.03E-05	yes	down	0.15	0.21	0.36	0.07	0.07	0.09	0.24	0.076666667
FBgn0034396	CG15097	-	0.477	-1.06899715	2.95E-11	6.94E-11	yes	down	5.48	4.27	5.39	4.06	3.9	3.27	5.046666667	3.743333333
FBgn0034408	sano	serrano (sano) encodes an apically-enriched cytosolic protein that contributes to trachea development and to the planar cell polarity pathway through binding to the product of dsh.	0.343	-1.54346336	8.53E-15	2.28E-14	yes	down	3.86	3.21	5.37	0.97	1.05	1.03	4.146666667	1.016666667
FBgn0034416	CG15109	-	0.119	-3.076791164	0	0	yes	down	746.25	672.41	717.4	151.08	125.83	140.61	712.02	139.1733333
FBgn0034423	tbrd-2	testis-specifically expressed bromodomain containing protein-2 (tbrd-2) encodes a protein required for male fertility. It interacts with the products of tbrd-1, tbrd-3 and testis-specific TAFs.	0.248	-2.010634427	1.21E-144	1.28E-143	yes	down	37.16	37.78	41.75	15.92	16.36	15.52	38.89666667	15.93333333
FBgn0034435	fest	wurstfest	0.209	-2.261154745	2.73E-295	5.00E-294	yes	down	707.75	641.65	741.38	251.29	246.1	220	696.9266667	239.13
FBgn0034437	CG10051	-	0.237	-2.078879418	0.010411995	0.015872587	yes	down	0.21	0.18	0.2	0.04	0.12	0.06	0.196666667	0.073333333
FBgn0034458	Ir56d	Ionotropic receptor 56d	0.253	-1.981321425	0.01785402	0.026577679	yes	down	0.32	0.2	0.25	0.11	0.07	0.14	0.256666667	0.106666667
FBgn0034459	TTLL6A	Tubulin tyrosine ligase-like 6A	0.002	-8.659086227	6.67E-65	4.26E-64	yes	down	207.73	189.83	213.76	1.5	0.52	0.54	203.7733333	0.853333333
FBgn0034461	CG15124	-	0.03	-5.068700586	0	0	yes	down	207.66	208.54	198	11.19	10.74	8.11	204.7333333	10.01333333
FBgn0034462	CG15905	-	0.044	-4.512025485	0.002673794	0.00427807	yes	down	0.58	0.66	0.17	0	0	0.1	0.47	0.033333333
FBgn0034463	CG15125	-	0.01	-6.632294179	0	0	yes	down	101.26	99.61	107.95	1.99	2.18	1.52	102.94	1.896666667
FBgn0034464	CG11018	-	0.171	-2.546528979	0	0	yes	down	291.07	289.05	302.54	89.33	76.07	83.84	294.22	83.08
FBgn0034467	CG15128	-	0.204	-2.295395619	0	0	yes	down	393.68	371.82	388.17	134.7	119.68	133.69	384.5566667	129.3566667
FBgn0034470	Obp56d	Odorant-binding protein 56d	0.046	-4.447974144	1.06E-89	8.21E-89	yes	down	39.91	39.74	43.12	2.91	2.91	1.85	40.92333333	2.556666667
FBgn0034472	CG8517	-	0.074	-3.755987809	0	0	yes	down	1151.16	1111.4	1190.74	145.02	127.58	138.92	1151.1	137.1733333
FBgn0034473	Or56a	Odorant receptor 56a (Or56a) encodes an olfactory receptor that functions in conjunction with the olfactory coreceptor encoded by Orco. The product of Or56a elicits a strong avoidance behavior in presence of the odor geosmin, a landmark of harmful microbes.	0.05	-4.314401538	4.26E-06	8.04E-06	yes	down	1.15	0.97	0.79	0.11	0.04	0.04	0.97	0.063333333
FBgn0034476	Toll-7	Toll-7 (Toll-7) encodes a plasma membrane Toll receptor that binds to viral glycoproteins, leading to the activation of antiviral defenses including autophagy.	0.045	-4.476882129	5.77E-177	7.14E-176	yes	down	9.07	9.52	10.1	0.53	0.9	0.7	9.563333333	0.71
FBgn0034477	CG13872	-	0.008	-7.046066698	3.47E-86	2.64E-85	yes	down	127.24	118.79	128.21	2.5	1	1.21	124.7466667	1.57
FBgn0034478	CG10822	-	0.16	-2.644638594	6.94E-52	3.80E-51	yes	down	150.72	167.79	151.11	30.68	50.61	40.73	156.54	40.67333333
FBgn0034479	CG8654	-	0.067	-3.905365354	0	0	yes	down	88.43	83.21	90.53	11.04	10.19	7.84	87.39	9.69
FBgn0034483	CG16894	-	0.09	-3.476419293	0	0	yes	down	326.4	311.84	319.96	50.86	43.62	47.22	319.4	47.23333333
FBgn0034484	CG11044	-	0.082	-3.613019504	1.69E-37	7.64E-37	yes	down	3.77	3.6	3.64	0.52	0.37	0.55	3.67	0.48
FBgn0034487	Efhc1.2	EF-hand domain containing 1.2	0.344	-1.538130682	4.47E-22	1.47E-21	yes	down	13.29	13.57	12.64	8.93	5.53	8.16	13.16666667	7.54
FBgn0034489	ppk6	pickpocket 6 (ppk6) encodes a member of the DEG/ENaC family, whose members act as non-voltage-gated cation channels. DEG/ENaC family members have been implicated in the maintenance of sodium gradients across epithelial membranes, as well as in diverse sensory modalities, which include gustatory chemosensation, mechanosensation, hygrosensation, and nociception.	0.142	-2.816323308	1.11E-08	2.36E-08	yes	down	1.18	1.33	1.25	0.32	0.4	0.17	1.253333333	0.296666667
FBgn0034493	CG8908	-	0.237	-2.074740211	6.32E-111	5.62E-110	yes	down	10.27	10.31	10.27	3.95	4.22	3.93	10.28333333	4.033333333
FBgn0034499	Cpr56F	Cuticular protein 56F	0.352	-1.504991005	4.37E-48	2.28E-47	yes	down	38.91	36.02	34.32	21.51	20.92	20.99	36.41666667	21.14
FBgn0034502	CG13871	-	0.099	-3.330894546	2.38E-237	3.62E-236	yes	down	43.95	39.65	41.84	6.86	6.32	7.36	41.81333333	6.846666667
FBgn0034505	CG16739	-	0.027	-5.194146464	0	0	yes	down	699.84	656.43	687.03	35.16	26.46	27.25	681.1	29.62333333
FBgn0034506	CG13870	-	0.023	-5.465259757	0	0	yes	down	77.44	71.57	81.32	3.28	2.27	3.04	76.77666667	2.863333333
FBgn0034510	CG13426	-	0.079	-3.66145466	7.17E-29	2.75E-28	yes	down	27.22	24.88	27.11	3.06	3.57	2.78	26.40333333	3.136666667
FBgn0034532	CG13436	-	0.222	-2.174131163	4.37E-273	7.41E-272	yes	down	154.55	141.39	148.38	57.47	50.31	54.76	148.1066667	54.18
FBgn0034535	CG11110	-	0.154	-2.698218877	2.88E-166	3.39E-165	yes	down	84.57	87.95	88.98	35.64	37.25	37.27	87.16666667	36.72
FBgn0034546	CG13442	-	0.034	-4.87370255	0	0	yes	down	329.59	312.49	350.82	20.34	16.22	17.56	330.9666667	18.04
FBgn0034554	CAH14	Carbonic anhydrase 14	0.465	-1.10500578	2.76E-23	9.37E-23	yes	down	36.28	31.9	30.09	25.18	25.47	24.62	32.75666667	25.09
FBgn0034560	CAH15	Carbonic anhydrase 15	0.066	-3.914527596	0	0	yes	down	151.3	152.02	152.06	17.18	16.57	15.8	151.7933333	16.51666667
FBgn0034566	CG9313	-	0.198	-2.338685439	0	0	yes	down	263.72	241.52	278.28	82.56	87.37	85.27	261.1733333	85.06666667
FBgn0034582	Cht9	Chitinase 9	0.171	-2.5447592	4.06E-07	8.04E-07	yes	down	2.59	2.19	1.21	0.62	0.66	0.4	1.996666667	0.56
FBgn0034592	CG9406	-	0.002	-8.718834099	2.73E-162	3.15E-161	yes	down	145.32	168.64	147.36	0.83	0.72	0.24	153.7733333	0.596666667
FBgn0034595	CG15657	-	0.249	-2.005289273	5.01E-99	4.13E-98	yes	down	383.66	419.86	387.8	159.54	148.89	174.95	397.1066667	161.1266667
FBgn0034601	CG4286	-	0.015	-6.036564179	0	0	yes	down	595.3	597.71	620.87	15.53	16.12	13.71	604.6266667	15.12
FBgn0034605	Ugt49C1	UDP-glycosyltransferase family 49 member C1	0.288	-1.796665019	3.36E-05	6.06E-05	yes	down	0.85	1.24	1.17	0.68	0.47	0.41	1.086666667	0.52
FBgn0034612	CG10505	CG10505 encodes an ABC transporter whose expression is induced by excess copper, zinc, and cadmium. It is a target of the metal-responsive transcription factor encoded by MTF-1.	0.252	-1.991101431	1.24E-23	4.25E-23	yes	down	1.68	1.76	2.03	0.74	0.78	0.73	1.823333333	0.75
FBgn0034636	twz	tiwaz	0.167	-2.57936254	6.37E-72	4.36E-71	yes	down	25.32	25.32	23.34	6.45	4.63	4.12	24.66	5.066666667
FBgn0034651	CG15676	-	0.051	-4.294444927	1.01E-256	1.64E-255	yes	down	139.66	142.3	129.74	4.91	7.43	6.16	137.2333333	6.166666667
FBgn0034655	CG10307	-	0.081	-3.619607091	0	0	yes	down	225.52	229.3	233.25	31.45	28.8	30.39	229.3566667	30.21333333
FBgn0034658	Grx1t	Glutaredoxin 1%2C testis-specific	0.127	-2.981108108	0	0	yes	down	806.61	826.77	865.36	169.04	172.48	174.11	832.9133333	171.8766667
FBgn0034659	CG4021	-	0.16	-2.647338906	5.77E-150	6.29E-149	yes	down	170.76	180.3	158.68	45.33	49.11	39.48	169.9133333	44.64
FBgn0034660	Loxl2	Lysyl oxidase-like 2	0.207	-2.271697058	7.75E-06	1.44E-05	yes	down	0.8	1.4	1.11	0.55	0.21	0.38	1.103333333	0.38
FBgn0034665	CG4372	-	0.021	-5.559719948	7.58E-12	1.83E-11	yes	down	1.36	1.72	2.68	0.08	0.12	0	1.92	0.066666667
FBgn0034666	CG9294	-	0.069	-3.864799701	0.019584383	0.029047223	yes	down	0.17	0.47	0.15	0	0.09	0	0.263333333	0.03
FBgn0034670	CG13488	-	0.318	-1.651300482	1.00E-19	3.10E-19	yes	down	16.08	15.68	16.13	8.32	8.63	10.04	15.96333333	8.996666667
FBgn0034671	CG13494	-	0.026	-5.288830717	1.05E-239	1.60E-238	yes	down	134.85	134.11	144.79	4.08	6.03	7.21	137.9166667	5.773333333
FBgn0034681	CG9308	-	0.005	-7.5860616	4.68E-203	6.45E-202	yes	down	100.88	99.41	100.01	1.21	0.81	0.53	100.1	0.85
FBgn0034684	CG13501	-	0.222	-2.171221074	4.91E-204	6.77E-203	yes	down	80.11	72.74	79.21	30.17	27.94	26.87	77.35333333	28.32666667
FBgn0034687	CG11475	-	0.079	-3.659654006	0	0	yes	down	65.46	60.33	73.59	8.85	8.3	8.83	66.46	8.66
FBgn0034700	CG11269	-	0.173	-2.527346735	3.06E-12	7.49E-12	yes	down	21.55	29.9	35.05	4.67	9.12	10.16	28.83333333	7.983333333
FBgn0034704	CG6758	-	0.463	-1.111639797	2.00E-49	1.06E-48	yes	down	38.26	36.25	43.53	31.12	29.04	29.95	39.34666667	30.03666667
FBgn0034713	CG11291	-	0.186	-2.426429341	3.69E-291	6.59E-290	yes	down	168.79	154.47	167.19	54.82	46.92	48.64	163.4833333	50.12666667
FBgn0034715	Oatp58Db	Organic anion transporting polypeptide 58Db	0.434	-1.203440846	0.006889761	0.010674111	yes	down	0.7	0.82	0.57	0.5	0.45	0.56	0.696666667	0.503333333
FBgn0034716	Oatp58Dc	Organic anion transporting polypeptide 58Dc (Oatp58Dc) encodes a membrane transporter implicated in renal elimination of organic compounds including ouabain and methotrexate. In the perineural glia of the blood brain barrier, the product of Oatp58Dc protects the brain from potentially toxic organic anions in the hemolymph.	0.296	-1.758441346	4.01E-12	9.77E-12	yes	down	2.96	3.93	2.41	1.54	1.66	1.34	3.1	1.513333333
FBgn0034717	CG5819	-	0.279	-1.842672832	0.000237523	0.000407011	yes	down	0.45	0.66	0.78	0.45	0.3	0.14	0.63	0.296666667
FBgn0034720	Liprin-gamma	Liprin-gamma (Liprin-gamma) encodes an adaptor protein that counteracts the functions of the product of Liprin-alpha in photoreceptor axon targeting and the product of Liprin-beta in neuromuscular junction development, potentially through competition for binding partners.	0.099	-3.335173833	1.56E-173	1.90E-172	yes	down	7.78	7.45	8.18	1.37	1.19	1.25	7.803333333	1.27
FBgn0034721	CG11298	-	0.003	-8.459092782	3.41E-274	5.80E-273	yes	down	340.1	352.44	349.5	1.48	1.09	2.27	347.3466667	1.613333333
FBgn0034729	CG10344	-	0.154	-2.696329568	3.14E-125	3.03E-124	yes	down	34.34	34.86	38.79	9.13	9.41	9.05	35.99666667	9.196666667
FBgn0034731	CG10384	-	0.036	-4.805796514	1.58E-19	4.84E-19	yes	down	3.77	3.09	2.79	0.1	0.09	0.03	3.216666667	0.073333333
FBgn0034737	CG11362	-	0.154	-2.695187767	2.58E-115	2.35E-114	yes	down	137.76	146.1	125.4	39.53	38.1	31.78	136.42	36.47
FBgn0034739	CG3927	-	0.235	-2.087327362	2.08E-100	1.73E-99	yes	down	163.73	171.37	172.12	63.54	75.64	60.8	169.0733333	66.66
FBgn0034740	nsr	novel spermatogenesis regulator	0.235	-2.086368526	5.64E-102	4.73E-101	yes	down	154.56	151.23	184.39	65.83	72.57	58.26	163.3933333	65.55333333
FBgn0034745	CG4329	-	0.068	-3.887400998	0	0	yes	down	109.27	100.87	110.59	14.17	10.64	11.06	106.91	11.95666667
FBgn0034769	Obp58c	Odorant-binding protein 58c	0.084	-3.578264407	5.87E-35	2.53E-34	yes	down	17.66	16.97	15.87	1.59	2.17	3.54	16.83333333	2.433333333
FBgn0034774	CG13526	-	0.005	-7.755025804	1.96E-106	1.70E-105	yes	down	74.61	72.62	72.91	1.11	0.09	0.44	73.38	0.546666667
FBgn0034776	CG13527	-	0.004	-7.952453335	3.79E-42	1.83E-41	yes	down	223.66	216.65	231.78	2.91	0.96	0.64	224.03	1.503333333
FBgn0034783	CG9825	-	0.002	-8.8942215	3.97E-33	1.65E-32	yes	down	10.41	11.37	10.2	0	0.12	0	10.66	0.04
FBgn0034788	CG13532	-	0.474	-1.07690483	0.044798293	0.063809334	yes	down	2.4	1.49	0.79	0.63	0.47	0.7	1.56	0.6
FBgn0034792	YME1L	YME1 like ATPase (YME1L) encodes an AAA protease localized at the mitochondrial inner membrane. It is involved in mitochondrial quality control and its loss causes male sterility, premature aging, and neuromuscular degenerative phenotypes.	0.452	-1.144428186	1.25E-88	9.67E-88	yes	down	263.84	250.5	276.65	229.39	194.22	216.72	263.6633333	213.4433333
FBgn0034800	CG3788	-	0.06	-4.059441618	0	0	yes	down	523.58	505.07	554.08	55.1	48.92	50.72	527.5766667	51.58
FBgn0034807	CG9897	-	0.093	-3.425459567	0.000443696	0.000748557	yes	down	0.39	1.96	0.75	0.2	0.09	0.17	1.033333333	0.153333333
FBgn0034816	CG3085	-	0.151	-2.728088931	0	0	yes	down	715.63	651.48	706.95	189.38	154.7	172.76	691.3533333	172.28
FBgn0034820	CG13538	-	0.058	-4.113354793	0	0	yes	down	148.29	148.95	149.88	13.75	13.12	15.62	149.04	14.16333333
FBgn0034824	Klp59C	Kinesin-like protein at 59C	0.054	-4.205138025	0	0	yes	down	340.39	334.64	353	33.35	28.96	29.75	342.6766667	30.68666667
FBgn0034825	Gpdh2	Glycerol-3-phosphate dehydrogenase 2	0.017	-5.919894416	0	0	yes	down	143.58	134.71	137.26	4.27	3.82	3.21	138.5166667	3.766666667
FBgn0034826	CG13544	-	0.097	-3.361549843	0	0	yes	down	248.85	234	239.49	44.45	34.82	36.68	240.78	38.65
FBgn0034827	Klp59D	Kinesin-like protein at 59D	0.092	-3.44159233	0	0	yes	down	246.05	224.5	241.73	38.36	35.05	34.86	237.4266667	36.09
FBgn0034833	CG13539	-	0.044	-4.505857593	0	0	yes	down	151.38	154.74	152.78	10.69	9	10.94	152.9666667	10.21
FBgn0034835	CG3092	-	0.007	-7.060552554	8.05E-146	8.60E-145	yes	down	357.65	350.27	375.91	5.71	2.63	5.09	361.2766667	4.476666667
FBgn0034840	CG3124	-	0.089	-3.488355833	0	0	yes	down	2560.69	2510.11	2690.39	417.62	344.15	378.17	2587.063333	379.98
FBgn0034841	CG13541	-	0.051	-4.279737342	0	0	yes	down	173.57	170.45	180.98	16.38	14.17	13.49	175	14.68
FBgn0034842	Prosbeta5R1	Proteasome beta5 subunit-related 1	0.008	-7.010122417	0	0	yes	down	290.54	276.31	290.08	5.04	2.73	3.15	285.6433333	3.64
FBgn0034844	CG9861	-	0.112	-3.163516896	0	0	yes	down	269.2	242.99	260.17	49.61	45.28	47.6	257.4533333	47.49666667
FBgn0034846	CG9863	-	0.013	-6.27509255	0	0	yes	down	112.93	114.52	117.96	2.89	1.81	2.62	115.1366667	2.44
FBgn0034850	CG9875	-	0.096	-3.37789572	0	0	yes	down	293.54	320.11	307.04	50.78	48.92	44.68	306.8966667	48.12666667
FBgn0034863	SkpF	SKP1-related F	0.068	-3.883192029	0	0	yes	down	287.32	275.62	283.37	34.39	31.15	28.38	282.1033333	31.30666667
FBgn0034870	CG13559	-	0.353	-1.50289094	0.018522443	0.027524857	yes	down	0.92	1.05	1.09	0.47	0.69	0.61	1.02	0.59
FBgn0034876	wmd	Wing morphogenesis defect is an essential WD-repeat protein that is required for wing development and motor behavior.	0.423	-1.241669312	4.92E-102	4.14E-101	yes	down	124.42	117.27	121.59	91.99	81.7	85.94	121.0933333	86.54333333
FBgn0034882	Eglp1	Entomoglyceroporin 1	0.155	-2.69200125	0	0	yes	down	301.01	300.07	310.33	76.16	74.6	81	303.8033333	77.25333333
FBgn0034885	Eglp4	Entomoglyceroporin 4	0.497	-1.008717177	0.000423221	0.000714679	yes	down	4.06	5.6	7.08	4.56	5.28	3.58	5.58	4.473333333
FBgn0034898	CG18128	-	0.011	-6.468266086	0	0	yes	down	108.22	100.95	108.08	2.59	1.4	1.88	105.75	1.956666667
FBgn0034899	CG13560	-	0.04	-4.63867169	0.031959076	0.046316181	yes	down	0	0.1	1.46	0	0.09	0	0.52	0.03
FBgn0034901	CG11300	-	0.012	-6.333319149	2.25E-35	9.76E-35	yes	down	21.5	21.66	18.07	0.88	0.12	0.23	20.41	0.41
FBgn0034904	CG15800	-	0.155	-2.689293192	0	0	yes	down	302.41	292.13	309.89	77.83	74.76	76.36	301.4766667	76.31666667
FBgn0034906	CG13561	-	0.314	-1.669762124	1.49E-148	1.61E-147	yes	down	22.71	21.87	22.8	13.04	11.76	11.55	22.46	12.11666667
FBgn0034907	CG5539	-	0.194	-2.368242517	0	0	yes	down	374.62	376.96	396.25	134.09	114.18	117.86	382.61	122.0433333
FBgn0034908	CG5543	-	0.472	-1.083928841	3.61E-30	1.42E-29	yes	down	20.73	18.25	20.34	15.2	15.83	15.1	19.77333333	15.37666667
FBgn0034910	CG4763	-	0.02	-5.67627294	6.93E-35	2.98E-34	yes	down	4.94	4.83	4.75	0.12	0.17	0.22	4.84	0.17
FBgn0034923	Upf3	Upf3 is a protein that regulates targets of the nonsense-mediated mRNA decay pathway. This pathway participates in homeostatic gene expression regulation and plays a quality control role in the elimination of mRNAs with premature termination codons. Upf3 is involved in cell cycle progression and general developmental rate.	0.479	-1.062510621	3.12E-39	1.44E-38	yes	down	39.16	33.93	39.45	32.05	29.24	30.04	37.51333333	30.44333333
FBgn0034933	CG3735	-	0.284	-1.814034598	9.08E-108	7.95E-107	yes	down	31.8	28.94	32.13	15.36	14.69	16.38	30.95666667	15.47666667
FBgn0034935	Orcokinin	Orcokinin	0.161	-2.632444493	1.36E-30	5.36E-30	yes	down	7.14	6.15	6.75	2.36	1.97	2.47	6.68	2.266666667
FBgn0034936	Stoml2	Stomatin like 2	0.23	-2.119146204	1.29E-264	2.13E-263	yes	down	138.44	142.07	154.82	77.4	76.15	75.94	145.11	76.49666667
FBgn0034937	fzr2	fizzy-related 2 (fzr2) is exclusively expressed in testis and encodes a protein that binds to the anaphase-promoting complex/cyclosome (APC/C). As for the related proteins encoded by fzr, fzy and cort, it activates the ubiquitin ligase activity of the APC/C and allows the recruitment of target proteins such as those encoded by CycA, CycB, CycB3 and pim.	0.134	-2.896681894	4.85E-189	6.32E-188	yes	down	112.48	106.78	98.81	22.7	25.7	22.02	106.0233333	23.47333333
FBgn0034945	CG10904	-	0.494	-1.0186254	2.30E-14	6.07E-14	yes	down	23.71	22.46	25.61	18.45	19.44	21.8	23.92666667	19.89666667
FBgn0034957	CG3121	-	0.207	-2.27561334	0	0	yes	down	144.46	140.09	149.2	51.52	50.67	45.73	144.5833333	49.30666667
FBgn0034973	CG13564	-	0.002	-9.096157392	4.67E-66	3.02E-65	yes	down	129	147.17	126.06	0.87	0	0.3	134.0766667	0.39
FBgn0034997	CG3376	-	0.098	-3.35069604	1.61E-140	1.68E-139	yes	down	20.66	20.59	22.97	3.6	3.48	2.44	21.40666667	3.173333333
FBgn0034999	Fatp3	Fatty acid transport protein 3	0.21	-2.248627649	6.00E-170	7.16E-169	yes	down	56.67	55.61	59.75	22.92	19.51	18.12	57.34333333	20.18333333
FBgn0035003	CG15873	-	0.037	-4.748573477	0	0	yes	down	150.05	147.84	158.27	11.93	7.61	8.38	152.0533333	9.306666667
FBgn0035004	Pgam5-2	Phosphoglycerate mutase 5-2	0.029	-5.093611694	4.45E-130	4.41E-129	yes	down	26.42	28.4	26.4	1.97	0.83	0.85	27.07333333	1.216666667
FBgn0035005	CG3483	-	0.018	-5.768732726	0	0	yes	down	273.54	262.24	278.56	9.07	7.63	7.9	271.4466667	8.2
FBgn0035006	CG4563	-	0.013	-6.313123567	9.84E-65	6.25E-64	yes	down	7.26	8.7	8.06	0.17	0.15	0.18	8.006666667	0.166666667
FBgn0035007	CG3492	-	0.052	-4.272784533	0	0	yes	down	433.16	407.24	432.12	40.42	36.51	31.7	424.1733333	36.21
FBgn0035008	CG3494	-	0.023	-5.414037051	0	0	yes	down	775.01	826.86	768.37	36.25	26.92	28.49	790.08	30.55333333
FBgn0035014	CG13581	-	0.007	-7.11971987	0	0	yes	down	302.96	292.81	291.12	4.17	3.97	2.33	295.63	3.49
FBgn0035024	CG11414	-	0.476	-1.072334307	1.62E-92	1.28E-91	yes	down	75.11	69.02	76.31	59.66	57.09	56.38	73.48	57.71
FBgn0035034	CG3565	-	0.062	-4.000330664	0	0	yes	down	214.14	197.46	208.72	21.6	21.46	20.6	206.7733333	21.22
FBgn0035036	CG4707	-	0.42	-1.251434377	1.36E-79	9.83E-79	yes	down	64.33	58.18	62.86	45.99	39.97	42.62	61.79	42.86
FBgn0035043	CG4781	-	0.081	-3.619649612	9.41E-09	2.00E-08	yes	down	1.97	1.03	1.25	0.34	0.03	0.2	1.416666667	0.19
FBgn0035047	Pof	Painting of fourth (Pof) encodes a protein that binds to nascent RNA from actively transcribed genes and increases their expression levels. It specifically targets the 4th chromosome and two loci on the X-chromosome.	0.11	-3.183260342	0	0	yes	down	949.19	897.33	944.85	181.51	160.74	164.56	930.4566667	168.9366667
FBgn0035050	SiaT	Sialyltransferase (SiaT) encodes an enzyme that functions in the sialylation pathway. It is required to produce sialylated glycans, which are important for nervous system function. It contributes to lifespan, locomotor abnormalities, response to heat and neuromuscular junction development.	0.476	-1.07054152	0.007906122	0.012186077	yes	down	0.78	0.99	0.81	0.73	0.87	0.72	0.86	0.773333333
FBgn0035059	CG3894	-	0.313	-1.677558312	5.78E-98	4.74E-97	yes	down	57.34	56.83	54.24	30.09	28.97	33.06	56.13666667	30.70666667
FBgn0035069	CG3611	-	0.004	-7.815952106	9.88E-247	1.54E-245	yes	down	119.54	115.09	127.05	1.04	0.46	1.05	120.56	0.85
FBgn0035078	Tpc2	Thiamine pyrophosphate carrier protein 2	0.05	-4.310006201	0	0	yes	down	102.77	97.32	107.41	8.68	9.24	7.69	102.5	8.536666667
FBgn0035090	CG2736	-	0.03	-5.052757692	8.29E-67	5.39E-66	yes	down	6.65	6.63	6.5	0.28	0.23	0.6	6.593333333	0.37
FBgn0035091	CG3829	-	0.169	-2.564131833	1.77E-76	1.25E-75	yes	down	12.82	10.86	11.65	3.43	4.11	2.82	11.77666667	3.453333333
FBgn0035097	CG13405	-	0.012	-6.326785505	0	0	yes	down	221.7	220.46	222.58	5.09	5.08	3.49	221.58	4.553333333
FBgn0035111	Dis3l2	Dis3 like 3'-5' exoribonuclease 2	0.366	-1.448691546	1.11E-126	1.08E-125	yes	down	46.93	44.36	46.89	28.82	25.66	25.85	46.06	26.77666667
FBgn0035124	ttm2	tiny tim 2 (ttm2) encodes a mitochondrial inner membrane protein that is involved in mitochondrial protein translocation and maintenance of mitochondrial membrane potential.	0.127	-2.975183685	0	0	yes	down	260.36	255.84	269.24	57.7	51.49	55.51	261.8133333	54.9
FBgn0035138	CG13884	-	0.272	-1.878629016	6.45E-109	5.70E-108	yes	down	107.43	103.79	106.75	48.6	48.13	45.06	105.99	47.26333333
FBgn0035139	CG13891	-	0.012	-6.399131881	0	0	yes	down	394.92	402	407.59	10.75	5.58	7.02	401.5033333	7.783333333
FBgn0035143	Ppm1	Ppm1	0.494	-1.01673775	2.92E-88	2.24E-87	yes	down	303.02	307.28	302.59	253.49	245.76	244.79	304.2966667	248.0133333
FBgn0035159	CG13896	-	0.461	-1.117190633	2.65E-09	5.77E-09	yes	down	12	10.36	10.59	8.48	8.93	7.4	10.98333333	8.27
FBgn0035161	CG13898	-	0.005	-7.642349802	1.10E-50	5.93E-50	yes	down	814.58	831.06	778.54	11.64	4.94	3.45	808.06	6.676666667
FBgn0035168	cep290	cep290 (cep290) encodes a cytoplasmic protein located in the cilium transition zone, which assists in the compartmentalization of the cilium in sensory cilia, and the ciliary tip in sperm flagella. Its roles include coordinated movement behavior and sperm motility.	0.175	-2.51424912	0	0	yes	down	45.8	40.99	43.41	13	12.15	11.57	43.4	12.24
FBgn0035173	CG13907	-	0.387	-1.368252711	8.80E-56	5.05E-55	yes	down	22.91	21.92	22.86	13.66	14.96	13.06	22.56333333	13.89333333
FBgn0035176	CG13905	-	0.338	-1.565100801	0.012539867	0.018958349	yes	down	1.65	2.21	0.96	1.21	0.35	1.15	1.606666667	0.903333333
FBgn0035189	CG9119	-	0.389	-1.36294663	5.35E-07	1.05E-06	yes	down	6.19	7.75	7.9	5.37	6.97	3.21	7.28	5.183333333
FBgn0035196	CG9129	-	0.041	-4.597752237	0	0	yes	down	808.7	780.42	822.52	60.09	49.68	54.18	803.88	54.65
FBgn0035197	CG9130	-	0.074	-3.759825456	0	0	yes	down	476.99	398.81	494.56	59	52.41	55.68	456.7866667	55.69666667
FBgn0035198	CG9133	-	0.08	-3.639888888	0	0	yes	down	2108.21	1969.15	2236.82	300.19	281.52	284.91	2104.726667	288.8733333
FBgn0035199	tfc	triforce	0.287	-1.801996126	4.89E-11	1.14E-10	yes	down	4.03	3.87	3.64	2.22	2.13	1.44	3.846666667	1.93
FBgn0035204	CG2277	-	0.187	-2.416502668	0	0	yes	down	251.87	241.19	244.66	79.08	73.88	75	245.9066667	75.98666667
FBgn0035208	CG9184	-	0.034	-4.857698277	2.37E-77	1.69E-76	yes	down	8.16	6.13	6.24	0.89	0.5	0.9	6.843333333	0.763333333
FBgn0035211	CG2211	-	0.408	-1.291907818	1.71E-48	8.95E-48	yes	down	27.38	30.64	30.03	26.64	27.51	25.67	29.35	26.60666667
FBgn0035217	FucTD	alpha1%2C3-fucosyltransferase D	0.002	-8.846741295	2.65E-128	2.61E-127	yes	down	176.67	177.87	177	1.1	0.39	0.46	177.18	0.65
FBgn0035218	CG9173	-	0.008	-6.925645539	2.16E-127	2.11E-126	yes	down	160.59	152.8	167.98	3.26	1.66	1.65	160.4566667	2.19
FBgn0035229	pns	pinstripe	0.422	-1.244740767	9.19E-129	9.06E-128	yes	down	44.86	41.79	45.35	31.07	29.48	30.39	44	30.31333333
FBgn0035231	Pcyt2	Phosphocholine cytidylyltransferase 2	0.165	-2.601539805	0	0	yes	down	178.15	168.04	177.82	50.82	43.62	48.06	174.67	47.5
FBgn0035238	CG12104	CG12104 encodes a HMG-box containing protein expressed in the spermatogonia and spermatocytes.	0.392	-1.350259285	3.36E-52	1.85E-51	yes	down	89.65	90.28	90.05	61.96	58.27	49.92	89.99333333	56.71666667
FBgn0035240	CG33791	-	0.119	-3.067467884	0	0	yes	down	626.64	577.48	645.83	98.11	94.92	90.04	616.65	94.35666667
FBgn0035262	CG18171	-	0.013	-6.220072462	0	0	yes	down	121.79	114.07	123.52	2.79	2.79	2.39	119.7933333	2.656666667
FBgn0035263	CG12035	-	0.009	-6.766240197	0	0	yes	down	162.54	161.57	166.56	2.54	2.44	2.45	163.5566667	2.476666667
FBgn0035265	PIG-Wb	Phosphatidylinositol glycan anchor biosynthesis class W b	0.001	-10.7733679	1.11E-37	5.00E-37	yes	down	21.45	20.49	20.5	0	0.04	0.02	20.81333333	0.02
FBgn0035268	CG8001	-	0.294	-1.766454048	1.13E-240	1.74E-239	yes	down	139.54	132.76	149.72	72.53	71.13	68.41	140.6733333	70.69
FBgn0035273	CG12020	-	0.067	-3.895107979	0	0	yes	down	199.88	185.33	196.48	20.95	22.33	21.07	193.8966667	21.45
FBgn0035290	dsb	debris buster (dsb) encodes a double-span transmembrane protein of the CD36 family residing in late endosomes and lysosomes. It is required for late stage phagosome maturation.	0.002	-8.968875862	9.30E-13	2.32E-12	yes	down	0.87	1.24	1.18	0	0	0	1.096666667	0
FBgn0035293	CG5687	-	0.094	-3.418047463	3.01E-66	1.95E-65	yes	down	7.1	6.94	7.07	1.53	1.07	0.72	7.036666667	1.106666667
FBgn0035299	CG11815	-	0.293	-1.768743528	7.06E-89	5.45E-88	yes	down	81.53	80	80.26	39.08	41.17	36.47	80.59666667	38.90666667
FBgn0035308	CG15822	-	0.387	-1.369088121	7.96E-25	2.81E-24	yes	down	9.46	9.13	8.62	6	5.43	4.55	9.07	5.326666667
FBgn0035312	CG15820	-	0.012	-6.406564267	5.06E-05	9.04E-05	yes	down	0.36	0.26	0.54	0	0	0	0.386666667	0
FBgn0035315	CG8960	-	0.006	-7.290356663	2.88E-45	1.45E-44	yes	down	13.69	14.39	14.15	0.18	0.1	0.25	14.07666667	0.176666667
FBgn0035316	CG15878	-	0.099	-3.341212835	0	0	yes	down	141.66	139.84	140.45	23.8	23.29	21.62	140.65	22.90333333
FBgn0035325	CG13806	-	0.336	-1.571345125	1.14E-05	2.10E-05	yes	down	3.09	2.38	2.59	1.62	1.77	1.07	2.686666667	1.486666667
FBgn0035331	MsR1	Myosuppressin receptor 1 (MsR1) encodes a class A transmembrane G protein coupled receptor that binds the neuropeptide ligand encoded by Ms and acts through the adenylate cyclase-inhibiting GPCR signaling pathway. It inhibits visceral muscle contraction, and negatively regulates cardiac contractility and gut motility.	0.026	-5.292394613	3.99E-14	1.04E-13	yes	down	5.85	4.83	6.15	0.02	0.06	0	5.61	0.026666667
FBgn0035332	CG13801	-	0.016	-5.952403959	2.57E-56	1.49E-55	yes	down	5.24	5.81	5.44	0.27	0.04	0.12	5.496666667	0.143333333
FBgn0035333	CG1317	-	0.258	-1.95668646	1.69E-244	2.63E-243	yes	down	144.87	134.17	143.84	59.6	62.7	57.83	140.96	60.04333333
FBgn0035344	Cyp4d20	Cyp4d20	0.486	-1.042319895	0.009220398	0.01411822	yes	down	1.22	0.86	1.18	1.1	0.87	0.63	1.086666667	0.866666667
FBgn0035346	CG1146	-	0.077	-3.690646265	0	0	yes	down	229.54	212.53	211.57	28.4	27.31	24.63	217.88	26.78
FBgn0035348	CG16758	-	0.16	-2.645758831	0	0	yes	down	796.19	773.25	825.64	217.46	201.46	205.12	798.36	208.0133333
FBgn0035359	CG1143	-	0.116	-3.112310919	1.27E-43	6.23E-43	yes	down	15.98	17.09	15.01	2.03	3.72	3.38	16.02666667	3.043333333
FBgn0035379	spz5	spatzle 5	0.042	-4.587533268	2.25E-31	9.03E-31	yes	down	2.48	2.73	3	0.21	0.25	0.11	2.736666667	0.19
FBgn0035380	CG9970	-	0.033	-4.908551903	0	0	yes	down	181.63	172.42	179.43	11.49	7.78	10.05	177.8266667	9.773333333
FBgn0035384	CG2113	-	0.106	-3.241734593	0	0	yes	down	399.36	426.94	392.42	70.22	72.51	67.74	406.24	70.15666667
FBgn0035400	CG11537	-	0.378	-1.401956399	1.89E-138	1.96E-137	yes	down	90.27	88.9	97.68	58.48	52.65	57.08	92.28333333	56.07
FBgn0035426	CG12078	-	0.004	-8.015306645	4.12E-28	1.56E-27	yes	down	74.91	72.14	76.45	1.07	0.28	0.11	74.5	0.486666667
FBgn0035429	CG12017	-	0.015	-6.02325553	5.45E-27	2.02E-26	yes	down	5.6	4.57	6.36	0.02	0.08	0.15	5.51	0.083333333
FBgn0035430	CG12009	-	0.04	-4.640903887	1.75E-96	1.42E-95	yes	down	10.66	9.72	8.5	0.51	0.28	0.42	9.626666667	0.403333333
FBgn0035431	CG14968	-	0.114	-3.13853388	0	0	yes	down	142.97	135.61	151.08	27.13	27.63	26.1	143.22	26.95333333
FBgn0035434	Drsl5	Drosomycin-like 5 (Drsl5) encodes a secreted peptide with homology to the antifungal peptide encoded by Drs.	0.332	-1.590184723	0.000288752	0.000492513	yes	down	5.98	6.36	8.5	4.52	6.59	2.59	6.946666667	4.566666667
FBgn0035437	Strip	Striatin interacting protein (Strip) encodes an intracellular protein and component of the STRIPAK PP2A protein complex. It is involved in Hippo signaling, endosome maturation, and microtubule regulation.	0.467	-1.098190118	3.85E-122	3.64E-121	yes	down	143.33	132.94	148.4	106.39	99.35	100.63	141.5566667	102.1233333
FBgn0035455	CG10862	-	0.075	-3.733337616	0	0	yes	down	301.1	298.05	306.9	37.17	36.26	38.76	302.0166667	37.39666667
FBgn0035461	ntc	nutcracker	0.103	-3.275706473	0	0	yes	down	240.43	247.1	259.25	39.01	39.19	42.43	248.9266667	40.21
FBgn0035473	mge	maggie (mge) encodes a protein predicted to act as a receptor of the TOM (translocase of outer membrane) complex, which is involved in protein import into mitochondria. The product of mge modulates cell death induced by the expression of the mouse Bax protein.	0.17	-2.55484459	0	0	yes	down	679.42	690.52	687.04	151.93	162.8	159.62	685.66	158.1166667
FBgn0035475	CG10866	-	0.419	-1.254172969	2.76E-38	1.26E-37	yes	down	37.1	36.55	40.23	23.98	26.3	24.56	37.96	24.94666667
FBgn0035479	CG14983	-	0.392	-1.349927452	4.57E-19	1.39E-18	yes	down	31.3	32.25	33.82	21.8	20.54	20.05	32.45666667	20.79666667
FBgn0035481	CG12605	-	0.127	-2.979842062	0	0	yes	down	131.56	123.08	124.2	27.01	25.56	25.37	126.28	25.98
FBgn0035483	Mul1	Mitochondrial E3 ubiquitin protein ligase 1	0.36	-1.474197352	1.57E-108	1.38E-107	yes	down	194.83	186.46	199.52	111.05	119.19	108.86	193.6033333	113.0333333
FBgn0035491	Dpy-30L2	Dpy-30-like 2 (Dpy-30L2) is expressed in elongated spermatids but not in early or mature sperm. Targeted disruption of the gene results in sperm motility impairment and male sterility.	0.114	-3.137455525	2.11E-208	2.96E-207	yes	down	804.92	916.45	750.31	167.12	144.43	148.96	823.8933333	153.5033333
FBgn0035497	CG14995	-	0.07	-3.828577419	0	0	yes	down	1616.36	1486.31	1585.25	196.39	168.27	170.1	1562.64	178.2533333
FBgn0035508	CG15005	-	0.147	-2.767046739	0.019725405	0.029232404	yes	down	0.18	0.12	0.09	0.06	0.03	0	0.13	0.03
FBgn0035515	CG14997	-	0.276	-1.854980917	2.47E-70	1.67E-69	yes	down	51.31	52.81	49.8	20.43	23.53	24.77	51.30666667	22.91
FBgn0035558	CG11357	-	0.306	-1.708287777	1.62E-43	7.95E-43	yes	down	18.67	17.13	20.39	8.81	7.73	10.36	18.73	8.966666667
FBgn0035567	CG7514	-	0.004	-7.81916129	0	0	yes	down	151.17	151.6	149.51	1.6	0.91	0.77	150.76	1.093333333
FBgn0035568	CG18418	-	0.011	-6.515359221	0	0	yes	down	299.58	282.23	282.8	6.64	3.72	5.19	288.2033333	5.183333333
FBgn0035569	CG15876	-	0.121	-3.041968837	1.84E-142	1.93E-141	yes	down	109.2	110.7	108.83	24.6	20.59	18.16	109.5766667	21.11666667
FBgn0035575	CG7509	-	0.476	-1.07058198	0.000473882	0.000798159	yes	down	1.66	1.41	1.48	1.19	1.31	1.06	1.516666667	1.186666667
FBgn0035581	Dnah3	dynein%2C axonemal%2C heavy chain 3	0.044	-4.501585043	0	0	yes	down	42.77	43.62	44.01	4.93	3.57	4	43.46666667	4.166666667
FBgn0035582	CG13705	-	0.041	-4.601142306	0.028968596	0.042188937	yes	down	0.07	0.38	0	0	0.04	0	0.15	0.013333333
FBgn0035584	CG17030	-	0.028	-5.140351422	0	0	yes	down	264.37	259.55	266.11	13.83	12.53	10.37	263.3433333	12.24333333
FBgn0035585	ATPsynCF6L	ATP synthase%2C coupling factor 6-like	0.13	-2.948619832	1.11E-219	1.60E-218	yes	down	201.41	204.46	192.97	44.14	38.84	44	199.6133333	42.32666667
FBgn0035589	CHMP2B	Charged multivesicular body protein 2b (CHMP2B) encodes an ESCRT-III component. It plays an important role in the generation of multivesicular bodies in the endosomal lysosomal pathway. It is also considered to play an important role in autophagosome maturation.	0.345	-1.537236435	8.45E-44	4.16E-43	yes	down	69.13	68.11	59.84	37.96	35.33	38.38	65.69333333	37.22333333
FBgn0035598	CG4669	-	0.01	-6.645395657	0	0	yes	down	609.98	579.3	624.55	11.21	8.98	9.71	604.61	9.966666667
FBgn0035607	CG4835	-	0.076	-3.709965602	1.33E-28	5.08E-28	yes	down	1.47	1.56	1.42	0.26	0.18	0.12	1.483333333	0.186666667
FBgn0035617	l(3)psg2	lethal (3) persistent salivary gland 2	0.439	-1.188718028	1.90E-53	1.07E-52	yes	down	12.89	11.55	11.96	8.78	8.6	9.02	12.13333333	8.8
FBgn0035638	Tektin-C	Tektin C	0.152	-2.721828344	0	0	yes	down	266.9	265.56	269.03	70.47	64.21	65.27	267.1633333	66.65
FBgn0035644	DNApol-epsilon58	DNA polymerase epsilon 58kD subunit	0.159	-2.657246754	5.59E-13	1.41E-12	yes	down	5.05	2.72	2.97	0.55	1.75	2.05	3.58	1.45
FBgn0035645	CG5592	-	0.116	-3.107148546	4.62E-36	2.03E-35	yes	down	5.76	7.09	6.07	0.99	1.44	1.22	6.306666667	1.216666667
FBgn0035649	CG10483	-	0.389	-1.363349601	2.25E-18	6.71E-18	yes	down	6.64	7.27	6.64	4.76	3.96	3.68	6.85	4.133333333
FBgn0035657	alphaKap4	alpha Karyopherin-4	0.002	-8.720734702	8.79E-25	3.10E-24	yes	down	75.96	76.15	69.65	0.7	0.09	0.09	73.92	0.293333333
FBgn0035673	CG6602	-	0.27	-1.888346884	7.73E-15	2.07E-14	yes	down	7.86	8.72	9	4.77	4.2	2.44	8.526666667	3.803333333
FBgn0035687	Prdm13	PR/SET domain 13	0.224	-2.159092218	1.79E-14	4.74E-14	yes	down	7.59	7.44	6.2	1.29	1.91	2.09	7.076666667	1.763333333
FBgn0035693	CG8219	-	0.493	-1.021454724	2.16E-56	1.25E-55	yes	down	63.72	57.08	66.58	53.4	50.74	48.25	62.46	50.79666667
FBgn0035708	axed	axundead	0.027	-5.21409081	0	0	yes	down	80.87	76.78	77.8	3.85	2.8	2.74	78.48333333	3.13
FBgn0035709	eIF4E4	eukaryotic translation initiation factor 4E4	0.005	-7.702192687	4.93E-145	5.24E-144	yes	down	558.64	519.76	532.9	6.18	3.79	2.82	537.1	4.263333333
FBgn0035711	CG8519	-	0.02	-5.623727709	2.32E-53	1.30E-52	yes	down	8.6	10.2	10.23	0.59	0.07	0.32	9.676666667	0.326666667
FBgn0035713	velo	veloren (velo) encodes a SUMO protease that is required for dendrite and axon targeting of olfactory projection neurons.	0.486	-1.041136271	7.10E-68	4.67E-67	yes	down	102.66	97.2	113.68	94.75	95.22	93.1	104.5133333	94.35666667
FBgn0035714	CG8549	-	0.436	-1.19753713	2.84E-63	1.77E-62	yes	down	108.31	105.03	114.23	92.74	79.82	87.69	109.19	86.75
FBgn0035720	CG10077	-	0.373	-1.424223575	1.12E-219	1.62E-218	yes	down	344.04	320.93	355	221.56	199.96	204.13	339.99	208.55
FBgn0035724	CG10064	-	0.058	-4.100632529	0	0	yes	down	211.45	191	215.91	21.31	18.17	19.33	206.12	19.60333333
FBgn0035730	CG17744	-	0.066	-3.921512279	0	0	yes	down	191.06	181.22	180.1	24.49	17.79	22.31	184.1266667	21.53
FBgn0035733	CG8641	-	0.288	-1.798268048	3.96E-07	7.85E-07	yes	down	1.01	0.62	1.06	0.41	0.48	0.42	0.896666667	0.436666667
FBgn0035737	Cpr65Ec	Cuticular protein 65Ec	0.004	-8.005643623	1.47E-09	3.22E-09	yes	down	3.63	3.97	2.71	0	0	0	3.436666667	0
FBgn0035741	BBS1	Bardet-Biedl syndrome 1	0.182	-2.456220543	5.32E-27	1.97E-26	yes	down	5.94	4.81	5.64	2.06	1.73	1.05	5.463333333	1.613333333
FBgn0035742	Acbp4	Acyl-CoA binding protein 4	0.181	-2.463962201	0.042267668	0.060411022	yes	down	3.55	3.17	1.23	1.31	1.03	0	2.65	0.78
FBgn0035743	Acbp6	Acyl-CoA binding protein 6	0.069	-3.85087271	0.001328471	0.002171024	yes	down	5.21	1.94	2.83	1.23	0.08	0.01	3.326666667	0.44
FBgn0035750	CG14826	-	0.019	-5.682513821	1.24E-33	5.21E-33	yes	down	7.14	6.76	7.12	0.41	0.15	0.1	7.006666667	0.22
FBgn0035768	CG14834	-	0.3	-1.737565329	6.05E-46	3.07E-45	yes	down	29.7	26.61	25.11	12.83	13.22	14.21	27.14	13.42
FBgn0035776	CG8564	-	0.074	-3.748496823	0	0	yes	down	791.64	762	805.56	105.28	89.79	94.42	786.4	96.49666667
FBgn0035781	CG8560	-	0.007	-7.25929871	1.93E-28	7.33E-28	yes	down	112.09	114.17	117.32	2.86	0.63	0.52	114.5266667	1.336666667
FBgn0035782	CG14835	-	0.004	-7.850861878	0	0	yes	down	415.53	409.25	420.82	4.18	1.99	2.61	415.2	2.926666667
FBgn0035786	Tsp66A	Tetraspanin 66A	0.014	-6.12891826	1.77E-60	1.07E-59	yes	down	76.41	74.78	77.31	2.72	0.89	1.9	76.16666667	1.836666667
FBgn0035787	CG8543	-	0.111	-3.17557493	5.31E-07	1.05E-06	yes	down	2.07	3.29	1.86	0.19	0.4	0.68	2.406666667	0.423333333
FBgn0035789	mthl6	methuselah-like 6	0.17	-2.555349315	0.000788	0.001309069	yes	down	0.38	0.5	0.58	0.13	0.06	0.22	0.486666667	0.136666667
FBgn0035791	CG8539	-	0.383	-1.383127082	1.59E-05	2.91E-05	yes	down	2.27	2.47	2.78	1.58	1.82	1.35	2.506666667	1.583333333
FBgn0035799	CG14838	-	0.091	-3.451705528	0	0	yes	down	40.65	39.71	40.82	6.16	6.01	6.17	40.39333333	6.113333333
FBgn0035800	CG7716	-	0.019	-5.747294617	0	0	yes	down	145.84	141.36	142.01	4.49	4.77	3.95	143.07	4.403333333
FBgn0035806	PGRP-SD	Peptidoglycan recognition protein SD (PGRP-SD) encodes a secreted member of the peptidoglycan recognition protein of from Gram negative bacteria. PGRP-SD is a positive regulator of the Imd pathway by promoting the recognition of peptidoglycan.	0.294	-1.766244405	0.044136372	0.062949166	yes	down	0.41	1.64	0.9	0.62	0.58	0.24	0.983333333	0.48
FBgn0035807	CG7492	-	0.496	-1.01112786	5.29E-65	3.38E-64	yes	down	51.09	49.49	50.16	43.57	39.3	40.71	50.24666667	41.19333333
FBgn0035813	CG8492	-	0.12	-3.053179754	0.042639816	0.060916163	yes	down	0.06	0.03	0.09	0.04	0	0	0.06	0.013333333
FBgn0035823	eIF4E5	eukaryotic translation initiation factor 4E5	0.259	-1.948789665	0	0	yes	down	446.95	433.68	465.37	204.6	179.88	189.21	448.6666667	191.23
FBgn0035845	CG13675	-	0.001	-9.400911431	5.86E-90	4.57E-89	yes	down	44.59	42.09	42.1	0.19	0.1	0.02	42.92666667	0.103333333
FBgn0035852	CG7387	-	0.147	-2.769972859	0	0	yes	down	275.19	243.77	274.06	64.45	61.15	64.06	264.34	63.22
FBgn0035855	CG7366	-	0.001	-10.86832252	1.70E-09	3.73E-09	yes	down	164.63	152.51	161.38	0	0	0.41	159.5066667	0.136666667
FBgn0035856	CG13679	-	0.013	-6.279005037	1.24E-79	9.00E-79	yes	down	65.44	75.74	60.59	1.2	1.56	1.38	67.25666667	1.38
FBgn0035857	CG8006	-	0.072	-3.799156663	0	0	yes	down	135.13	139.41	134.48	15.61	13.36	14.64	136.34	14.53666667
FBgn0035871	BI-1	Bax Inhibitor-1	0.385	-1.376683265	4.16E-227	6.14E-226	yes	down	601.81	583.36	616.16	412.49	387.05	381.6	600.4433333	393.7133333
FBgn0035875	Cpr66Cb	Cuticular protein 66Cb	0.003	-8.604849521	5.40E-38	2.45E-37	yes	down	21.96	18.25	19.38	0.1	0.16	0	19.86333333	0.086666667
FBgn0035878	CG7182	-	0.456	-1.132243006	6.71E-89	5.18E-88	yes	down	115.3	106.71	116.73	93.91	82.98	88.48	112.9133333	88.45666667
FBgn0035880	Culd	CUB and LDLa domain (Culd) encodes a photoreceptor-cell enriched transmembrane protein. It localizes to endocytic vesicles and is required for endocytic trafficking of the products of ninaE and trpl.	0.386	-1.374455343	5.92E-12	1.43E-11	yes	down	2.36	2.62	2.36	1.46	1.63	1.57	2.446666667	1.553333333
FBgn0035888	CG7120	-	0.413	-1.276985362	1.44E-51	7.88E-51	yes	down	21.56	19.27	21.44	15.1	13.92	13.04	20.75666667	14.02
FBgn0035889	mkg-p	monkey king protein	0.21	-2.25098439	0	0	yes	down	116.02	111.36	117.88	42.09	37.02	37.38	115.0866667	38.83
FBgn0035890	CG13667	-	0.417	-1.26268639	2.15E-86	1.64E-85	yes	down	77.63	71.8	77.67	54.47	52.93	49.3	75.7	52.23333333
FBgn0035904	GstO3	Glutathione S transferase O3	0.337	-1.569796768	2.98E-38	1.36E-37	yes	down	50.6	48.8	50.21	26.51	30.98	25.22	49.87	27.57
FBgn0035915	S-Lap1	Sperm-Leucylaminopeptidase 1	0.044	-4.490712901	0	0	yes	down	4198.18	3992.72	4438.74	341.4	284.07	302.7	4209.88	309.39
FBgn0035923	CG6511	-	0.425	-1.235512227	5.20E-75	3.65E-74	yes	down	20.43	20.22	19.74	16.62	14.71	15.29	20.13	15.54
FBgn0035924	CG6576	-	0.001	-10.47846743	5.55E-10	1.24E-09	yes	down	125.71	117.29	122.6	0.43	0	0	121.8666667	0.143333333
FBgn0035933	CG13309	-	0.285	-1.8112354	1.50E-06	2.88E-06	yes	down	6.59	5.24	6.08	3.38	3.53	1.45	5.97	2.786666667
FBgn0035942	ValRS-m	Valyl-tRNA synthetase%2C mitochondrial	0.049	-4.364386595	0	0	yes	down	60.69	56.97	61.61	3.97	4.29	4.03	59.75666667	4.096666667
FBgn0035943	CG5653	-	0.073	-3.775470747	3.69E-236	5.59E-235	yes	down	43.51	42.59	43.58	5.92	4.35	5.35	43.22666667	5.206666667
FBgn0035952	CG5280	-	0.175	-2.518425815	0	0	yes	down	325.48	308.68	314.92	96.63	84.44	91.52	316.36	90.86333333
FBgn0035954	Doc3	Dorsocross3 (Doc3) encodes one of the three tissue-specific T-box transcription factors encoded by the Dorsocross cluster. It is crucial for completion of differentiation, cell proliferation arrest and survival of amnioserosa cells, as well as for cardiogenesis and the patterning and morphogenesis of particular ectodermal derivatives.	0.183	-2.449620417	1.45E-12	3.59E-12	yes	down	2.18	2.18	1.92	0.54	0.69	0.67	2.093333333	0.633333333
FBgn0035957	CG5144	-	0.139	-2.846633198	0	0	yes	down	279.03	258.83	269.84	64.91	59.79	60.34	269.2333333	61.68
FBgn0035970	CG4483	-	0.43	-1.216454434	8.23E-14	2.13E-13	yes	down	11.55	14.1	13.92	8.29	10.62	10.09	13.19	9.666666667
FBgn0035971	CG4477	-	0.002	-8.933263841	3.19E-33	1.33E-32	yes	down	93.83	87.14	83.86	0.55	0	0.36	88.27666667	0.303333333
FBgn0035988	CG3982	-	0.053	-4.245603311	0	0	yes	down	1029.2	1016.94	1023.22	101.26	79.26	86.78	1023.12	89.1
FBgn0035989	Tat	alpha-tubulin acetylase	0.364	-1.456828855	3.32E-166	3.90E-165	yes	down	255.34	251.39	259.93	150.1	130.33	131.94	255.5533333	137.4566667
FBgn0035999	CG3552	-	0.161	-2.63421454	1.80E-249	2.84E-248	yes	down	200.33	188.23	193.11	54.44	44.83	54.9	193.89	51.39
FBgn0036008	CG3408	-	0.297	-1.749948878	2.08E-112	1.87E-111	yes	down	78.85	78.65	71.51	43.83	40.11	38.98	76.33666667	40.97333333
FBgn0036009	Or67a	Odorant receptor 67a (Or67a) encodes a multi-transmembrane chemoreceptor that mediates response to volatile chemicals.	0.141	-2.82498161	5.42E-05	9.67E-05	yes	down	0.53	0.65	1.01	0.23	0.06	0.21	0.73	0.166666667
FBgn0036014	CG3222	-	0.006	-7.317859918	8.73E-66	5.63E-65	yes	down	371.76	360.97	364.82	6.1	1.95	3.4	365.85	3.816666667
FBgn0036015	CG3088	-	0.04	-4.629728348	0.044219664	0.063056908	yes	down	0.33	0.14	0.07	0	0	0	0.18	0
FBgn0036016	CG3306	-	0.006	-7.505240737	0	0	yes	down	199.25	197.84	203.86	2.59	1.15	1.66	200.3166667	1.8
FBgn0036018	CG3335	-	0.489	-1.033083557	4.05E-06	7.65E-06	yes	down	4.85	4.93	5.05	3.18	5.46	3.29	4.943333333	3.976666667
FBgn0036020	CG8336	-	0.415	-1.268071869	2.52E-73	1.75E-72	yes	down	96.27	98.6	98.1	69.01	71.62	72.18	97.65666667	70.93666667
FBgn0036029	CG16719	-	0.131	-2.930239544	0	0	yes	down	332.05	345.41	348.3	82.05	70.24	69.44	341.92	73.91
FBgn0036031	CG6761	-	0.007	-7.079986172	0	0	yes	down	181.38	165.58	183.97	2.48	2.35	1.64	176.9766667	2.156666667
FBgn0036032	CG16711	-	0.144	-2.796245037	0	0	yes	down	57.78	54.5	58.3	14.4	13.12	13.28	56.86	13.6
FBgn0036035	CG18178	-	0.222	-2.174077187	5.78E-167	6.81E-166	yes	down	85.63	78.72	81.87	29.82	30.56	30.87	82.07333333	30.41666667
FBgn0036036	CG14174	-	0.267	-1.905772338	5.89E-67	3.84E-66	yes	down	55.47	55.11	50.24	22.66	22.59	25.42	53.60666667	23.55666667
FBgn0036056	CG6709	-	0.169	-2.568031218	0	0	yes	down	318.33	316.62	318.49	43.06	44.95	47.61	317.8133333	45.20666667
FBgn0036057	Hez	Hezron	0.445	-1.168855329	1.20E-45	6.06E-45	yes	down	44.84	42.74	45.08	32.98	33.14	31.06	44.22	32.39333333
FBgn0036059	nudE	nudE (nudE) encodes a conserved protein that localizes to kinetochores and spindle microtubules. It contributes to the spindle checkpoint, spindle orientation, centrosome behavior and dendrite morphogenesis.	0.435	-1.200661383	4.16E-70	2.80E-69	yes	down	141.53	130.78	130.4	83.87	76.15	75.06	134.2366667	78.36
FBgn0036066	CG14160	-	0.032	-4.967180398	2.04E-10	4.66E-10	yes	down	0.87	0.68	0.74	0.08	0	0.04	0.763333333	0.04
FBgn0036072	CG6628	-	0.071	-3.811018944	0	0	yes	down	375.83	362.69	324.97	41.76	41	42.1	354.4966667	41.62
FBgn0036075	CG8065	-	0.224	-2.155684307	1.41E-177	1.75E-176	yes	down	232.59	223.67	232.2	93.08	77.01	74.81	229.4866667	81.63333333
FBgn0036082	CG12362	-	0.19	-2.395607708	0	0	yes	down	278.35	265.92	276.97	95.75	80.49	82.98	273.7466667	86.40666667
FBgn0036085	CG6527	-	0.119	-3.074259472	0	0	yes	down	302.73	304.31	291.6	64.55	57.42	54.32	299.5466667	58.76333333
FBgn0036089	CG14151	-	0.069	-3.855158173	1.12E-161	1.29E-160	yes	down	76.36	69.02	75.06	9.82	7.65	7.34	73.48	8.27
FBgn0036093	CG14154	-	0.013	-6.25833231	0	0	yes	down	248.94	246.9	245.82	6.05	5.28	4.79	247.22	5.373333333
FBgn0036094	CG14153	-	0.306	-1.709462282	9.91E-06	1.84E-05	yes	down	3.21	4.32	2.24	1.61	1.61	1.72	3.256666667	1.646666667
FBgn0036112	CG14147	-	0.005	-7.683757444	1.64E-08	3.46E-08	yes	down	1.77	2.07	1.24	0	0	0	1.693333333	0
FBgn0036125	Iyd	Iodotyrosine deiodinase	0.022	-5.489991016	0	0	yes	down	460.11	432.92	445.58	25.4	20.09	24.8	446.2033333	23.43
FBgn0036142	CG7616	-	0.123	-3.023395609	0	0	yes	down	107.99	98.82	106.86	21.78	22.29	22.55	104.5566667	22.20666667
FBgn0036153	CG7573	-	0.004	-7.897743154	5.46E-109	4.82E-108	yes	down	25.44	29.58	26.4	0.29	0.18	0.09	27.14	0.186666667
FBgn0036155	CG6163	-	0.213	-2.229904336	9.37E-65	5.96E-64	yes	down	18.48	16.93	17.06	6.71	5.28	6.15	17.49	6.046666667
FBgn0036156	CG11726	-	0.005	-7.785324593	2.91E-261	4.79E-260	yes	down	112.29	109.8	108.77	1.2	0.69	0.57	110.2866667	0.82
FBgn0036159	CG7557	-	0.096	-3.380607819	0	0	yes	down	266.65	254.01	251.56	42.52	38.62	41.14	257.4066667	40.76
FBgn0036160	CG12289	-	0.002	-9.345570238	0	0	yes	down	199.35	183.9	216.77	0.74	0.51	0.27	200.0066667	0.506666667
FBgn0036161	CG7551	-	0.002	-9.028840604	2.67E-14	7.04E-14	yes	down	124.29	122.23	133.6	0.91	0.31	0	126.7066667	0.406666667
FBgn0036162	Fum3	Fumarase 3	0.104	-3.2654586	0	0	yes	down	332.5	310.31	347.15	58.32	53.34	54.26	329.9866667	55.30666667
FBgn0036168	CG7512	-	0.112	-3.157841762	6.32E-28	2.38E-27	yes	down	3.4	3.98	3.05	0.56	0.71	0.67	3.476666667	0.646666667
FBgn0036170	CG11714	-	0.005	-7.543702194	8.55E-189	1.11E-187	yes	down	433.8	400.62	428.41	5.19	2.91	2.73	420.9433333	3.61
FBgn0036179	CG7368	-	0.377	-1.408038766	3.08E-08	6.41E-08	yes	down	8.48	9.93	8.24	2	1.19	1.43	8.883333333	1.54
FBgn0036180	Duba	Deubiquitinating enzyme A (Duba) encodes a de-ubiquitylating enzyme of the OTU-family that cleaves preferentially K11- and K63-linked poly-ubiquitin chains. Its catalytic activity is required for spermatogenesis.	0.344	-1.537812214	4.61E-198	6.22E-197	yes	down	422.37	382.19	429.37	205.86	196.78	191.37	411.31	198.0033333
FBgn0036181	Muc68Ca	Mucin 68Ca	0.242	-2.044419652	1.32E-08	2.78E-08	yes	down	0.36	0.28	0.43	0.11	0.19	0.13	0.356666667	0.143333333
FBgn0036183	CG6083	-	0.221	-2.176984752	1.41E-145	1.51E-144	yes	down	75.43	80.55	86.24	29.67	30.79	27.72	80.74	29.39333333
FBgn0036204	Tim13	Tim13	0.13	-2.944208724	4.63E-124	4.42E-123	yes	down	350.51	354.62	336.01	61.61	77.09	79.57	347.0466667	72.75666667
FBgn0036212	CG11597	-	0.146	-2.772449599	2.87E-106	2.48E-105	yes	down	27.76	29.97	25.75	6.69	7.69	7.26	27.82666667	7.213333333
FBgn0036214	CG7264	-	0.221	-2.176241699	0	0	yes	down	204.14	194.03	198.4	75.09	71.08	70.02	198.8566667	72.06333333
FBgn0036217	CG5906	-	0.023	-5.421257299	0	0	yes	down	205.64	206.1	216.51	8.23	7.98	7.87	209.4166667	8.026666667
FBgn0036218	Sprn	Spermitin (Sprn) encodes a testis-specific mitochondrial lumen protein that first appears during the spermatocyte stage of spermatogenesis, and persists until late stages but is absent from mature sperm.	0.007	-7.213969398	3.81E-117	3.51E-116	yes	down	167.54	160.05	163.9	2.69	1.17	1.57	163.83	1.81
FBgn0036219	CCDC151	Coiled-coil domain containing protein 151	0.056	-4.169075975	1.39E-52	7.70E-52	yes	down	5.37	5.03	5.34	0.55	0.34	0.55	5.246666667	0.48
FBgn0036220	CG5897	-	0.026	-5.249847161	0.010010042	0.015287039	yes	down	0.13	0.17	0.03	0	0	0	0.11	0
FBgn0036221	CG11588	-	0.064	-3.971170456	0	0	yes	down	165.2	163.16	165.92	15.35	18.33	17.33	164.76	17.00333333
FBgn0036222	SdhAL	Succinate dehydrogenase%2C subunit A (flavoprotein)-like	0.004	-8.04705686	1.90E-80	1.39E-79	yes	down	121.25	113.34	117.41	1.24	0.6	0.38	117.3333333	0.74
FBgn0036226	CG7252	-	0.059	-4.077307128	0.001001747	0.001652349	yes	down	0.38	0.35	0.2	0	0.06	0.03	0.31	0.03
FBgn0036228	obst-G	obstructor-G	0.043	-4.548766519	0.049140528	0.069543805	yes	down	0.07	0.17	0.18	0	0	0	0.14	0
FBgn0036229	CG7248	-	0.018	-5.766501795	8.14E-05	0.000143422	yes	down	0.2	0.17	0.2	0.02	0	0	0.19	0.006666667
FBgn0036236	CG6931	-	0.025	-5.295719487	9.87E-297	1.82E-295	yes	down	67.76	63.55	69.53	3.55	2.55	2.3	66.94666667	2.8
FBgn0036239	Pop2	Pop2	0.296	-1.755730517	2.34E-165	2.75E-164	yes	down	160.56	166.19	156.37	75	69.45	72.6	161.04	72.35
FBgn0036242	CG6793	-	0.444	-1.172714865	0.015814589	0.02367823	yes	down	0.63	0.94	0.66	0.58	0.41	0.65	0.743333333	0.546666667
FBgn0036246	CG17154	-	0.003	-8.465849811	8.53E-172	1.03E-170	yes	down	192.27	196.62	192.18	1.25	0.55	0.87	193.69	0.89
FBgn0036250	Ir68b	Ionotropic receptor 68b	0.474	-1.07703097	0.020045529	0.029671686	yes	down	0.6	0.71	0.91	0.57	0.73	0.43	0.74	0.576666667
FBgn0036254	CG5645	-	0.375	-1.416217527	1.51E-65	9.68E-65	yes	down	19.15	18.67	18.96	12.02	11.93	11.81	18.92666667	11.92
FBgn0036266	CG5626	-	0.249	-2.005898589	5.42E-144	5.73E-143	yes	down	29.03	28.58	28.46	17.23	16.61	16.1	28.69	16.64666667
FBgn0036273	INPP5E	Inositol polyphosphate 5-phosphatase E	0.473	-1.081199023	2.79E-30	1.10E-29	yes	down	16.29	14.13	16.7	13.53	11.78	11.66	15.70666667	12.32333333
FBgn0036278	CrzR	Corazonin receptor (CrzR) encodes a member of the Class A family of G-protein-coupled receptor that transduces the siganl of the neuropeptide encoded by Crz. It is involved in ethanol-induced behavior and ethanol metabolism.	0.106	-3.237852481	2.40E-10	5.46E-10	yes	down	3.5	3.33	2.61	0.32	0.16	0.11	3.146666667	0.196666667
FBgn0036279	Ncc69	sodium chloride cotransporter 69 (Ncc69) encodes a member of the SLC12 family of Na[+]/K[+]/2Cl[-] cotransporters (NKCC).	0.183	-2.452269077	3.29E-173	4.00E-172	yes	down	21.06	20.3	21.45	6.46	6.74	5.46	20.93666667	6.22
FBgn0036286	CG10616	-	0.344	-1.540511684	1.25E-234	1.88E-233	yes	down	258.47	240.47	266.44	149.63	138.54	143.62	255.1266667	143.93
FBgn0036288	CG10660	-	0.146	-2.77665883	1.67E-275	2.85E-274	yes	down	70.73	67.62	73.83	18.58	14.8	16.78	70.72666667	16.72
FBgn0036310	CG10969	-	0.01	-6.659271362	0	0	yes	down	68.19	56.08	64.77	1.06	1.01	1	63.01333333	1.023333333
FBgn0036311	CG17666	-	0.089	-3.496361337	0	0	yes	down	707.79	662.88	704.45	128.03	104.46	115.15	691.7066667	115.88
FBgn0036324	CG12520	-	0.093	-3.432140546	1.85E-09	4.04E-09	yes	down	1.34	1.11	1.36	0.22	0.27	0.1	1.27	0.196666667
FBgn0036325	CG10752	-	0.005	-7.739039529	8.35E-70	5.61E-69	yes	down	52.75	46.76	49.53	0.67	0.16	0.32	49.68	0.383333333
FBgn0036328	CG10749	-	0.086	-3.547877504	0	0	yes	down	253.92	247.72	263.04	37.5	34.04	36.12	254.8933333	35.88666667
FBgn0036329	CG11262	-	0.005	-7.738691086	0	0	yes	down	125.9	120.39	126.12	1.35	0.71	0.8	124.1366667	0.953333333
FBgn0036345	CG17300	-	0.163	-2.613471292	1.28E-272	2.17E-271	yes	down	247.66	245.34	255.92	71.66	60.2	68.63	249.64	66.83
FBgn0036346	CG11251	-	0.062	-4.021800935	0	0	yes	down	146.62	135.55	147.87	15.3	14.06	14.26	143.3466667	14.54
FBgn0036348	CG17687	-	0.485	-1.044749957	4.30E-59	2.56E-58	yes	down	15.5	14.25	14.55	11.81	10.69	11.06	14.76666667	11.18666667
FBgn0036350	CG14111	-	0.153	-2.711928699	1.70E-15	4.65E-15	yes	down	5.32	9.06	9.02	1.87	1.98	1.94	7.8	1.93
FBgn0036351	CG14107	-	0.072	-3.802931478	4.13E-44	2.04E-43	yes	down	12.93	12.53	12.51	1.79	1.79	0.9	12.65666667	1.493333333
FBgn0036353	CG10171	-	0.311	-1.686262441	2.69E-150	2.94E-149	yes	down	120.82	114.21	116.25	59.79	58.89	54.91	117.0933333	57.86333333
FBgn0036354	Poc1	Proteome of centrioles 1 (Poc1) encodes a cytoplasmic protein located in the sperm giant centriole and proximal centriole-like structure (PCL), which assists in the elongation of the giant centrioles and recruitment of centriolar proteins to the PCL. It contributes to sperm motility and fertility.	0.398	-1.327977315	4.89E-72	3.35E-71	yes	down	119.76	119.16	124.19	76.8	85.25	76.37	121.0366667	79.47333333
FBgn0036360	CG10713	-	0.031	-4.994001699	5.91E-19	1.79E-18	yes	down	1.52	1.84	1.61	0.05	0.11	0.1	1.656666667	0.086666667
FBgn0036362	CG10725	-	0.006	-7.267903898	4.76E-07	9.39E-07	yes	down	4.82	1.98	1.98	0	0	0	2.926666667	0
FBgn0036365	cmb	combover (cmb) encodes an in vitro substrate of the product of Rho1 that physically interacts with the planar cell polarity (PCP) effector encoded by mwh. It contributes to PCP during wing hair formation.	0.336	-1.571614629	2.77E-180	3.49E-179	yes	down	108.67	101.46	107.98	65.01	57.2	56.15	106.0366667	59.45333333
FBgn0036369	CG10089	-	0.02	-5.651956603	0	0	yes	down	357.49	334	360.78	13.61	8.73	9.43	350.7566667	10.59
FBgn0036391	CG17364	-	0.1	-3.325179072	1.89E-41	9.02E-41	yes	down	3.08	2.93	2.21	0.54	0.4	0.45	2.74	0.463333333
FBgn0036403	CG6661	-	0.056	-4.16383346	0	0	yes	down	265.89	246.19	260.53	24.83	21.22	25.12	257.5366667	23.72333333
FBgn0036415	CG7768	-	0.225	-2.15353412	6.82E-176	8.38E-175	yes	down	1194.39	1197.74	1127.48	447.3	458.7	400.57	1173.203333	435.5233333
FBgn0036421	CG13481	-	0.01	-6.690651687	8.19E-286	1.44E-284	yes	down	137.53	140.64	130.24	2.59	1.89	1.78	136.1366667	2.086666667
FBgn0036426	CG9592	-	0.003	-8.602138346	5.65E-30	2.20E-29	yes	down	81.91	83.25	73.56	0.82	0	0.19	79.57333333	0.336666667
FBgn0036436	CG4914	-	0.225	-2.153476107	0.000270027	0.000461542	yes	down	0.78	1.24	0.66	0.21	0.25	0.54	0.893333333	0.333333333
FBgn0036437	CG5048	-	0.084	-3.58028124	0	0	yes	down	507.7	497.92	502.38	72.93	73.86	60.45	502.6666667	69.08
FBgn0036438	goddard	goddard (goddard) is a newly evolved gene that encodes a predicted disordered protein with no homology to other protein families. It is implicated in male reproduction, as males with reduced goddard expression fail to produce sperm.	0.062	-4.003185642	0	0	yes	down	498.3	527.04	472.9	59.13	50.1	43.8	499.4133333	51.01
FBgn0036439	CG13474	-	0.004	-7.842925023	1.15E-18	3.46E-18	yes	down	18.33	20.04	13.33	0.24	0.13	0	17.23333333	0.123333333
FBgn0036440	CG17177	-	0.026	-5.261761335	1.61E-132	1.61E-131	yes	down	25.02	21.93	22.36	0.9	0.63	0.34	23.10333333	0.623333333
FBgn0036441	CG13476	-	0.037	-4.744994992	0	0	yes	down	374.83	364.91	337.99	18.96	24.59	22.28	359.2433333	21.94333333
FBgn0036442	CG13473	-	0.003	-8.229539449	5.38E-71	3.65E-70	yes	down	229.54	242.73	239.71	2.39	0.46	1.03	237.3266667	1.293333333
FBgn0036443	CG13471	-	0.156	-2.682443254	4.98E-208	6.95E-207	yes	down	158.33	153.63	156.56	37.99	43.32	38.55	156.1733333	39.95333333
FBgn0036447	CG17173	-	0.027	-5.185795595	8.08E-76	5.70E-75	yes	down	8.41	10.09	9.75	0.36	0.53	0.4	9.416666667	0.43
FBgn0036465	Rpn12R	Regulatory particle non-ATPase 12-related	0.42	-1.252103931	6.37E-72	4.36E-71	yes	down	213.22	211.82	213.03	156.39	149.5	134.67	212.69	146.8533333
FBgn0036469	CG18649	-	0.397	-1.331159712	0.000641971	0.001072721	yes	down	10.39	9.13	10.8	3.93	8.59	7.01	10.10666667	6.51
FBgn0036470	EAChm	Enhancer of Acetyltransferase Chameau (EAChm) encodes a protein that regulates gene transcription in embryos by enhancing the activity of the histone H3 acetyltransferase encoded by chm.	0.136	-2.877322025	3.35E-42	1.62E-41	yes	down	22.21	22.53	20.67	6.3	4.39	3.95	21.80333333	4.88
FBgn0036479	CG13458	-	0.015	-6.047073012	1.51E-27	5.65E-27	yes	down	2.09	2.46	2.49	0.06	0.06	0.06	2.346666667	0.06
FBgn0036480	Cep135	Centrosomal protein 135kDa (Cep135) encodes a microtubule binding protein important for centriole elongation and stability. It promotes centrosome asymmetry and spindle orientation in neuroblasts and it is required for male fertility.	0.4	-1.323165632	3.91E-66	2.53E-65	yes	down	29.25	26.43	29.33	18.49	19.64	17.96	28.33666667	18.69666667
FBgn0036482	CG13457	-	0.036	-4.80001773	0	0	yes	down	71.43	65.88	68.11	5.01	3.21	3.98	68.47333333	4.066666667
FBgn0036484	Pex3	Peroxin 3 (Pex3) encodes a peroxisomal membrane protein (PMP) involved in de novo peroxisome biogenesis from the endoplasmic reticulum and PMP import from the cytosol. It also facilitates the insertion of proteins into the membrane of mature peroxisomes via its interaction with the PMP chaperone encoded by Pex19.	0.308	-1.699917493	1.41E-151	1.55E-150	yes	down	96.27	97.14	94.44	49.32	46.9	47.21	95.95	47.81
FBgn0036488	CG6878	-	0.313	-1.675192714	1.51E-91	1.19E-90	yes	down	255.58	263.87	253.35	131.69	130.62	131.66	257.6	131.3233333
FBgn0036490	CG6888	-	0.005	-7.661260176	0	0	yes	down	258.89	274.93	256.82	3.11	1.42	1.85	263.5466667	2.126666667
FBgn0036491	Best4	Bestrophin 4	0.371	-1.430978205	8.77E-32	3.55E-31	yes	down	13.53	14.02	15.86	9.29	8.44	8.81	14.47	8.846666667
FBgn0036492	Best3	Bestrophin 3 (Best3) encodes a paralog of the product of Best1, a Ca-activated Cl channel. A C-terminal domain inhibits the Cl channel function so that the product of Best3 does not produce current at physiological transmembrane voltages.	0.327	-1.614581894	9.36E-53	5.19E-52	yes	down	25.26	25.15	29.97	15.17	14.81	13.29	26.79333333	14.42333333
FBgn0036496	CG7804	-	0.057	-4.143677879	3.72E-193	4.94E-192	yes	down	94.86	89.25	95.95	6.28	10.15	8.86	93.35333333	8.43
FBgn0036497	Ran-like	Ran-like	0.015	-6.088723164	0	0	yes	down	291.59	281.87	264.04	8.55	4.99	6.72	279.1666667	6.753333333
FBgn0036498	CG13455	-	0.235	-2.091503644	1.45E-256	2.35E-255	yes	down	123.88	124.62	129.44	50.04	49.21	46.9	125.98	48.71666667
FBgn0036499	CG7276	-	0.071	-3.811580959	1.68E-99	1.38E-98	yes	down	74.57	79.9	67.17	7.88	7.18	10.79	73.88	8.616666667
FBgn0036502	CG7841	-	0.137	-2.870341156	0	0	yes	down	189.49	183.64	188.35	43.04	39.67	40.63	187.16	41.11333333
FBgn0036504	yellow-k	yellow-k	0.052	-4.265988763	4.24E-05	7.60E-05	yes	down	0.85	0.75	1.74	0.3	0	0	1.113333333	0.1
FBgn0036512	CG16979	-	0.338	-1.564465839	1.01E-195	1.35E-194	yes	down	183.14	171.63	179.59	104.98	93.48	99.63	178.12	99.36333333
FBgn0036516	CG7656	-	0.492	-1.023071863	6.46E-88	4.96E-87	yes	down	159.92	157.37	162.52	135.21	128.05	123.79	159.9366667	129.0166667
FBgn0036520	CG13449	-	0.195	-2.354825044	1.22E-156	1.37E-155	yes	down	116.72	121.73	113.93	41.83	34.58	36.57	117.46	37.66
FBgn0036592	CG13049	-	0.007	-7.126613296	2.99E-06	5.68E-06	yes	down	0.98	2.17	0.44	0	0	0	1.196666667	0
FBgn0036595	CG13046	-	0.095	-3.394623032	0.022757794	0.033521754	yes	down	0.63	0.38	0.4	0	0.22	0	0.47	0.073333333
FBgn0036596	CG13045	-	0.006	-7.444671916	7.67E-08	1.57E-07	yes	down	0.77	0.96	0.63	0	0	0	0.786666667	0
FBgn0036599	CG13044	-	0.02	-5.624404708	1.26E-57	7.36E-57	yes	down	27.85	23.89	24.33	0.65	0.82	1.01	25.35666667	0.826666667
FBgn0036601	CG13063	-	0.002	-8.663378148	2.22E-12	5.47E-12	yes	down	2.75	4.02	2.81	0	0	0.02	3.193333333	0.006666667
FBgn0036605	CG13041	-	0.004	-7.895326763	3.22E-09	6.98E-09	yes	down	4.95	3.13	3.53	0	0	0	3.87	0
FBgn0036607	CG13059	-	0.012	-6.328908412	7.06E-06	1.32E-05	yes	down	2.97	1.89	1.33	0	0.12	0	2.063333333	0.04
FBgn0036608	CG13040	-	0.137	-2.865839706	1.44E-39	6.69E-39	yes	down	10.18	10.16	10.79	2.13	3.01	2.08	10.37666667	2.406666667
FBgn0036609	CG13039	-	0.02	-5.612992065	0	0	yes	down	152.32	150.28	153.45	6.49	5.26	3.5	152.0166667	5.083333333
FBgn0036612	CG4998	-	0.203	-2.298826503	0.004985736	0.007813532	yes	down	0.16	0.22	0.3	0.18	0.06	0.02	0.226666667	0.086666667
FBgn0036619	Cpr72Ec	Cuticular protein 72Ec	0.1	-3.317940912	0.000964055	0.001592277	yes	down	0.92	0.48	0.46	0.28	0.03	0	0.62	0.103333333
FBgn0036638	CG13033	-	0.462	-1.115309395	0.037700345	0.054163871	yes	down	1.98	1.62	1.32	1.39	1.55	0.79	1.64	1.243333333
FBgn0036639	CG4229	-	0.199	-2.332497535	0.048631573	0.068901433	yes	down	0.27	0.23	0.48	0.16	0.06	0.11	0.326666667	0.11
FBgn0036652	CG13032	-	0.207	-2.269487909	0	0	yes	down	208.55	196.27	199.34	70.9	69.95	66.07	201.3866667	68.97333333
FBgn0036666	TSG101	Tumor susceptibility gene 101 (TSG101) encodes an ESCRT-I complex component that acts as an adapter for membrane rearrangements operated by ESCRT-III. Its roles include endosomal sorting of ubiquitinated cargoes, which is important for signaling regulation, cytokinesis, and budding of viruses and exovesicles.	0.277	-1.851131952	9.93E-202	1.36E-200	yes	down	341.95	325.78	344.93	166.04	157.09	140.61	337.5533333	154.58
FBgn0036670	CG13029	-	0.358	-1.483052372	1.49E-50	7.99E-50	yes	down	62.39	60.21	55.87	67.43	67.87	66.29	59.49	67.19666667
FBgn0036677	CG13023	-	0.002	-9.10460567	3.05E-13	7.73E-13	yes	down	1.82	1.27	1.44	0	0	0	1.51	0
FBgn0036678	CG11905	-	0.009	-6.855570822	1.77E-10	4.05E-10	yes	down	7.21	6.05	8.15	0.29	0	0.05	7.136666667	0.113333333
FBgn0036679	CG13022	-	0.026	-5.246022363	6.67E-16	1.85E-15	yes	down	7.17	5.87	5.71	0.2	0.1	0.51	6.25	0.27
FBgn0036685	CG6664	-	0.455	-1.135355021	1.30E-104	1.11E-103	yes	down	127.31	121.35	124.37	95.57	94.49	95.67	124.3433333	95.24333333
FBgn0036687	CG6652	-	0.173	-2.528342338	0	0	yes	down	382.27	347.39	372.39	113.05	102.34	99.38	367.35	104.9233333
FBgn0036690	Ilp8	Insulin-like peptide 8 (Ilp8) encodes a divergent member of the insulin/IGF/relaxin-like family that acts through the relaxin receptor encoded by Lgr3. It coordinates growth status of tissues with developmental timing.	0.218	-2.195847612	4.97E-11	1.16E-10	yes	down	4.28	4.49	3.33	1.57	1.92	1.46	4.033333333	1.65
FBgn0036702	CG6512	-	0.321	-1.637806369	6.14E-304	1.16E-302	yes	down	202.81	190.66	203.16	109.34	101.5	105.08	198.8766667	105.3066667
FBgn0036703	CG7707	-	0.304	-1.717550845	1.12E-76	7.93E-76	yes	down	172.1	162.85	167.85	100.59	75.52	78.14	167.6	84.75
FBgn0036704	CG6497	-	0.004	-8.076488125	1.23E-185	1.58E-184	yes	down	226.89	216.87	245.62	2.23	1.32	0.87	229.7933333	1.473333333
FBgn0036705	CG13723	-	0.003	-8.565932966	2.71E-87	2.07E-86	yes	down	109.39	109.65	107.23	0.68	0.6	0.12	108.7566667	0.466666667
FBgn0036706	ND-24L	NADH dehydrogenase (ubiquinone) 24 kDa subunit-like	0.133	-2.908938644	1.98E-248	3.11E-247	yes	down	149.82	157.95	154.52	37.5	31.71	31.98	154.0966667	33.73
FBgn0036707	CG13724	-	0.036	-4.787380248	3.77E-07	7.47E-07	yes	down	0.54	0.67	0.6	0.03	0.06	0.03	0.603333333	0.04
FBgn0036708	CG13725	-	0.002	-9.294709453	2.12E-51	1.16E-50	yes	down	272.16	273.92	276.51	1.46	0.48	0.23	274.1966667	0.723333333
FBgn0036712	brv2	brivido-2	0.105	-3.250970752	7.13E-84	5.34E-83	yes	down	9.31	9.71	8.3	1.61	1.61	1.52	9.106666667	1.58
FBgn0036715	Cad74A	Cadherin 74A	0.186	-2.424405176	2.06E-12	5.07E-12	yes	down	0.58	0.66	0.82	0.13	0.23	0.27	0.686666667	0.21
FBgn0036723	CG12229	-	0.073	-3.770474677	0	0	yes	down	389.28	358.89	399.13	48.77	43.19	46.77	382.4333333	46.24333333
FBgn0036727	CG7589	-	0.455	-1.136608813	2.41E-09	5.26E-09	yes	down	2.98	3.15	2.62	3.17	2.53	3	2.916666667	2.9
FBgn0036729	CG13733	-	0.28	-1.838006286	2.86E-201	3.91E-200	yes	down	363.69	329.89	370.37	177.9	151.02	161.38	354.65	163.4333333
FBgn0036731	CG6333	-	0.08	-3.635385776	0	0	yes	down	107.8	105.46	108.34	10.38	11.14	9.61	107.2	10.37666667
FBgn0036747	CG6052	-	0.003	-8.242646057	3.00E-47	1.55E-46	yes	down	3.09	3.32	2.92	0.04	0.01	0.01	3.11	0.02
FBgn0036749	CG7460	-	0.421	-1.247762964	5.76E-05	0.000102535	yes	down	2.1	1.97	2.02	1.7	0.98	1.61	2.03	1.43
FBgn0036751	Adgf-B	Adenosine deaminase-related growth factor B	0.001	-9.384840944	1.64E-23	5.58E-23	yes	down	114.6	115.31	118.09	0.69	0.16	0.03	116	0.293333333
FBgn0036757	Ir75a	Ionotropic receptor 75a	0.009	-6.738689351	1.75E-47	9.04E-47	yes	down	2.83	2.44	2.95	0.04	0.11	0.09	2.74	0.08
FBgn0036763	TrpRS-m	Tryptophanyl-tRNA synthetase, mitochondrial (TrpRS-m) encodes a protein predicted to function within mitochondria to catalyze the ligation of tryptophan to its cognate tRNA to form tryptophanyl-tRNA.	0.321	-1.640839346	1.32E-190	1.74E-189	yes	down	576.33	526.33	606.25	323.12	279.72	302.18	569.6366667	301.6733333
FBgn0036767	CG16775	-	0.105	-3.248943896	1.13E-05	2.09E-05	yes	down	2.66	1.36	1.9	0.33	0.52	0.17	1.973333333	0.34
FBgn0036768	CG7402	-	0.157	-2.666832441	4.68E-08	9.65E-08	yes	down	0.87	1.16	0.89	0.2	0.29	0.28	0.973333333	0.256666667
FBgn0036771	Wdr92	WD repeat domain 92	0.359	-1.47957933	8.53E-101	7.10E-100	yes	down	69.3	65.99	69.92	41.02	41.23	39.05	68.40333333	40.43333333
FBgn0036778	Cyp312a1	Cyp312a1	0.012	-6.383440159	2.75E-158	3.10E-157	yes	down	170.98	158.65	162.39	3.97	2.59	2.47	164.0066667	3.01
FBgn0036784	CG5103	-	0.031	-4.993047997	0	0	yes	down	216.6	205.11	225.75	12.54	10.83	10.19	215.82	11.18666667
FBgn0036785	CG13700	-	0.035	-4.819132103	0	0	yes	down	194.04	185.01	189.95	11.54	10.9	10.96	189.6666667	11.13333333
FBgn0036787	CG4306	-	0.108	-3.208178325	3.15E-90	2.46E-89	yes	down	40.99	43.44	43.58	8.5	5.45	8.87	42.67	7.606666667
FBgn0036789	AstC-R2	Allatostatin C receptor 2	0.117	-3.09984928	2.46E-17	7.11E-17	yes	down	9.67	8.35	4.63	0.39	0.49	0.37	7.55	0.416666667
FBgn0036806	Cyp12c1	Cyp12c1	0.32	-1.64284123	1.77E-10	4.05E-10	yes	down	3.3	2.1	2.14	2.81	2.21	2.03	2.513333333	2.35
FBgn0036807	CG6893	-	0.093	-3.427945379	1.67E-241	2.58E-240	yes	down	81.95	81.99	83.58	11.93	11.52	14.41	82.50666667	12.62
FBgn0036808	Dic4	Dicarboxylate carrier 4 (Dic4) encodes a protein of the inner mitochondrial membrane. It belongs to a subfamily of mitochondrial dicarboxylate carriers but it doesn't catalyse an exchange for malate or phosphate.	0.034	-4.869416891	0	0	yes	down	58.83	56.9	66.26	4.09	3.93	2.74	60.66333333	3.586666667
FBgn0036829	Ir75d	Ionotropic receptor 75d	0.005	-7.758674734	1.04E-07	2.12E-07	yes	down	0.58	0.11	0.67	0	0	0	0.453333333	0
FBgn0036830	CG14077	-	0.013	-6.249746722	0	0	yes	down	285.48	263.98	278.38	7.2	4.46	5.53	275.9466667	5.73
FBgn0036832	CG18223	-	0.031	-5.026171935	1.89E-219	2.73E-218	yes	down	58.07	56.53	51.54	2.78	2.68	2.93	55.38	2.796666667
FBgn0036835	CG14075	-	0.014	-6.178525304	2.01E-88	1.55E-87	yes	down	4.74	4.9	4.03	0.07	0.09	0.16	4.556666667	0.106666667
FBgn0036836	CG11619	-	0.243	-2.043109143	6.44E-07	1.26E-06	yes	down	1.32	0.69	1.66	0.55	0.43	0.47	1.223333333	0.483333333
FBgn0036839	SmydA-2	SET and MYND domain containing%2C arthropod-specific%2C member 2	0.058	-4.103893334	0.00822213	0.012655173	yes	down	0.24	0.15	0.1	0	0	0.05	0.163333333	0.016666667
FBgn0036857	Aldh7A1	Aldehyde dehydrogenase 7 family member A1	0.465	-1.105043194	5.40E-15	1.46E-14	yes	down	9.63	9.43	10.86	9.1	6.81	7.07	9.973333333	7.66
FBgn0036859	CG14085	-	0.274	-1.867195959	8.49E-16	2.35E-15	yes	down	7.98	7.87	8.24	1.9	1.23	1.51	8.03	1.546666667
FBgn0036874	brv1	brivido-1	0.052	-4.253841043	1.81E-149	1.97E-148	yes	down	11.37	10.63	12.05	1.21	0.94	0.8	11.35	0.983333333
FBgn0036875	CG9449	-	0.243	-2.043418874	1.67E-191	2.20E-190	yes	down	96.31	101.72	97.48	36.8	38.81	39.44	98.50333333	38.35
FBgn0036876	CG9451	-	0.01	-6.667322575	7.69E-93	6.11E-92	yes	down	21.47	17.28	17.66	0.49	0.14	0.21	18.80333333	0.28
FBgn0036877	CG9452	-	0.048	-4.381687749	9.14E-41	4.31E-40	yes	down	4.24	4.01	4.37	0.31	0.39	0.27	4.206666667	0.323333333
FBgn0036878	Cpr76Ba	Cuticular protein 76Ba	0.024	-5.372649736	0.005248648	0.008206592	yes	down	0.45	0.15	0.4	0	0	0	0.333333333	0
FBgn0036879	Cpr76Bb	Cuticular protein 76Bb	0.005	-7.714889602	2.58E-08	5.38E-08	yes	down	1.92	2.26	0.89	0	0	0	1.69	0
FBgn0036880	Cpr76Bc	Cuticular protein 76Bc	0.254	-1.978393984	0.029580337	0.043006723	yes	down	0.5	0.29	0.27	0.32	0.09	0.06	0.353333333	0.156666667
FBgn0036881	Cpr76Bd	Cuticular protein 76Bd (Cpr76Bd) encodes a cuticle component involved in adult fly melanization.	0.035	-4.853063267	7.13E-21	2.27E-20	yes	down	0.87	0.69	0.62	0.04	0.06	0.03	0.726666667	0.043333333
FBgn0036882	CG9279	-	0.189	-2.401506277	0	0	yes	down	119.74	108.46	107.61	39.72	37.51	38.08	111.9366667	38.43666667
FBgn0036895	ms(3)76Cc	male sterile (3) 76Cc	0.028	-5.183670117	0	0	yes	down	196.51	179.21	198.72	9.72	7.31	9.11	191.48	8.713333333
FBgn0036897	CG8786	-	0.467	-1.099188017	2.00E-40	9.39E-40	yes	down	53.82	58.49	62.04	33.75	32.87	31.33	58.11666667	32.65
FBgn0036899	tey	teyrha-meyrha (tey) encodes a nuclear protein that regulates neuromuscular target specificity partly by repressing the expression of Tl in specific muscles.	0.065	-3.935225574	3.01E-65	1.93E-64	yes	down	4.32	4.58	4.94	0.65	0.37	0.52	4.613333333	0.513333333
FBgn0036905	ms(3)76Ca	male sterile (3) 76Ca	0.198	-2.339744464	5.28E-286	9.31E-285	yes	down	289.02	298.69	293.57	105.6	88.11	93.73	293.76	95.81333333
FBgn0036910	Cyp305a1	Cyp305a1	0.458	-1.1272148	1.09E-30	4.33E-30	yes	down	28.9	29.74	28.76	20.77	23.19	22.03	29.13333333	21.99666667
FBgn0036924	hale	hale-bopp	0.061	-4.033501041	0	0	yes	down	224.64	227.94	231.14	26.53	21.13	20.72	227.9066667	22.79333333
FBgn0036925	schuy	schumacher-levy	0.016	-5.938731821	1.72E-217	2.47E-216	yes	down	382.53	372.61	383.41	13.48	8.57	8.92	379.5166667	10.32333333
FBgn0036928	Tom20	Translocase of outer membrane 20	0.467	-1.098214752	8.56E-67	5.56E-66	yes	down	317.27	325.11	318.05	301.67	303.72	286.73	320.1433333	297.3733333
FBgn0036931	CG14183	-	0.128	-2.970388291	0	0	yes	down	221.12	202.68	211.68	45.34	39.75	44.38	211.8266667	43.15666667
FBgn0036935	CG14186	-	0.157	-2.670311613	0.00971276	0.014851158	yes	down	0.1	0.07	0.14	0.01	0.04	0.03	0.103333333	0.026666667
FBgn0036937	Ir76b	Ionotropic receptor 76b (Ir76b) encodes a member of the Ionotropic Receptor (IR) family of variant ionotropic glutamate receptors. It functions in chemosensory detection of various amines and salt, as a probable co-receptor subunit.	0.019	-5.696383209	1.15E-08	2.43E-08	yes	down	0.51	0.69	0.53	0.02	0.04	0	0.576666667	0.02
FBgn0036938	CG14187	-	0.011	-6.48023566	0.000103626	0.000181586	yes	down	3.16	1	0.53	0	0	0	1.563333333	0
FBgn0036940	obst-J	obstructor-J	0.031	-5.014097484	6.81E-49	3.58E-48	yes	down	6.87	7.81	7.86	0.45	0.32	0.39	7.513333333	0.386666667
FBgn0036941	CG7335	-	0.004	-7.819627915	8.98E-150	9.76E-149	yes	down	160.79	156.05	171.54	1.89	0.83	0.85	162.7933333	1.19
FBgn0036950	CG6996	-	0.027	-5.221263432	5.88E-20	1.83E-19	yes	down	2.71	3.32	2.93	0.29	0	0.08	2.986666667	0.123333333
FBgn0036962	CG17122	-	0.015	-6.075950762	0	0	yes	down	143.54	134.81	138.65	4.32	3.18	2.7	139	3.4
FBgn0036978	Toll-9	Toll-9 (Toll-9) encodes a transmembrane signalling receptor belonging to the Toll family of protein.	0.245	-2.027253835	1.99E-05	3.64E-05	yes	down	0.53	0.39	0.6	0.23	0.2	0.23	0.506666667	0.22
FBgn0036985	zye	zye	0.109	-3.197232913	1.11E-09	2.46E-09	yes	down	0.21	0.22	0.29	0.04	0.06	0.03	0.24	0.043333333
FBgn0036995	atk	artichoke (atk) encodes a leucine-rich-repeat extracellular matrix protein secreted by accessory cells in ciliated sensory organs. It surrounds the tip of the cilium, and contributes to its assembly. Its roles include cilium integrity, chemosensation and proprioception.	0.464	-1.107749999	1.13E-30	4.46E-30	yes	down	12.66	10.4	12.54	9.55	9.67	9.61	11.86666667	9.61
FBgn0036997	CG5955	-	0.234	-2.095232419	0.001056717	0.001739901	yes	down	1.12	0.8	0.47	0.31	0.33	0.29	0.796666667	0.31
FBgn0037012	Rcd2	Reduction in Cnn dots 2	0.492	-1.023571026	3.00E-07	5.99E-07	yes	down	10.34	3.8	9.93	4.41	2.92	3.48	8.023333333	3.603333333
FBgn0037014	CG13251	-	0.459	-1.124336748	0.010393182	0.01584539	yes	down	0.47	0.36	0.36	0.34	0.3	0.26	0.396666667	0.3
FBgn0037030	CG3288	-	0.001	-10.49796734	3.82E-18	1.13E-17	yes	down	11.35	11.67	9.02	0	0	0	10.68	0
FBgn0037035	CG10589	-	0.011	-6.530157033	1.32E-132	1.33E-131	yes	down	270.3	254.44	251.61	6.11	2.87	4.93	258.7833333	4.636666667
FBgn0037037	CG10588	-	0.003	-8.232626324	0	0	yes	down	40.76	37.88	38.07	0.34	0.12	0.2	38.90333333	0.22
FBgn0037040	CG12983	-	0.014	-6.155845376	3.68E-121	3.45E-120	yes	down	210.25	197.99	201.95	5.93	3.42	3.9	203.3966667	4.416666667
FBgn0037057	CG10512	-	0.073	-3.778875963	1.05E-251	1.66E-250	yes	down	35.03	36.82	39.75	5	4.84	3.88	37.2	4.573333333
FBgn0037059	CG10510	-	0.008	-6.924773704	0	0	yes	down	143.79	143.9	150.68	2.74	1.4	1.79	146.1233333	1.976666667
FBgn0037060	CG10508	-	0.223	-2.167441584	7.05E-33	2.91E-32	yes	down	10.9	9.23	12.64	3.3	2.12	2.61	10.92333333	2.676666667
FBgn0037064	CG9389	-	0.142	-2.812049034	0	0	yes	down	774.57	735.66	791.97	198.77	170.29	172.57	767.4	180.5433333
FBgn0037069	Cpr78Cc	Cuticular protein 78Cc	0.037	-4.767579446	1.08E-12	2.69E-12	yes	down	5.27	7.58	7.73	0.8	0.28	0.14	6.86	0.406666667
FBgn0037082	CG5664	-	0.374	-1.419945966	2.25E-64	1.43E-63	yes	down	23.31	21.21	22.68	14.91	13.53	13.06	22.4	13.83333333
FBgn0037085	Neu2	Neuroectoderm-expressed 2	0.198	-2.33845068	5.42E-51	2.93E-50	yes	down	9.89	9.22	10.43	4.21	2.81	2.99	9.846666667	3.336666667
FBgn0037086	CG7202	-	0.208	-2.264986055	0	0	yes	down	450.6	448.85	438.23	157.93	146.37	153.69	445.8933333	152.6633333
FBgn0037101	CG7634	-	0.006	-7.434683556	2.80E-166	3.29E-165	yes	down	239.52	229.07	240.36	3.33	1.79	1.69	236.3166667	2.27
FBgn0037115	CG11249	-	0.003	-8.19914138	0	0	yes	down	98.63	92.38	109.86	0.71	0.59	0.38	100.29	0.56
FBgn0037117	CG11248	-	0.301	-1.731597034	2.17E-128	2.13E-127	yes	down	49.12	45.84	46.97	25.42	24.46	21.99	47.31	23.95666667
FBgn0037120	CG11247	-	0.475	-1.07546877	6.24E-40	2.92E-39	yes	down	26.68	24.67	28.83	23.08	19.82	20.2	26.72666667	21.03333333
FBgn0037128	CG14572	-	0.331	-1.593215876	0.034784339	0.050187157	yes	down	0.36	1.24	1.16	0.33	0.65	0.52	0.92	0.5
FBgn0037135	CG7414	-	0.233	-2.099616397	0	0	yes	down	589.71	559.02	613.31	255.95	237.56	260.97	587.3466667	251.4933333
FBgn0037139	CG14563	-	0.029	-5.090790012	0.011122056	0.016899627	yes	down	0.58	0.49	0.69	0	0	0	0.586666667	0
FBgn0037147	CG7140	-	0.148	-2.760531649	0	0	yes	down	205.17	190.16	216.21	54.41	43.77	50.84	203.8466667	49.67333333
FBgn0037164	CG11438	-	0.29	-1.787066171	1.52E-36	6.75E-36	yes	down	27.03	28.69	24.25	19.45	26.44	19.25	26.65666667	21.71333333
FBgn0037165	CG11437	-	0.173	-2.531921335	4.01E-15	1.09E-14	yes	down	3.64	3.74	3.24	1.1	1.54	1.28	3.54	1.306666667
FBgn0037169	CG11404	-	0.183	-2.453324858	6.57E-117	6.05E-116	yes	down	132.26	138.31	118.57	40.93	40.2	36.16	129.7133333	39.09666667
FBgn0037170	Trxr-2	thioredoxin reductase 2 (Trxr-2) encodes a homodimeric form of enzyme, which catalyzes NADPH-dependent reduction of the product of Trxr-1, which protects the cell from oxidative stress.	0.014	-6.125537831	0	0	yes	down	94.98	88.26	98.3	2.75	2.19	1.67	93.84666667	2.203333333
FBgn0037171	CG14459	-	0.026	-5.26124271	1.82E-56	1.05E-55	yes	down	7.78	8.08	5.45	0.58	0.17	0.1	7.103333333	0.283333333
FBgn0037172	ND-B14.5AL	NADH dehydrogenase (ubiquinone) B14.5 A subunit-like	0.006	-7.372009201	3.45E-80	2.51E-79	yes	down	247.28	241.67	232.84	4.02	1.45	1.72	240.5966667	2.396666667
FBgn0037175	CG14455	-	0.217	-2.201440306	0.015718804	0.023541314	yes	down	0.58	1.96	0.72	0.44	0.28	0.46	1.086666667	0.393333333
FBgn0037176	CG14456	-	0.122	-3.033690615	5.79E-173	7.01E-172	yes	down	110.37	118.6	118.14	20.88	24.5	20.47	115.7033333	21.95
FBgn0037178	CG12546	-	0.003	-8.353098965	1.07E-09	2.36E-09	yes	down	2.25	9.69	5.33	0	0	0	5.756666667	0
FBgn0037179	CG14453	-	0.025	-5.347499551	3.85E-05	6.92E-05	yes	down	0.91	2.82	2.17	0.11	0.12	0	1.966666667	0.076666667
FBgn0037180	CG14452	-	0.055	-4.172066575	1.04E-60	6.34E-60	yes	down	43.54	34.13	33.25	4.82	3.67	3.11	36.97333333	3.866666667
FBgn0037185	CG11367	-	0.485	-1.04332225	2.19E-37	9.87E-37	yes	down	20.53	19.13	22.04	23.4	20.31	22.22	20.56666667	21.97666667
FBgn0037191	CG14448	-	0.107	-3.225596182	0	0	yes	down	325.31	304.72	312.98	57.54	55.19	52.73	314.3366667	55.15333333
FBgn0037195	CG11226	-	0.007	-7.10512365	5.96E-105	5.10E-104	yes	down	167.26	151.46	160.84	2.7	1.01	2.05	159.8533333	1.92
FBgn0037197	CG13239	-	0.07	-3.826834908	5.40E-33	2.24E-32	yes	down	13.35	15.11	11.51	2.01	1.28	1.34	13.32333333	1.543333333
FBgn0037203	slif	slimfast	0.441	-1.180316389	1.03E-18	3.10E-18	yes	down	12.55	11.98	13.11	9.1	10.53	7.75	12.54666667	9.126666667
FBgn0037222	CG14642	-	0.34	-1.558320099	5.95E-69	3.96E-68	yes	down	38.86	35.29	39.1	21.87	22.39	20.4	37.75	21.55333333
FBgn0037225	TwdlG	TweedleG	0.396	-1.335715847	1.95E-17	5.66E-17	yes	down	5.91	5.54	5.57	6.27	5.51	5.44	5.673333333	5.74
FBgn0037227	TwdlV	TweedleV	0.205	-2.284410755	1.88E-11	4.45E-11	yes	down	4.02	3.44	3.71	1.61	1	1.16	3.723333333	1.256666667
FBgn0037228	CG1092	-	0.129	-2.949443376	2.88E-40	1.35E-39	yes	down	10.36	8.82	9.59	2.62	2.7	1.6	9.59	2.306666667
FBgn0037229	CG9766	-	0.017	-5.897845687	2.03E-75	1.43E-74	yes	down	10.8	11.12	10.67	0.5	0.12	0.27	10.86333333	0.296666667
FBgn0037230	Nepl11	Neprilysin-like 11	0.065	-3.949488824	9.79E-59	5.80E-58	yes	down	6.26	5.31	6.05	0.7	0.77	0.41	5.873333333	0.626666667
FBgn0037238	CG1090	-	0.43	-1.217570651	0.021047112	0.031111792	yes	down	0.23	0.36	0.55	0.27	0.31	0.24	0.38	0.273333333
FBgn0037239	Sfxn1-3	Sideroflexin 1/3	0.114	-3.130570315	2.27E-35	9.82E-35	yes	down	169.76	158.62	173.55	49.15	24.82	34.88	167.31	36.28333333
FBgn0037242	CG9855	-	0.319	-1.647887492	7.83E-179	9.80E-178	yes	down	184.9	183.94	180.39	96.12	86.85	93.06	183.0766667	92.01
FBgn0037254	CG14651	-	0.028	-5.175029205	0	0	yes	down	46.73	43.09	43.71	2.44	1.91	1.75	44.51	2.033333333
FBgn0037276	CG17387	-	0.16	-2.642688202	0	0	yes	down	106.68	102.18	105.83	27.84	25.16	25.6	104.8966667	26.2
FBgn0037283	CG14658	-	0.108	-3.214110049	0	0	yes	down	515.49	529.43	507	94.86	85.13	93.42	517.3066667	91.13666667
FBgn0037284	CG14659	-	0.056	-4.160478551	1.20E-46	6.16E-46	yes	down	37.13	36.54	36.21	3.07	3.81	3.05	36.62666667	3.31
FBgn0037290	CG1124	-	0.333	-1.587557576	0.000468692	0.000789581	yes	down	1.38	2.21	1.85	1.27	0.68	1.05	1.813333333	1
FBgn0037291	CG14662	-	0.013	-6.23471979	9.62E-208	1.34E-206	yes	down	17.03	15.18	15.53	0.67	0.18	0.61	15.91333333	0.486666667
FBgn0037296	Prosbeta2R2	Proteasome beta2 subunit-related 2	0.293	-1.772685057	1.57E-129	1.55E-128	yes	down	73.29	75.1	79.55	39.08	36.17	34.76	75.98	36.67
FBgn0037307	Tim17a2	Tim17a2	0.038	-4.72440555	7.67E-231	1.14E-229	yes	down	78.22	84.35	68.84	4.93	4.94	4.56	77.13666667	4.81
FBgn0037320	CG14668	-	0.025	-5.343532336	6.77E-307	1.29E-305	yes	down	151	148.87	153.26	8.39	5.57	4.42	151.0433333	6.126666667
FBgn0037325	CG12147	-	0.002	-8.744805843	6.57E-302	1.23E-300	yes	down	83.12	79.24	83.68	0.4	0.33	0.21	82.01333333	0.313333333
FBgn0037326	CG14669	-	0.465	-1.103150342	2.92E-06	5.55E-06	yes	down	3.45	3.29	2.8	1.79	2.05	1.61	3.18	1.816666667
FBgn0037329	POLDIP2	Polymerase (DNA-directed)%2C delta interacting protein 2	0.147	-2.761296152	0	0	yes	down	495.15	483.43	524.65	132.99	115.03	118.01	501.0766667	122.01
FBgn0037339	Pi4KIIalpha	Pi4KIIalpha (Pi4KIIalpha) encodes a lipid kinase that synthesizes phosphatidylinositol 4-phosphate from phosphatidylinositol. It contributes to membrane trafficking in the larval salivary gland.	0.216	-2.211427082	0	0	yes	down	114.04	109	111.53	35.4	33.51	35.56	111.5233333	34.82333333
FBgn0037365	CG2104	-	0.019	-5.731310259	0	0	yes	down	64.83	58.25	63.96	1.92	1.33	1.42	62.34666667	1.556666667
FBgn0037369	CG2100	-	0.317	-1.65892278	6.16E-163	7.14E-162	yes	down	103.45	102.14	102.47	55.81	54.81	53.39	102.6866667	54.67
FBgn0037375	kat-60L1	katanin p60-like 1 (kat-60L1) encodes a microtubule-severing protein that regulates dendrite morphogenesis.	0.168	-2.575849773	0	0	yes	down	210.69	196.16	218.89	54.57	47.52	50.54	208.58	50.87666667
FBgn0037376	Hat1	Histone acetyltransferase 1 (Hat1) encodes a B-type histone acetyltransferase that localizes to both the cytoplasm and the nucleus. It is involved in the escort machinery of newly synthesized histones H3 and H4 to chromatin and acetylates H4 at lysines 5 and 12. It also forms a complex with centromeric histone encoded by cid and is involved in cid chromatin assembly.	0.276	-1.858914687	1.97E-161	2.27E-160	yes	down	93.27	93.11	100.21	41.84	39.91	44	95.53	41.91666667
FBgn0037385	glob3	globin 3	0.039	-4.675982885	0	0	yes	down	93.78	87.86	94.64	7.27	5.23	5.66	92.09333333	6.053333333
FBgn0037386	CG1208	-	0.24	-2.061875205	4.26E-36	1.87E-35	yes	down	3.08	2.3	2.81	2.32	1.99	1.43	2.73	1.913333333
FBgn0037388	CG14676	-	0.022	-5.492567739	0	0	yes	down	221.45	192.65	210.29	9.88	7.57	5.36	208.13	7.603333333
FBgn0037398	CG15580	-	0.039	-4.678036262	0	0	yes	down	78.55	71.65	80.43	5.97	4.17	4.39	76.87666667	4.843333333
FBgn0037399	Or83c	Odorant receptor 83c (Or83c) encodes a member of the odorant receptor family of ligand-gated ion channels. It confers sensitivity to farnesol, a fruit rind volatile present in many ripe citrus rinds.	0.004	-8.118035639	8.69E-10	1.93E-09	yes	down	1.31	1.55	0.85	0	0	0	1.236666667	0
FBgn0037402	Vha14-2	Vacuolar H[+] ATPase 14kD subunit 2	0.033	-4.924700462	0	0	yes	down	82.14	80.52	83.63	4.56	2.89	3.27	82.09666667	3.573333333
FBgn0037405	CG1077	-	0.088	-3.502005758	1.20E-46	6.13E-46	yes	down	10.42	8.66	8.12	0.83	1.07	1.11	9.066666667	1.003333333
FBgn0037410	Osi2	Osiris 2	0.013	-6.311343093	4.07E-08	8.42E-08	yes	down	1.23	0.94	0.95	0	0.03	0.03	1.04	0.02
FBgn0037411	Osi3	Osiris 3	0.003	-8.334702961	2.02E-10	4.61E-10	yes	down	1.53	1.65	0.89	0	0	0	1.356666667	0
FBgn0037413	Osi5	Osiris 5	0.127	-2.97874261	7.65E-21	2.44E-20	yes	down	8.25	9.94	8.03	2.67	1.52	1.3	8.74	1.83
FBgn0037416	Osi9	Osiris 9	0.001	-9.586774357	5.70E-15	1.53E-14	yes	down	3.62	2.86	3	0	0	0	3.16	0
FBgn0037419	Osi12	Osiris 12	0.107	-3.221771016	1.86E-19	5.70E-19	yes	down	3.88	4.61	3.89	0.77	0.6	0.43	4.126666667	0.6
FBgn0037420	CG15597	-	0.01	-6.593083356	1.69E-05	3.10E-05	yes	down	1.22	0.66	0.99	0	0	0	0.956666667	0
FBgn0037424	Osi15	Osiris 15	0.022	-5.506203709	0.00054945	0.000922383	yes	down	0.73	0.17	0.26	0.04	0	0	0.386666667	0.013333333
FBgn0037427	Osi17	Osiris 17	0.133	-2.907398194	5.18E-09	1.11E-08	yes	down	0.54	0.68	0.45	0.17	0.09	0.1	0.556666667	0.12
FBgn0037430	Osi20	Osiris 20	0.009	-6.845778623	2.51E-07	5.02E-07	yes	down	0.8	1	1	0	0.04	0	0.933333333	0.013333333
FBgn0037431	CG17917	-	0	-11.96992182	1.66E-23	5.66E-23	yes	down	40.1	42.69	28.54	0	0	0	37.11	0
FBgn0037432	CG10298	-	0.049	-4.336772171	0	0	yes	down	331.76	317.16	309.7	27.36	28.02	25.96	319.54	27.11333333
FBgn0037454	CG1137	-	0.018	-5.761291909	3.36E-144	3.56E-143	yes	down	300.45	285.54	308.61	11.97	6.73	7.61	298.2	8.77
FBgn0037455	CG2336	-	0.004	-8.024151557	4.16E-78	2.98E-77	yes	down	175.98	174.16	180.25	1.65	0.4	1.06	176.7966667	1.036666667
FBgn0037456	CG1138	-	0.055	-4.183361704	1.57E-300	2.94E-299	yes	down	88.5	77.4	74.63	7.34	7.79	6.71	80.17666667	7.28
FBgn0037460	sowi	solwind	0.08	-3.636055366	0	0	yes	down	377.57	373.35	372.39	48.56	51.33	48.41	374.4366667	49.43333333
FBgn0037461	CG15177	-	0.262	-1.930387712	2.41E-162	2.79E-161	yes	down	304.7	305.69	303.15	143.22	125.07	118.06	304.5133333	128.7833333
FBgn0037462	sunz	sungrazer	0.012	-6.431574961	0	0	yes	down	143.27	132.08	136.98	3.7	2.03	2.09	137.4433333	2.606666667
FBgn0037463	djl	don juan like (djl) encodes a protein present in spermatids and sperm.	0.144	-2.798047389	0	0	yes	down	487.48	457.86	453.36	117.08	107.39	106.82	466.2333333	110.43
FBgn0037464	CG1988	-	0.199	-2.331830657	7.29E-247	1.14E-245	yes	down	467.8	450.06	457.68	176.98	139.36	148.53	458.5133333	154.9566667
FBgn0037470	Tailor	Tailor (Tailor) encodes a cytoplasmic RNA-specific terminal uridylyltransferase. It acts as part of the terminal RNA uridylation-mediated processing (TRUMP) complex, marking RNA species for 3'-to-5' exoribonucleolytic decay by the product of Dis3l2. The product of Tailor regulates microRNA biogenesis by targeting precursor-microRNAs (predominantly mirtron hairpins) and targets unprocessed RNA pol…	0.186	-2.428310665	1.99E-201	2.72E-200	yes	down	56.5	55.55	61.71	17.72	16.93	15.06	57.92	16.57
FBgn0037477	CG14610	-	0.057	-4.140360404	1.78E-20	5.63E-20	yes	down	10.37	11.71	12.08	0.79	1.1	1.14	11.38666667	1.01
FBgn0037482	CG10055	-	0.417	-1.260816865	2.76E-69	1.84E-68	yes	down	101.19	91.86	106.08	71.22	72.58	63.31	99.71	69.03666667
FBgn0037483	CG14609	-	0.017	-5.888403431	0	0	yes	down	220.87	204.6	204.58	6.98	5.96	4.67	210.0166667	5.87
FBgn0037485	CG14606	-	0.068	-3.887394996	2.30E-26	8.38E-26	yes	down	5.59	2.44	3.53	0.32	0.52	0.65	3.853333333	0.496666667
FBgn0037486	CG14605	-	0.017	-5.854046521	0	0	yes	down	155.34	144.24	154.36	4.91	3.66	4.49	151.3133333	4.353333333
FBgn0037487	thw	thawb	0.05	-4.329582434	7.10E-21	2.26E-20	yes	down	0.77	0.88	0.66	0.06	0.06	0.07	0.77	0.063333333
FBgn0037490	CG10053	-	0.259	-1.950470397	5.32E-105	4.56E-104	yes	down	81.03	80.38	77.79	37.36	37.74	39.22	79.73333333	38.10666667
FBgn0037500	CG17944	-	0.026	-5.266819106	0	0	yes	down	227.39	233.29	223.86	11.57	9.75	10.46	228.18	10.59333333
FBgn0037502	wa-cup	walker cup	0.046	-4.427564608	0	0	yes	down	161.24	149.79	159.96	14.87	9.07	12.11	156.9966667	12.01666667
FBgn0037506	Mics1	Mitochondrial morphology and cristae structure 1	0.008	-6.886851494	0	0	yes	down	297.82	284.62	305.84	4.89	4.29	3.21	296.0933333	4.13
FBgn0037512	CG2616	-	0.018	-5.792197428	0	0	yes	down	145.67	144.4	142.24	5.44	3.9	3.65	144.1033333	4.33
FBgn0037514	CG10919	-	0.029	-5.090428207	0	0	yes	down	330.57	309.42	335.87	16.44	15.63	14.62	325.2866667	15.56333333
FBgn0037516	CG11286	-	0.01	-6.704883299	1.73E-52	9.54E-52	yes	down	77.59	75.47	80.74	2.29	0.95	0.63	77.93333333	1.29
FBgn0037517	CG10086	-	0.027	-5.232746302	2.60E-91	2.04E-90	yes	down	9.39	9.29	10.59	0.63	0.31	0.31	9.756666667	0.416666667
FBgn0037520	CG18268	-	0.338	-1.564504738	6.56E-25	2.32E-24	yes	down	19.48	20.37	24.33	10.03	12.28	13.36	21.39333333	11.89
FBgn0037525	CG17816	-	0.228	-2.130329076	5.37E-61	3.27E-60	yes	down	16.76	15.48	14.21	3.62	3.58	3.98	15.48333333	3.726666667
FBgn0037538	CG3223	-	0.357	-1.48704804	1.77E-71	1.21E-70	yes	down	73	77.8	81.04	43.55	48.22	45.73	77.28	45.83333333
FBgn0037544	CG11035	-	0.199	-2.332180792	4.13E-58	2.44E-57	yes	down	30.8	26.14	31.78	9.81	8.88	9.94	29.57333333	9.543333333
FBgn0037546	mAChR-B	muscarinic Acetylcholine Receptor%2C B-type	0.092	-3.441455398	3.92E-16	1.09E-15	yes	down	0.6	0.49	0.71	0.07	0.09	0.12	0.6	0.093333333
FBgn0037547	CG7910	-	0.124	-3.014733375	0	0	yes	down	63.14	62.38	64.34	6.67	6.3	7.3	63.28666667	6.756666667
FBgn0037553	CG18249	-	0.126	-2.99406515	4.11E-23	1.39E-22	yes	down	2.38	2.5	3.22	0.52	0.58	0.58	2.7	0.56
FBgn0037570	CG11693	-	0.043	-4.54665056	4.06E-18	1.20E-17	yes	down	2	2.12	1.64	0.24	0.09	0.06	1.92	0.13
FBgn0037571	CG11694	-	0.021	-5.58871312	6.78E-277	1.16E-275	yes	down	80.04	75.32	76.51	3.41	2.22	2.27	77.29	2.633333333
FBgn0037572	CG11698	-	0.03	-5.058059612	2.21E-121	2.08E-120	yes	down	45.87	38.49	34.57	2.38	1.41	2.07	39.64333333	1.953333333
FBgn0037579	COX7AL	Cytochrome c oxidase subunit 7A-like	0.08	-3.640122338	5.53E-282	9.58E-281	yes	down	536.49	535.63	504.84	79.9	56.84	70.3	525.6533333	69.01333333
FBgn0037580	DppIII	Dipeptidyl aminopeptidase III	0.3	-1.736879101	0	0	yes	down	462.52	433.15	466.73	236.64	230.04	231.08	454.1333333	232.5866667
FBgn0037581	CG7352	-	0.319	-1.646774327	1.05E-84	7.89E-84	yes	down	47.74	43.05	47.26	26.49	23.29	22.95	46.01666667	24.24333333
FBgn0037607	CG8036	-	0.447	-1.160536103	1.32E-61	8.10E-61	yes	down	301.1	274.23	310.13	237.9	256.6	221.79	295.1533333	238.7633333
FBgn0037610	CG8043	-	0.256	-1.966821836	1.33E-299	2.46E-298	yes	down	504.74	448.4	504.45	211.46	197.64	204.72	485.8633333	204.6066667
FBgn0037616	CG8136	-	0.127	-2.981744504	0	0	yes	down	730.33	736.65	759.14	164.69	146.3	154.12	742.04	155.0366667
FBgn0037618	ouib	ouija board (ouib) encodes a ZAD-C2H2 zinc finger transcription factor essential for ecdysone biosynthesis. It is expressed in the prothoracic gland and stimulates transcription of the ecdysteroidogenic gene spok.	0.059	-4.082042871	1.29E-10	2.97E-10	yes	down	3.02	2.2	2.12	0.25	0	0.45	2.446666667	0.233333333
FBgn0037623	CG9801	-	0.231	-2.11646315	1.50E-282	2.61E-281	yes	down	45.87	45	47.38	17.77	16.52	17.31	46.08333333	17.2
FBgn0037626	CG8236	-	0.003	-8.191303151	4.72E-38	2.14E-37	yes	down	114.02	114.41	122.29	1.35	0.35	0.27	116.9066667	0.656666667
FBgn0037627	CG13318	-	0.262	-1.931537277	0.014184852	0.021334217	yes	down	0.47	0.44	0.54	0.32	0.11	0.19	0.483333333	0.206666667
FBgn0037630	Ir85a	Ionotropic receptor 85a	0.414	-1.270608745	0.00058208	0.000975248	yes	down	1.81	1.52	1.51	0.93	2.16	1.57	1.613333333	1.553333333
FBgn0037643	ScsbetaA	Succinyl-coenzyme A synthetase beta subunit%2C ADP-forming	0.233	-2.098585336	6.11E-298	1.13E-296	yes	down	500.59	490.86	504.4	192.63	190.01	170.75	498.6166667	184.4633333
FBgn0037653	Iru	Iruka	0.314	-1.671387632	1.08E-241	1.67E-240	yes	down	266.09	252.73	270.09	146.26	131.54	130.81	262.97	136.2033333
FBgn0037654	CG11983	-	0.304	-1.716785487	5.16E-144	5.47E-143	yes	down	95.76	85.01	88.18	45.83	45.27	43.51	89.65	44.87
FBgn0037664	CG8420	-	0.292	-1.776355406	3.66E-129	3.62E-128	yes	down	73.96	72.07	78.03	38.41	34.95	40.22	74.68666667	37.86
FBgn0037668	CG16736	-	0.036	-4.80291642	1.88E-293	3.39E-292	yes	down	46.03	47.03	49.14	2.91	3.19	2.72	47.4	2.94
FBgn0037672	sage	salivary gland-expressed bHLH (sage) is only expressed in embryonic salivary glands. The product of sage works with the product of fkh to activate expression of salivary gland specific gene products (secreted proteins and enzymes that modify the secreted proteins).	0.366	-1.451970948	7.32E-20	2.27E-19	yes	down	20.29	18.88	24.94	11.61	13.3	13.14	21.37	12.68333333
FBgn0037675	HP1e	Heterochromatin Protein 1e (HP1e) is a testis-expressed gene required for paternal chromosome segregation during the very first embryonic mitosis.	0.016	-5.970455411	8.28E-35	3.56E-34	yes	down	25.14	16.71	16.98	0.96	0.34	0.22	19.61	0.506666667
FBgn0037683	CG18473	-	0.231	-2.116306654	0.00122295	0.002004819	yes	down	1.34	1.57	0.83	0.64	0.68	0.11	1.246666667	0.476666667
FBgn0037689	CG8135	-	0.422	-1.243846764	3.02E-55	1.72E-54	yes	down	24.21	24.29	25.33	18.95	16.5	16.12	24.61	17.19
FBgn0037690	Task7	TWIK-related acid-sensitive K[+] channel 7	0.181	-2.463275866	1.75E-16	4.95E-16	yes	down	1.75	1.64	1.58	1.07	0.69	0.78	1.656666667	0.846666667
FBgn0037698	CG16779	-	0.218	-2.197829025	2.97E-13	7.53E-13	yes	down	0.56	0.39	0.66	0.14	0.14	0.23	0.536666667	0.17
FBgn0037716	Son	Son DNA binding protein	0.485	-1.042789667	2.79E-48	1.46E-47	yes	down	25.17	26.07	26.28	20.37	19.99	19.66	25.84	20.00666667
FBgn0037717	CG8301	-	0.318	-1.654273149	2.40E-28	9.13E-28	yes	down	6.43	4.48	4.08	1.88	1.58	2	4.996666667	1.82
FBgn0037720	CG8312	-	0.416	-1.264667038	8.03E-49	4.22E-48	yes	down	24.83	22.13	23.56	16.63	16.61	14.97	23.50666667	16.07
FBgn0037726	CG9492	-	0.025	-5.303182696	2.21E-101	1.84E-100	yes	down	3.75	3.54	3.35	0.32	0.07	0.08	3.546666667	0.156666667
FBgn0037727	Nepl12	Neprilysin-like 12	0.051	-4.293798326	7.58E-23	2.55E-22	yes	down	1.81	1.51	1.79	0.11	0.16	0.16	1.703333333	0.143333333
FBgn0037746	CG8478	-	0.373	-1.421902204	6.13E-79	4.41E-78	yes	down	101.83	93.1	102.87	66.78	66.42	55.69	99.26666667	62.96333333
FBgn0037751	topi	matotopetli	0.351	-1.512365971	4.02E-115	3.66E-114	yes	down	30.74	28.47	31.94	20.3	17.14	19.38	30.38333333	18.94
FBgn0037759	CG8526	-	0.175	-2.516313666	0	0	yes	down	522.01	508.37	523.13	157.77	140.64	150.13	517.8366667	149.5133333
FBgn0037766	Teh1	tipE homolog 1	0.382	-1.390124371	1.92E-25	6.85E-25	yes	down	20.54	17.7	20.2	9.62	12.07	8.06	19.48	9.916666667
FBgn0037777	CG11722	-	0.385	-1.377736234	5.52E-39	2.55E-38	yes	down	146.97	153.56	130.08	101.58	86.55	84.53	143.5366667	90.88666667
FBgn0037782	Npc2d	Niemann-Pick type C-2d	0.038	-4.73136805	9.99E-19	3.00E-18	yes	down	2.32	2.32	2.15	0.38	0.41	0.09	2.263333333	0.293333333
FBgn0037783	Npc2c	Niemann-Pick type C-2c	0.009	-6.752848761	1.50E-05	2.77E-05	yes	down	1.31	1.21	0.39	0	0	0	0.97	0
FBgn0037786	Alp13	Alkaline phosphatase 13	0.07	-3.826280464	0.001325206	0.002165906	yes	down	0.69	0.33	0.31	0	0	0.15	0.443333333	0.05
FBgn0037796	CG12814	-	0.281	-1.829788866	7.95E-63	4.92E-62	yes	down	13.86	13.95	14.42	6.83	6.2	5.65	14.07666667	6.226666667
FBgn0037801	CG3999	-	0.264	-1.91874083	0.000859953	0.001425256	yes	down	0.31	0.3	0.31	0.17	0.15	0.09	0.306666667	0.136666667
FBgn0037818	CG6465	-	0.316	-1.66065861	1.32E-21	4.31E-21	yes	down	15.83	11.74	12.53	8.09	7.15	6.34	13.36666667	7.193333333
FBgn0037824	CG14684	-	0.075	-3.730287355	1.56E-76	1.11E-75	yes	down	67.45	85.75	71.23	8.42	9.72	9.47	74.81	9.203333333
FBgn0037826	CG14689	-	0.184	-2.439967621	0	0	yes	down	159.24	149.66	159.74	51.38	44.13	46.98	156.2133333	47.49666667
FBgn0037827	CG4073	-	0.018	-5.775859318	0	0	yes	down	132.3	128.66	137.02	3.73	3.61	4.62	132.66	3.986666667
FBgn0037828	tomboy20	tomboy20	0.076	-3.723369427	0	0	yes	down	650.41	654.92	645.83	80.97	75.79	85.19	650.3866667	80.65
FBgn0037829	CG14691	-	0.008	-6.89960322	0	0	yes	down	56.45	57.31	62.49	0.96	1.05	0.42	58.75	0.81
FBgn0037837	CG14693	-	0.053	-4.23436182	2.15E-208	3.01E-207	yes	down	20.63	19.87	21.76	1.75	1.02	1.28	20.75333333	1.35
FBgn0037857	Tengl4	Testis EndoG-Like 4	0.02	-5.65919579	0	0	yes	down	117.09	112.91	109.75	4.04	2.9	4.24	113.25	3.726666667
FBgn0037860	CG6629	-	0.003	-8.273028652	6.92E-57	4.03E-56	yes	down	250.5	228.56	232.53	2.34	0.9	0.57	237.1966667	1.27
FBgn0037862	mAcon2	Mitochondrial aconitase 2	0.011	-6.56112804	0	0	yes	down	226.99	212.86	221.88	4.86	2.92	3.8	220.5766667	3.86
FBgn0037879	scpr-C	SCP-containing protein C	0.01	-6.620351634	6.33E-146	6.78E-145	yes	down	2650.66	2636.35	2663.13	60.41	38.66	32.45	2650.046667	43.84
FBgn0037888	scpr-B	SCP-containing protein B	0.003	-8.438670659	0	0	yes	down	1456.51	1468.66	1495.25	8.75	5.92	6.2	1473.473333	6.956666667
FBgn0037889	scpr-A	SCP-containing protein A	0.004	-8.056773729	4.54E-125	4.36E-124	yes	down	991.01	1005.01	1050.17	9.02	6.36	3.45	1015.396667	6.276666667
FBgn0037900	CG5276	-	0.184	-2.444567133	0	0	yes	down	187.24	180.35	186.03	59.94	57.15	57.35	184.54	58.14666667
FBgn0037915	CG6790	-	0.21	-2.251150762	0	0	yes	down	207.24	193.05	212.6	76.51	69.47	69.49	204.2966667	71.82333333
FBgn0037916	CG5342	-	0.427	-1.226252356	3.84E-26	1.39E-25	yes	down	11.41	10.15	10.6	8.36	7.47	6.88	10.72	7.57
FBgn0037924	CG14712	-	0.187	-2.419607959	0	0	yes	down	108.4	105.01	106.71	34.73	32.01	32.17	106.7066667	32.97
FBgn0037939	CG14718	-	0.074	-3.762666159	0	0	yes	down	757.88	680.2	753.26	98.45	82.84	85.44	730.4466667	88.91
FBgn0037942	CG14721	-	0.376	-1.410862025	3.50E-170	4.18E-169	yes	down	204.72	193.5	207.51	131.51	121.57	124.53	201.91	125.87
FBgn0037944	CG6923	-	0.447	-1.162558301	9.49E-118	8.75E-117	yes	down	62.63	57.87	63.73	44.64	42.81	43.48	61.41	43.64333333
FBgn0037949	prd1	pruning defect 1	0.368	-1.441749026	2.57E-127	2.51E-126	yes	down	22.87	21.96	23.44	13.47	11.87	12.82	22.75666667	12.72
FBgn0037962	Dnali1	Dynein axonemal light intermediate chain 1	0.108	-3.204724466	0	0	yes	down	189.86	184.63	189.42	36.28	32.96	31.29	187.97	33.51
FBgn0037964	CG14731	-	0.02	-5.63786565	4.46E-121	4.18E-120	yes	down	12.9	12.97	12.01	0.34	0.63	0.29	12.62666667	0.42
FBgn0037970	GC2	Glutamate Carrier 2 (GC2) encodes a protein of the inner mitochondrial membrane that catalyzes the transport of L-glutamate across the inner mitochondrial membrane. GC2 expression is confined to the testes.	0.02	-5.628462631	2.63E-115	2.40E-114	yes	down	209.69	206.71	207.57	9.11	4.53	7.27	207.99	6.97
FBgn0037972	CG10005	-	0.044	-4.514776764	1.04E-11	2.49E-11	yes	down	3.32	5.02	2.91	0.32	0.09	0.39	3.75	0.266666667
FBgn0037974	CG12224	-	0.228	-2.136045602	9.73E-11	2.25E-10	yes	down	3.07	3.18	4.08	1.53	0.98	1.14	3.443333333	1.216666667
FBgn0037975	CG3397	-	0.065	-3.950185533	3.02E-73	2.09E-72	yes	down	17.94	13.55	14.77	1.56	1.5	1.86	15.42	1.64
FBgn0037976	Tk	Tachykinin	0.227	-2.138066813	0.007886337	0.012157885	yes	down	0.36	0.62	0.57	0.14	0.39	0.06	0.516666667	0.196666667
FBgn0037980	DCAF12	DDB1 and CUL4 associated factor 12	0.285	-1.812457354	1.26E-124	1.21E-123	yes	down	48.83	46.02	48.68	24.43	24.3	22.32	47.84333333	23.68333333
FBgn0037985	ssp5	short spindle 5	0.031	-5.024523213	0	0	yes	down	518.8	482.16	536.21	30.37	22.12	25.43	512.39	25.97333333
FBgn0037986	CG14736	-	0.009	-6.793169872	1.52E-115	1.39E-114	yes	down	77.92	71.81	73.37	1.61	0.65	0.85	74.36666667	1.036666667
FBgn0037987	CG14739	-	0.152	-2.716896765	1.42E-265	2.36E-264	yes	down	442.13	480.12	509.71	135.48	108.26	114.57	477.32	119.4366667
FBgn0037988	CG14740	-	0.092	-3.441837183	0	0	yes	down	426.54	418.97	436.6	67.37	63.96	62.41	427.37	64.58
FBgn0037992	CG4702	-	0.296	-1.756076196	0.000657143	0.001096946	yes	down	1.01	0.95	1.44	0.8	0.35	0.5	1.133333333	0.55
FBgn0037993	dpr15	defective proboscis extension response 15	0.061	-4.034812951	1.06E-26	3.89E-26	yes	down	1.48	1.16	1.19	0.14	0.13	0.12	1.276666667	0.13
FBgn0037994	eIF3d2	eukaryotic translation initiation factor 3 subunit d2	0.002	-8.69911449	6.14E-33	2.54E-32	yes	down	176.62	169.25	178.94	1.44	0.22	0.46	174.9366667	0.706666667
FBgn0037995	CG3809	-	0.052	-4.268037068	0	0	yes	down	307.76	301.2	299.48	27.69	24.65	25.44	302.8133333	25.92666667
FBgn0038000	CG10014	-	0.369	-1.438028187	1.09E-173	1.32E-172	yes	down	202.65	199.6	207.61	132.06	119.85	119.34	203.2866667	123.75
FBgn0038002	CG12256	-	0.003	-8.610048214	9.64E-12	2.31E-11	yes	down	6.47	2.32	5.4	0	0	0.06	4.73	0.02
FBgn0038003	CG3916	-	0.095	-3.398708161	0.0389985	0.05593509	yes	down	0.27	0.17	0.24	0.05	0	0.05	0.226666667	0.033333333
FBgn0038005	Cyp313a5	Cyp313a5	0.041	-4.597034468	0.012451749	0.018832127	yes	down	0.07	0.31	0.06	0	0.03	0	0.146666667	0.01
FBgn0038008	CG3942	-	0.002	-9.237303253	1.67E-20	5.27E-20	yes	down	124.71	119.12	125.06	0.83	0.15	0.05	122.9633333	0.343333333
FBgn0038018	Tim17a1	Tim17a1 (Tim17a1) encodes a subunit of the TIM23 complex, which is a presequence translocase responsible for transporting proteins across the inner mitochondrial membrane. It modulates the gating of the transmembrane channel of TIM23 and plays a role in both matrix translocation as well as lateral membrane sorting.	0.002	-8.715504761	3.48E-71	2.36E-70	yes	down	154.6	154.99	155.4	1.13	0.6	0.18	154.9966667	0.636666667
FBgn0038020	GstD9	Glutathione S transferase D9	0.33	-1.600568636	4.38E-64	2.76E-63	yes	down	167.86	163.82	188.63	90.7	103.4	86.47	173.4366667	93.52333333
FBgn0038029	GstD11	Glutathione S transferase D11	0.033	-4.926068141	2.36E-10	5.38E-10	yes	down	12.67	7.47	7.2	0	0.38	0.26	9.113333333	0.213333333
FBgn0038051	CG17207	-	0.489	-1.030866829	2.30E-26	8.41E-26	yes	down	31.39	33.21	34.33	28.84	26.43	23.95	32.97666667	26.40666667
FBgn0038054	CG5509	-	0.013	-6.261372698	6.54E-63	4.05E-62	yes	down	105.8	101.63	94.43	2.87	2.65	0.94	100.62	2.153333333
FBgn0038072	CG6225	-	0.264	-1.921002632	7.51E-28	2.83E-27	yes	down	7.67	7.78	9.05	4.23	2.58	3.83	8.166666667	3.546666667
FBgn0038073	CG14395	-	0.006	-7.278945748	7.54E-76	5.33E-75	yes	down	5.72	4.92	4.72	0.06	0.03	0.07	5.12	0.053333333
FBgn0038078	CG14391	-	0.034	-4.858271077	0	0	yes	down	209.52	211.83	200.81	11.29	11.56	12.24	207.3866667	11.69666667
FBgn0038080	CG12279	-	0.463	-1.1119634	1.03E-21	3.35E-21	yes	down	60.14	65.81	65.41	47.53	48.67	48.39	63.78666667	48.19666667
FBgn0038088	CG10126	-	0.23	-2.122929957	2.51E-158	2.83E-157	yes	down	290.04	286.43	300.84	106.61	112.51	94.75	292.4366667	104.6233333
FBgn0038089	d-cup	davis-cup	0.014	-6.18606015	1.08E-222	1.58E-221	yes	down	55.69	55.77	49.94	1.35	1.04	1.16	53.8	1.183333333
FBgn0038090	CG10909	-	0.006	-7.48079327	1.79E-77	1.27E-76	yes	down	21.17	21.64	23.68	0.44	0.13	0.04	22.16333333	0.203333333
FBgn0038097	CG14384	-	0.176	-2.507438591	4.19E-63	2.60E-62	yes	down	112.77	124.81	118.75	31.14	43.67	29.67	118.7766667	34.82666667
FBgn0038098	CG7381	-	0.078	-3.679937383	1.78E-97	1.46E-96	yes	down	12.54	9.85	11.59	1.08	0.8	1.51	11.32666667	1.13
FBgn0038099	CG7091	-	0.265	-1.914074162	7.42E-41	3.51E-40	yes	down	5.36	4.7	5.81	5.19	4.91	6.11	5.29	5.403333333
FBgn0038102	CG14383	-	0.112	-3.158825251	6.04E-243	9.34E-242	yes	down	65.99	62.31	64.37	12.55	11.27	11.7	64.22333333	11.84
FBgn0038109	CG11656	-	0.135	-2.886677007	0	0	yes	down	170.83	168.68	182.35	37.23	40.89	38.43	173.9533333	38.85
FBgn0038122	CG8138	-	0.004	-7.80350744	1.05E-293	1.91E-292	yes	down	174.96	181.27	170.19	1.87	0.93	1.05	175.4733333	1.283333333
FBgn0038123	CG8508	-	0.013	-6.274967765	1.62E-93	1.30E-92	yes	down	162.91	168.4	159.64	5.22	2.15	2.83	163.65	3.4
FBgn0038124	CG14380	-	0.016	-5.976118203	4.30E-216	6.17E-215	yes	down	60.36	60.26	57	1.43	1.65	1.57	59.20666667	1.55
FBgn0038125	CG8141	-	0.295	-1.760869727	2.11E-74	1.47E-73	yes	down	71.53	77.3	74.97	39.44	33.53	35.64	74.6	36.20333333
FBgn0038127	CG8476	-	0.003	-8.223276005	9.74E-68	6.41E-67	yes	down	321.54	329.99	320.15	3.2	1.25	0.94	323.8933333	1.796666667
FBgn0038147	CCHa2	CCHamide-2	0.212	-2.238274566	3.74E-06	7.07E-06	yes	down	2.13	3.17	4.12	1.6	1.32	0.37	3.14	1.096666667
FBgn0038151	yellow-e2	yellow-e2	0.057	-4.137282074	4.50E-16	1.25E-15	yes	down	2.58	2.7	2.78	0.07	0.35	0.25	2.686666667	0.223333333
FBgn0038157	CG12538	-	0.033	-4.924254209	0.018546801	0.027558538	yes	down	0.29	0.36	0.51	0	0	0	0.386666667	0
FBgn0038158	CG14370	-	0.133	-2.912914269	6.92E-114	6.26E-113	yes	down	55.64	54.84	53.68	11.98	12.08	11.78	54.72	11.94666667
FBgn0038163	CG10841	-	0.198	-2.336290947	0	0	yes	down	364.06	342.81	382.2	129.3	107.61	119.43	363.0233333	118.78
FBgn0038165	Task6	TWIK-related acid-sensitive K[+] channel 6	0.379	-1.398005976	5.76E-09	1.24E-08	yes	down	2.77	3.15	3.29	2.08	2.41	1.31	3.07	1.933333333
FBgn0038167	Lkb1	Lkb1 kinase (Lkb1) encodes a serine/threonine kinase that plays a master role for activating the AMP-dependent protein kinase (AMPK) family kinases. It is a well-characterized tumor suppressor and regulates processes like cell polarity, metabolism, apoptosis, and cell growth.	0.17	-2.557230941	0	0	yes	down	152.85	145.51	162	44.54	43.09	42.41	153.4533333	43.34666667
FBgn0038179	CG9312	-	0.336	-1.573499258	0.047709461	0.067665681	yes	down	1.11	0.66	1.98	1.38	0.28	0.41	1.25	0.69
FBgn0038181	CG9297	-	0.419	-1.25626107	1.01E-05	1.88E-05	yes	down	1.79	1.49	1.67	1.54	0.62	1.34	1.65	1.166666667
FBgn0038186	CG14362	-	0.047	-4.421602675	4.46E-296	8.20E-295	yes	down	71.57	74.49	71.85	6.56	4.48	5.68	72.63666667	5.573333333
FBgn0038188	Art9	Arginine methyltransferase 9	0.312	-1.679059864	5.87E-09	1.26E-08	yes	down	4.16	4.78	5	1.91	2.81	2.43	4.646666667	2.383333333
FBgn0038196	CG9922	-	0.457	-1.1289051	4.35E-41	2.07E-40	yes	down	191.49	192.42	168.89	200.77	192.21	186.94	184.2666667	193.3066667
FBgn0038200	CG9920	-	0.038	-4.718275074	0	0	yes	down	2713.08	2941.88	2696.37	196.34	157.4	167.53	2783.776667	173.7566667
FBgn0038201	PK1-R	Pyrokinin 1 receptor (PK1-R) encodes a seven transmembrane G-protein coupled receptor. It is thought to be a receptor for the neuropeptides encoded by Capa and Lst. It regulates the production and release of insulin.	0.317	-1.656382295	0.005272746	0.008242687	yes	down	0.44	0.39	0.41	0.54	0.17	0.22	0.413333333	0.31
FBgn0038202	CG12402	-	0.365	-1.45595874	1.99E-36	8.81E-36	yes	down	7.79	7.98	8.38	3.84	3.31	3.54	8.05	3.563333333
[truncated: 2,726 more rows]
