# Supplementary material for: Deficiency of ValRS-m Causes Male Infertility in Drosophila melanogaster
Source: Int J Mol Sci. 2024 Jul 8;25(13):7489. doi: 10.3390/ijms25137489 (PMC11242588; doi:10.3390/ijms25137489)
Supplement: Supplementary file 1 [file ijms-25-07489-s001.zip › spermatogenesis related DEGs.xlsx]

## Sheet: DEGs GO analysis
Gene ID	Gene Name	Gene Description	GO_id	GO_term	Go_description	KO_id	KO_name	Pathway_id	Pathway_definition
FBgn0035581	Dnah3	dynein%2C axonemal%2C heavy chain 3	GO:0007018;;GO:0003341;;GO:0010996;;GO:0046692;;GO:0036156;;GO:0030286;;GO:0042623;;GO:0008569;;GO:0045503;;GO:0045505;;GO:0051959;;GO:0005524;;GO:0003777	biological_process;;biological_process;;biological_process;;biological_process;;cellular_component;;cellular_component;;molecular_function;;molecular_function;;molecular_function;;molecular_function;;molecular_function;;molecular_function;;molecular_function;;	BP:microtubule-based movement;;BP:cilium movement;;BP:response to auditory stimulus;;BP:sperm competition;;CC:inner dynein arm;;CC:dynein complex;;MF:ATPase activity, coupled;;MF:ATP-dependent microtubule motor activity, minus-end-directed;;MF:dynein light chain binding;;MF:dynein intermediate chain binding;;MF:dynein light intermediate chain binding;;MF:ATP binding;;MF:microtubule motor activity…	K10408	DNAH	map05016	Huntington disease
FBgn0011760	ctp	cut up (ctp) encodes the 8 kDa (LC8/DLC1) subunit of the cytoplasmic Dynein, as well as the Myosin V. It homodimerizes and binds to a variety of proteins. It is involved in both dynein-dependent and independent functions such as cell viability, axonal guidance, spermatid growth and individualization, and regulation of spermatogonial divisions.	GO:0035220;;GO:0008407;;GO:0007290;;GO:0007291;;GO:0035071;;GO:0007476;;GO:0048477;;GO:0034454;;GO:0006914;;GO:0051017;;GO:0007283;;GO:0022416;;GO:1904801;;GO:0007017;;GO:0000132;;GO:0007018;;GO:2000582;;GO:0030286;;GO:0005737;;GO:0005814;;GO:0005868;;GO:0042623;;GO:0045505;;GO:0051959;;GO:0042803;;GO:0008574;;GO:0005515	biological_process;;biological_process;;biological_process;;biological_process;;biological_process;;biological_process;;biological_process;;biological_process;;biological_process;;biological_process;;biological_process;;biological_process;;biological_process;;biological_process;;biological_process;;biological_process;;biological_process;;cellular_component;;cellular_component;;cellular_component;…	BP:wing disc development;;BP:chaeta morphogenesis;;BP:spermatid nucleus elongation;;BP:sperm individualization;;BP:salivary gland cell autophagic cell death;;BP:imaginal disc-derived wing morphogenesis;;BP:oogenesis;;BP:microtubule anchoring at centrosome;;BP:autophagy;;BP:actin filament bundle assembly;;BP:spermatogenesis;;BP:chaeta development;;BP:positive regulation of neuron remodeling;;BP:mi…	K10418	DYNLL	map04962;;map05132	Vasopressin-regulated water reabsorption;;Salmonella infection
FBgn0028902	Tektin-A	Tektin A	GO:0007017;;GO:0060271;;GO:0030317;;GO:0060294;;GO:0005875;;GO:0036126;;GO:0008017	biological_process;;biological_process;;biological_process;;biological_process;;cellular_component;;cellular_component;;molecular_function;;	BP:microtubule-based process;;BP:cilium assembly;;BP:flagellated sperm motility;;BP:cilium movement involved in cell motility;;CC:microtubule associated complex;;CC:sperm flagellum;;MF:microtubule binding;;	K18631	TEKT4	------	------
FBgn0266672	Sec8	Secretory 8 (Sec8) encodes a component of the exocyst complex involved in tethering secretory vesicles to the plasma membrane and microtubule assembly suppression. Sec8 mutants show increased microtubules and alterations in microtubule-dependent processes.	GO:0006887;;GO:0050803;;GO:0006904;;GO:0007286;;GO:0045887;;GO:0007298;;GO:0000916;;GO:0016081;;GO:0007268;;GO:0000212;;GO:0006893;;GO:0006612;;GO:0016080;;GO:0007269;;GO:0007111;;GO:0007110;;GO:0016192;;GO:0090522;;GO:0007009;;GO:0045202;;GO:0005737;;GO:0016028;;GO:0000145;;GO:0016020;;GO:0009925;;GO:0016324;;GO:0005886;;GO:0032584;;GO:0003674	biological_process;;biological_process;;biological_process;;biological_process;;biological_process;;biological_process;;biological_process;;biological_process;;biological_process;;biological_process;;biological_process;;biological_process;;biological_process;;biological_process;;biological_process;;biological_process;;biological_process;;biological_process;;biological_process;;cellular_component;…	BP:exocytosis;;BP:regulation of synapse structure or activity;;BP:vesicle docking involved in exocytosis;;BP:spermatid development;;BP:positive regulation of synaptic growth at neuromuscular junction;;BP:border follicle cell migration;;BP:actomyosin contractile ring contraction;;BP:synaptic vesicle docking;;BP:chemical synaptic transmission;;BP:meiotic spindle organization;;BP:Golgi to plasma mem…	K06111	EXOC4, SEC8	map05132	Salmonella infection
FBgn0062411	Ctr1C	Copper transporter 1C (Ctr1C) is expressed in the male gonad. The autosomal gene seems to have originated as a retrogene copy of the X-linked Ctr1A, thus maintaining copper delivery during male spermatogenesis when the X chromosome is inactive.	GO:0006878;;GO:0035434;;GO:0007283;;GO:0006825;;GO:0015677;;GO:0016021;;GO:0005886;;GO:0005375	biological_process;;biological_process;;biological_process;;biological_process;;biological_process;;cellular_component;;cellular_component;;molecular_function;;	BP:cellular copper ion homeostasis;;BP:copper ion transmembrane transport;;BP:spermatogenesis;;BP:copper ion transport;;BP:copper ion import;;CC:integral component of membrane;;CC:plasma membrane;;MF:copper ion transmembrane transporter activity;;	K14686	SLC31A1, CTR1	map04978;;map01524	Mineral absorption;;Platinum drug resistance
FBgn0003885	alphaTub84D	alpha-Tubulin at 84D is involved in major cellular mechanisms such as formation of spindle apparatus or microtubular threads for transport of proteins or organelles.	GO:0007017;;GO:0000278;;GO:0000281;;GO:0007283;;GO:0000226;;GO:0007288;;GO:0005737;;GO:0036064;;GO:0031594;;GO:0048471;;GO:0005874;;GO:0003924;;GO:0017022;;GO:0005200;;GO:0005525	biological_process;;biological_process;;biological_process;;biological_process;;biological_process;;biological_process;;cellular_component;;cellular_component;;cellular_component;;cellular_component;;cellular_component;;molecular_function;;molecular_function;;molecular_function;;molecular_function;;	BP:microtubule-based process;;BP:mitotic cell cycle;;BP:mitotic cytokinesis;;BP:spermatogenesis;;BP:microtubule cytoskeleton organization;;BP:sperm axoneme assembly;;CC:cytoplasm;;CC:ciliary basal body;;CC:neuromuscular junction;;CC:perinuclear region of cytoplasm;;CC:microtubule;;MF:GTPase activity;;MF:myosin binding;;MF:structural constituent of cytoskeleton;;MF:GTP binding;;	K07374	TUBA	map04540;;map05010;;map05016;;map05130;;map04530;;map04210;;map04145	Gap junction;;Alzheimer disease;;Huntington disease;;Pathogenic Escherichia coli infection;;Tight junction;;Apoptosis;;Phagosome
FBgn0051281	Tpl94D	Transition protein-like 94D (Tpl94D) encodes a HMG-box domain protein that is expressed during chromatin reorganization in spermatids.	GO:0035093;;GO:0000785;;GO:0005634	biological_process;;cellular_component;;cellular_component;;	BP:spermatogenesis, exchange of chromosomal proteins;;CC:chromatin;;CC:nucleus;;	------	------	------	------
FBgn0038598	CG7131	-	GO:0034453;;GO:0005856;;GO:0036064;;GO:0031514;;GO:0005814;;GO:0005879;;GO:0036126;;GO:0008017	biological_process;;cellular_component;;cellular_component;;cellular_component;;cellular_component;;cellular_component;;cellular_component;;molecular_function;;	BP:microtubule anchoring;;CC:cytoskeleton;;CC:ciliary basal body;;CC:motile cilium;;CC:centriole;;CC:axonemal microtubule;;CC:sperm flagellum;;MF:microtubule binding;;	------	------	------	------
FBgn0030761	CG9784	-	GO:1902093;;GO:0016311;;GO:0046856;;GO:0046855;;GO:0005737;;GO:0001726;;GO:0005634;;GO:0030424;;GO:0097730;;GO:0005886;;GO:0030425;;GO:0043025;;GO:0016787;;GO:0046030;;GO:0004439	biological_process;;biological_process;;biological_process;;biological_process;;cellular_component;;cellular_component;;cellular_component;;cellular_component;;cellular_component;;cellular_component;;cellular_component;;cellular_component;;molecular_function;;molecular_function;;molecular_function;;	BP:positive regulation of flagellated sperm motility;;BP:dephosphorylation;;BP:phosphatidylinositol dephosphorylation;;BP:inositol phosphate dephosphorylation;;CC:cytoplasm;;CC:ruffle;;CC:nucleus;;CC:axon;;CC:non-motile cilium;;CC:plasma membrane;;CC:dendrite;;CC:neuronal cell body;;MF:hydrolase activity;;MF:inositol trisphosphate phosphatase activity;;MF:phosphatidylinositol-4,5-bisphosphate 5-p…	K01106	E3.1.3.56	map04910;;map04070;;map00562	Insulin signaling pathway;;Phosphatidylinositol signaling system;;Inositol phosphate metabolism
FBgn0036180	Duba	Deubiquitinating enzyme A (Duba) encodes a de-ubiquitylating enzyme of the OTU-family that cleaves preferentially K11- and K63-linked poly-ubiquitin chains. Its catalytic activity is required for spermatogenesis.	GO:0007291;;GO:0016579;;GO:0005575;;GO:0004843;;GO:0061578	biological_process;;biological_process;;cellular_component;;molecular_function;;molecular_function;;	BP:sperm individualization;;BP:protein deubiquitination;;CC:cellular_component;;MF:thiol-dependent ubiquitin-specific protease activity;;MF:Lys63-specific deubiquitinase activity;;	K12655	OTUD5, DUBA	map04622	RIG-I-like receptor signaling pathway
FBgn0004174	Mst84Dc	Male-specific RNA 84Dc	GO:0007288;;GO:0007283;;GO:0005575;;GO:0003674	biological_process;;biological_process;;cellular_component;;molecular_function;;	BP:sperm axoneme assembly;;BP:spermatogenesis;;CC:cellular_component;;MF:molecular_function;;	------	------	------	------
FBgn0262167	ana1	anastral spindle 1 (ana1) encodes a cytoplasmic protein located in the centrioles, including the sperm giant centriole and proximal centriole-like structure, which assists in centrioles formation. Its roles include coordinated movement behavior, sperm motility, and fertility.	GO:0048666;;GO:0060271;;GO:0030317;;GO:0032053;;GO:0007098;;GO:0007099;;GO:0098534;;GO:0007288;;GO:0036064;;GO:0005814	biological_process;;biological_process;;biological_process;;biological_process;;biological_process;;biological_process;;biological_process;;biological_process;;cellular_component;;cellular_component;;	BP:neuron development;;BP:cilium assembly;;BP:flagellated sperm motility;;BP:ciliary basal body organization;;BP:centrosome cycle;;BP:centriole replication;;BP:centriole assembly;;BP:sperm axoneme assembly;;CC:ciliary basal body;;CC:centriole;;	K16714	ANA1	------	------
FBgn0051870	CG31870	-	GO:0008150;;GO:0005575;;GO:0003674	biological_process;;cellular_component;;molecular_function;;	BP:biological_process;;CC:cellular_component;;MF:molecular_function;;	------	------	------	------
FBgn0265796	lncRNA:CR44585	long non-coding RNA:CR44585	GO:0007283	biological_process;;	BP:spermatogenesis;;	------	------	------	------
FBgn0004171	Mst98Cb	Male-specific RNA 98Cb	GO:0007286;;GO:0036126;;GO:0003674	biological_process;;cellular_component;;molecular_function;;	BP:spermatid development;;CC:sperm flagellum;;MF:molecular_function;;	------	------	------	------
FBgn0002865	Mst98Ca	Male-specific RNA 98Ca	GO:0007286;;GO:0036126;;GO:0003674	biological_process;;cellular_component;;molecular_function;;	BP:spermatid development;;CC:sperm flagellum;;MF:molecular_function;;	------	------	------	------
FBgn0034827	Klp59D	Kinesin-like protein at 59D	GO:0007018;;GO:0007288;;GO:1905503;;GO:0005813;;GO:0005871;;GO:0005874;;GO:0008017;;GO:0005524;;GO:0016887;;GO:0003777;;GO:0005488	biological_process;;biological_process;;biological_process;;cellular_component;;cellular_component;;cellular_component;;molecular_function;;molecular_function;;molecular_function;;molecular_function;;molecular_function;;	BP:microtubule-based movement;;BP:sperm axoneme assembly;;BP:regulation of motile cilium assembly;;CC:centrosome;;CC:kinesin complex;;CC:microtubule;;MF:microtubule binding;;MF:ATP binding;;MF:ATPase activity;;MF:microtubule motor activity;;MF:binding;;	K10393	KIF2_24, MCAK	map04361	Axon regeneration
FBgn0034816	CG3085	-	GO:0007020;;GO:0060271;;GO:0060294;;GO:0030317;;GO:0036126;;GO:0005200	biological_process;;biological_process;;biological_process;;biological_process;;cellular_component;;molecular_function;;	BP:microtubule nucleation;;BP:cilium assembly;;BP:cilium movement involved in cell motility;;BP:flagellated sperm motility;;CC:sperm flagellum;;MF:structural constituent of cytoskeleton;;	K18629	TEKT2	------	------
FBgn0000541	E(bx)	Enhancer of bithorax	GO:0035073;;GO:0035076;;GO:0045824;;GO:0046426;;GO:0006338;;GO:0006325;;GO:0048515;;GO:0006357;;GO:0030097;;GO:0042766;;GO:0010468;;GO:0006351;;GO:0005634;;GO:0016589;;GO:0070615;;GO:0035064;;GO:0070577;;GO:0008270;;GO:0016922	biological_process;;biological_process;;biological_process;;biological_process;;biological_process;;biological_process;;biological_process;;biological_process;;biological_process;;biological_process;;biological_process;;biological_process;;cellular_component;;cellular_component;;molecular_function;;molecular_function;;molecular_function;;molecular_function;;molecular_function;;	BP:pupariation;;BP:ecdysone receptor-mediated signaling pathway;;BP:negative regulation of innate immune response;;BP:negative regulation of JAK-STAT cascade;;BP:chromatin remodeling;;BP:chromatin organization;;BP:spermatid differentiation;;BP:regulation of transcription from RNA polymerase II promoter;;BP:hemopoiesis;;BP:nucleosome mobilization;;BP:regulation of gene expression;;BP:transcription…	K11728	BPTF, E(bx)	------	------
FBgn0052351	S-Lap2	Sperm-Leucylaminopeptidase 2	GO:0006508;;GO:0005737;;GO:0008235;;GO:0030145;;GO:0004177	biological_process;;cellular_component;;molecular_function;;molecular_function;;molecular_function;;	BP:proteolysis;;CC:cytoplasm;;MF:metalloexopeptidase activity;;MF:manganese ion binding;;MF:aminopeptidase activity;;	K11142	LAP3	map00480;;map00330	Glutathione metabolism;;Arginine and proline metabolism
FBgn0035915	S-Lap 6	Sperm-Leucylaminopeptidase 1	GO:0016319;;GO:0006508;;GO:0005737;;GO:0004177;;GO:0030145;;GO:0008235	biological_process;;biological_process;;cellular_component;;molecular_function;;molecular_function;;molecular_function;;	BP:mushroom body development;;BP:proteolysis;;CC:cytoplasm;;MF:aminopeptidase activity;;MF:manganese ion binding;;MF:metalloexopeptidase activity;;	K11142	LAP3	map00480;;map00330	Glutathione metabolism;;Arginine and proline metabolism
FBgn0027108	Inx2	Innexin 2 (Inx2) encodes a gap junction protein that can form heteromeric gap junction channels via interaction with the products of ogre or Inx3. It can also interact with cell adhesion forming components encoded by shg and arm. It contributes to epithelial organization and polarity of the embryonic epidermis, regulation of morphogen-dependent organ size and stem cell behavior.	GO:0016331;;GO:0007440;;GO:0036098;;GO:0030727;;GO:0010496;;GO:0007293;;GO:0007283;;GO:0007154;;GO:0006811;;GO:0016324;;GO:0016021;;GO:0005886;;GO:0016327;;GO:0005921;;GO:0005243	biological_process;;biological_process;;biological_process;;biological_process;;biological_process;;biological_process;;biological_process;;biological_process;;biological_process;;cellular_component;;cellular_component;;cellular_component;;cellular_component;;cellular_component;;molecular_function;;	BP:morphogenesis of embryonic epithelium;;BP:foregut morphogenesis;;BP:male germ-line stem cell population maintenance;;BP:germarium-derived female germ-line cyst formation;;BP:intercellular transport;;BP:germarium-derived egg chamber formation;;BP:spermatogenesis;;BP:cell communication;;BP:ion transport;;CC:apical plasma membrane;;CC:integral component of membrane;;CC:plasma membrane;;CC:apicola…	K22037	inx, zpg, ogre, shakB	------	------
FBgn0029891	Pink1	PTEN-induced putative kinase 1 (Pink1) is the ortholog of human PINK1, a gene mutated in autosomal recessive Parkinson's disease. Pink1 encodes a mitochondrially targeted Ser-Thr kinase. It has been linked to a number of cellular functions including altering mitochondrial dynamics, the autophagic degradation of dysfunctional mitochondria, and the proper function of Complex I of the electron trans…	GO:0048312;;GO:0090141;;GO:0000266;;GO:0007614;;GO:0043524;;GO:0051654;;GO:0007274;;GO:0007005;;GO:0030382;;GO:0047497;;GO:1902956;;GO:0043069;;GO:0048749;;GO:0006468;;GO:0048078;;GO:0035234;;GO:0072375;;GO:0006979;;GO:0010637;;GO:0000422;;GO:1904061;;GO:0006511;;GO:0010821;;GO:1904457;;GO:0005737;;GO:0005739;;GO:0016006;;GO:0005829;;GO:0004674;;GO:0004672;;GO:0043008;;GO:0005524;;GO:0005515	biological_process;;biological_process;;biological_process;;biological_process;;biological_process;;biological_process;;biological_process;;biological_process;;biological_process;;biological_process;;biological_process;;biological_process;;biological_process;;biological_process;;biological_process;;biological_process;;biological_process;;biological_process;;biological_process;;biological_process;…	BP:intracellular distribution of mitochondria;;BP:positive regulation of mitochondrial fission;;BP:mitochondrial fission;;BP:short-term memory;;BP:negative regulation of neuron apoptotic process;;BP:establishment of mitochondrion localization;;BP:neuromuscular synaptic transmission;;BP:mitochondrion organization;;BP:sperm mitochondrion organization;;BP:mitochondrion transport along microtubule;;B…	K05688	PINK1	map05012;;map04137	Parkinson disease;;Mitophagy - animal
FBgn0000615	exu	exuperantia	GO:0007300;;GO:0001700;;GO:0000398;;GO:0007317;;GO:0008595;;GO:0007283;;GO:0045451;;GO:0045450;;GO:0005737;;GO:0071011;;GO:0000932;;GO:0036464;;GO:0005515;;GO:0003727;;GO:0004527;;GO:0003676;;GO:0042803	biological_process;;biological_process;;biological_process;;biological_process;;biological_process;;biological_process;;biological_process;;biological_process;;cellular_component;;cellular_component;;cellular_component;;cellular_component;;molecular_function;;molecular_function;;molecular_function;;molecular_function;;molecular_function;;	BP:ovarian nurse cell to oocyte transport;;BP:embryonic development via the syncytial blastoderm;;BP:mRNA splicing, via spliceosome;;BP:regulation of pole plasm oskar mRNA localization;;BP:anterior/posterior axis specification, embryo;;BP:spermatogenesis;;BP:pole plasm oskar mRNA localization;;BP:bicoid mRNA localization;;CC:cytoplasm;;CC:precatalytic spliceosome;;CC:cytoplasmic mRNA processing b…	K18745	EXU	------	------
FBgn0087040	alphaTub67C	alpha-Tubulin at 67C (alphaTub67C) form heterodimers with beta-tubulins to polymerise and form microtubules. alphaTub67C-tubulin molecules are essential for fast growth of the microtubules during the initial cleavage divisions of embryogenesis.	GO:0035046;;GO:0035044;;GO:0009792;;GO:0000226;;GO:0051028;;GO:0007417;;GO:0000280;;GO:0035038;;GO:0000278;;GO:0007052;;GO:0007017;;GO:0007422;;GO:0040016;;GO:0005874;;GO:0005737;;GO:0005634;;GO:0048471;;GO:0055028;;GO:0005886;;GO:0005200;;GO:0005525;;GO:0003924	biological_process;;biological_process;;biological_process;;biological_process;;biological_process;;biological_process;;biological_process;;biological_process;;biological_process;;biological_process;;biological_process;;biological_process;;biological_process;;cellular_component;;cellular_component;;cellular_component;;cellular_component;;cellular_component;;cellular_component;;molecular_function;…	BP:pronuclear migration;;BP:sperm aster formation;;BP:embryo development ending in birth or egg hatching;;BP:microtubule cytoskeleton organization;;BP:mRNA transport;;BP:central nervous system development;;BP:nuclear division;;BP:female pronucleus assembly;;BP:mitotic cell cycle;;BP:mitotic spindle organization;;BP:microtubule-based process;;BP:peripheral nervous system development;;BP:embryonic …	K07374	TUBA	map04540;;map05010;;map05016;;map05130;;map04530;;map04210;;map04145	Gap junction;;Alzheimer disease;;Huntington disease;;Pathogenic Escherichia coli infection;;Tight junction;;Apoptosis;;Phagosome
FBgn0036029	CG16719	-	GO:0007498;;GO:0060285;;GO:0031514;;GO:0005737	biological_process;;biological_process;;cellular_component;;cellular_component;;	BP:mesoderm development;;BP:cilium-dependent cell motility;;CC:motile cilium;;CC:cytoplasm;;	------	------	------	------
FBgn0005677	dac	dachshund (dac) encodes a transcriptional cofactor that physically interacts with several other retinal determination proteins, including those encoded by eya and so, and regulates eye, leg, gonad, and brain development.	GO:0016319;;GO:0048749;;GO:0035215;;GO:0007479;;GO:0007483;;GO:0035211;;GO:0042051;;GO:0035263;;GO:0043704;;GO:0048098;;GO:0006355;;GO:0010629;;GO:0006351;;GO:0030182;;GO:0007411;;GO:0005634;;GO:0005667;;GO:0005515	biological_process;;biological_process;;biological_process;;biological_process;;biological_process;;biological_process;;biological_process;;biological_process;;biological_process;;biological_process;;biological_process;;biological_process;;biological_process;;biological_process;;biological_process;;cellular_component;;cellular_component;;molecular_function;;	BP:mushroom body development;;BP:compound eye development;;BP:genital disc development;;BP:leg disc proximal/distal pattern formation;;BP:genital disc morphogenesis;;BP:spermathecum morphogenesis;;BP:compound eye photoreceptor development;;BP:genital disc sexually dimorphic development;;BP:photoreceptor cell fate specification;;BP:antennal joint development;;BP:regulation of transcription, DNA-te…	------	------	------	------
FBgn0011206	bol	boule (bol) encodes a translational regulator required in spermatogenesis for entry into meiosis and spermatid differentiation. It has an additional role in mushroom body gamma neurons as a negative regulator of axon pruning.	GO:0045924;;GO:0006417;;GO:0007283;;GO:0007281;;GO:0045948;;GO:0008315;;GO:0070935;;GO:0048137;;GO:0005737;;GO:0043204;;GO:0005634;;GO:0003730;;GO:0000166;;GO:0008494;;GO:0003723;;GO:0003676;;GO:0003729	biological_process;;biological_process;;biological_process;;biological_process;;biological_process;;biological_process;;biological_process;;biological_process;;cellular_component;;cellular_component;;cellular_component;;molecular_function;;molecular_function;;molecular_function;;molecular_function;;molecular_function;;molecular_function;;	BP:regulation of female receptivity;;BP:regulation of translation;;BP:spermatogenesis;;BP:germ cell development;;BP:positive regulation of translational initiation;;BP:meiotic G2/MI transition;;BP:3'-UTR-mediated mRNA stabilization;;BP:spermatocyte division;;CC:cytoplasm;;CC:perikaryon;;CC:nucleus;;MF:mRNA 3'-UTR binding;;MF:nucleotide binding;;MF:translation activator activity;;MF:RNA binding;;M…	------	------	------	------
FBgn0036354	Poc1	Proteome of centrioles 1 (Poc1) encodes a cytoplasmic protein located in the sperm giant centriole and proximal centriole-like structure (PCL), which assists in the elongation of the giant centrioles and recruitment of centriolar proteins to the PCL. It contributes to sperm motility and fertility.	GO:0007098	biological_process;;	BP:centrosome cycle;;	K16482	POC1	------	------
FBgn0035238	CG12104	CG12104 encodes a HMG-box containing protein expressed in the spermatogonia and spermatocytes.	GO:0008150;;GO:0005575;;GO:0003674	biological_process;;cellular_component;;molecular_function;;	BP:biological_process;;CC:cellular_component;;MF:molecular_function;;	------	------	------	------
FBgn0010350	Cds	CDP-diacylglycerol synthase (Cds) encodes an enzyme for the synthesis of cytidine diphosphate diacylglycerol (CDP-DAG) from phosphatidic acid. CDP-DAG is the precursor of two phospholipids, phosphatidylinositol and phosphatidylglycerol. The product of Cds has roles in cell growth and lipid storage.	GO:0007430;;GO:0016056;;GO:0010868;;GO:0007602;;GO:0007291;;GO:0010883;;GO:0010513;;GO:0016024;;GO:0043052;;GO:0008610;;GO:0016021;;GO:0005789;;GO:0004605	biological_process;;biological_process;;biological_process;;biological_process;;biological_process;;biological_process;;biological_process;;biological_process;;biological_process;;biological_process;;cellular_component;;cellular_component;;molecular_function;;	BP:terminal branching, open tracheal system;;BP:rhodopsin mediated signaling pathway;;BP:negative regulation of triglyceride biosynthetic process;;BP:phototransduction;;BP:sperm individualization;;BP:regulation of lipid storage;;BP:positive regulation of phosphatidylinositol biosynthetic process;;BP:CDP-diacylglycerol biosynthetic process;;BP:thermotaxis;;BP:lipid biosynthetic process;;CC:integra…	K00981	E2.7.7.41, CDS1, CDS2, cdsA	map00564;;map04070	Glycerophospholipid metabolism;;Phosphatidylinositol signaling system
FBgn0036749	CG7460	-	GO:0046208;;GO:0055114;;GO:0046592;;GO:0016491	biological_process;;biological_process;;molecular_function;;molecular_function;;	BP:spermine catabolic process;;BP:oxidation-reduction process;;MF:polyamine oxidase activity;;MF:oxidoreductase activity;;	------	------	------	------
FBgn0051320	HEATR2	HEAT repeat containing 2	GO:0007605;;GO:0030317;;GO:0036159;;GO:0036158;;GO:0060294;;GO:0003341;;GO:0008344;;GO:0005737;;GO:0031514;;GO:0045505	biological_process;;biological_process;;biological_process;;biological_process;;biological_process;;biological_process;;biological_process;;cellular_component;;cellular_component;;molecular_function;;	BP:sensory perception of sound;;BP:flagellated sperm motility;;BP:inner dynein arm assembly;;BP:outer dynein arm assembly;;BP:cilium movement involved in cell motility;;BP:cilium movement;;BP:adult locomotory behavior;;CC:cytoplasm;;CC:motile cilium;;MF:dynein intermediate chain binding;;	K19759	DNAAF5	------	------
FBgn0038225	soti	scotti	GO:0044767;;GO:0032501;;GO:0007291	biological_process;;biological_process;;biological_process;;	BP:single-organism developmental process;;BP:multicellular organismal process;;BP:sperm individualization;;	------	------	------	------
FBgn0036218	Sprn	Spermitin (Sprn) encodes a testis-specific mitochondrial lumen protein that first appears during the spermatocyte stage of spermatogenesis, and persists until late stages but is absent from mature sperm.	GO:0046907;;GO:0016006;;GO:0005622	biological_process;;cellular_component;;cellular_component;;	BP:intracellular transport;;CC:Nebenkern;;CC:intracellular;;	------	------	------	------
FBgn0032368	spag4	sperm-associated antigen 4	GO:0000724;;GO:0006998;;GO:0007283;;GO:0016021;;GO:0005635;;GO:0005876;;GO:0043495	biological_process;;biological_process;;biological_process;;cellular_component;;cellular_component;;cellular_component;;molecular_function;;	BP:double-strand break repair via homologous recombination;;BP:nuclear envelope organization;;BP:spermatogenesis;;CC:integral component of membrane;;CC:nuclear envelope;;CC:spindle microtubule;;MF:protein anchor;;	K19347	SUN1_2	------	------
FBgn0037675	HP1e	Heterochromatin Protein 1e (HP1e) is a testis-expressed gene required for paternal chromosome segregation during the very first embryonic mitosis.	GO:0031940;;GO:0051276;;GO:0035092;;GO:0045448;;GO:0005634;;GO:0000785;;GO:0003682	biological_process;;biological_process;;biological_process;;biological_process;;cellular_component;;cellular_component;;molecular_function;;	BP:positive regulation of chromatin silencing at telomere;;BP:chromosome organization;;BP:sperm chromatin condensation;;BP:mitotic cell cycle, embryonic;;CC:nucleus;;CC:chromatin;;MF:chromatin binding;;	K11585	CBX1, HP1B, SWI6	------	------
FBgn0036085	CG6527	-	GO:0005789	cellular_component;;	CC:endoplasmic reticulum membrane;;	------	------	------	------
FBgn0011569	can	cannonball (can) encodes a testis-specific TBP-associated factor essential for spermatogenesis. It is required for the normal level of expression of a large number of spermatogenesis genes and is strongly associated with the nucleolus in primary spermatocytes.	GO:0051321;;GO:0006355;;GO:0007283;;GO:0048515;;GO:0006367;;GO:0007286;;GO:0010468;;GO:0007141;;GO:0005730;;GO:0005634;;GO:0001673;;GO:0005669	biological_process;;biological_process;;biological_process;;biological_process;;biological_process;;biological_process;;biological_process;;biological_process;;cellular_component;;cellular_component;;cellular_component;;cellular_component;;	BP:meiotic cell cycle;;BP:regulation of transcription, DNA-templated;;BP:spermatogenesis;;BP:spermatid differentiation;;BP:transcription initiation from RNA polymerase II promoter;;BP:spermatid development;;BP:regulation of gene expression;;BP:male meiosis I;;CC:nucleolus;;CC:nucleus;;CC:male germ cell nucleus;;CC:transcription factor TFIID complex;;	K03130	TAF5	map03022	Basal transcription factors
FBgn0263988	Dic61B	Dynein intermediate chain at 61B (Dic61B) encodes an axonemal dynein intermediate chain protein expressed specifically in male germ cells. It is required for the development and precise assembly of sperm axonemes, thus it is essential for male fertility.	GO:0007018;;GO:0007283;;GO:0003341;;GO:0005858;;GO:0030286;;GO:0008574;;GO:0045504;;GO:0045503	biological_process;;biological_process;;biological_process;;cellular_component;;cellular_component;;molecular_function;;molecular_function;;molecular_function;;	BP:microtubule-based movement;;BP:spermatogenesis;;BP:cilium movement;;CC:axonemal dynein complex;;CC:dynein complex;;MF:ATP-dependent microtubule motor activity, plus-end-directed;;MF:dynein heavy chain binding;;MF:dynein light chain binding;;	------	------	------	------
FBgn0011761	dhd	deadhead (dhd) encodes a thioredoxin-like protein necessary for the initiation of embryonic development.	GO:0035042;;GO:0007143;;GO:0060322;;GO:0045454;;GO:0035041;;GO:0006662;;GO:0055114;;GO:0005829;;GO:0005634;;GO:0005623;;GO:0015035;;GO:0015036	biological_process;;biological_process;;biological_process;;biological_process;;biological_process;;biological_process;;biological_process;;cellular_component;;cellular_component;;cellular_component;;molecular_function;;molecular_function;;	BP:fertilization, exchange of chromosomal proteins;;BP:female meiotic division;;BP:head development;;BP:cell redox homeostasis;;BP:sperm chromatin decondensation;;BP:glycerol ether metabolic process;;BP:oxidation-reduction process;;CC:cytosol;;CC:nucleus;;CC:cell;;MF:protein disulfide oxidoreductase activity;;MF:disulfide oxidoreductase activity;;	K03671	trxA	map04621;;map05418;;map05132	NOD-like receptor signaling pathway;;Fluid shear stress and atherosclerosis;;Salmonella infection
FBgn0015268	Nap1	Nucleosome assembly protein 1 (Nap1) encodes a core histone chaperone involved in histone nuclear transfer and chromatin assembly.	GO:0000723;;GO:0006338;;GO:0006334;;GO:0035092;;GO:0035041;;GO:0006355;;GO:0005737;;GO:0005739;;GO:0005886;;GO:0016590;;GO:0005634;;GO:0042393	biological_process;;biological_process;;biological_process;;biological_process;;biological_process;;biological_process;;cellular_component;;cellular_component;;cellular_component;;cellular_component;;cellular_component;;molecular_function;;	BP:telomere maintenance;;BP:chromatin remodeling;;BP:nucleosome assembly;;BP:sperm chromatin condensation;;BP:sperm chromatin decondensation;;BP:regulation of transcription, DNA-templated;;CC:cytoplasm;;CC:mitochondrion;;CC:plasma membrane;;CC:ACF complex;;CC:nucleus;;MF:histone binding;;	K11279	NAP1L1, NRP	------	------
FBgn0012037	Ance	Angiotensin converting enzyme (Ance) encodes a member of the peptidyl-dipeptidase A family of zinc metallopeptidases. Ance product is an extracellular glycosylated enzyme with a broad substrate specificity, cleaving dipeptides from the carboxy terminus of oligopeptides.	GO:0009609;;GO:0007291;;GO:0007552;;GO:0007289;;GO:0006508;;GO:0016020;;GO:0005615;;GO:0005886;;GO:0008241;;GO:0004180;;GO:0008239;;GO:0008238;;GO:0046872;;GO:0008237	biological_process;;biological_process;;biological_process;;biological_process;;biological_process;;cellular_component;;cellular_component;;cellular_component;;molecular_function;;molecular_function;;molecular_function;;molecular_function;;molecular_function;;molecular_function;;	BP:response to symbiotic bacterium;;BP:sperm individualization;;BP:metamorphosis;;BP:spermatid nucleus differentiation;;BP:proteolysis;;CC:membrane;;CC:extracellular space;;CC:plasma membrane;;MF:peptidyl-dipeptidase activity;;MF:carboxypeptidase activity;;MF:dipeptidyl-peptidase activity;;MF:exopeptidase activity;;MF:metal ion binding;;MF:metallopeptidase activity;;	K01283	ACE, CD143	map05142;;map04614;;map04924;;map05410	Chagas disease (American trypanosomiasis);;Renin-angiotensin system;;Renin secretion;;Hypertrophic cardiomyopathy (HCM)
FBgn0034259	P32	P32 (P32) encodes an evolutionarily conserved mitochondrial protein that functions in presynaptic calcium signaling and neurotransmitter release as well as chromatin metabolism.	GO:0070131;;GO:0006338;;GO:0035042;;GO:0035041;;GO:0050848;;GO:0007274;;GO:0006334;;GO:0005634;;GO:0005739;;GO:0005759;;GO:0042393;;GO:0097177;;GO:0008494;;GO:0003729	biological_process;;biological_process;;biological_process;;biological_process;;biological_process;;biological_process;;biological_process;;cellular_component;;cellular_component;;cellular_component;;molecular_function;;molecular_function;;molecular_function;;molecular_function;;	BP:positive regulation of mitochondrial translation;;BP:chromatin remodeling;;BP:fertilization, exchange of chromosomal proteins;;BP:sperm chromatin decondensation;;BP:regulation of calcium-mediated signaling;;BP:neuromuscular synaptic transmission;;BP:nucleosome assembly;;CC:nucleus;;CC:mitochondrion;;CC:mitochondrial matrix;;MF:histone binding;;MF:mitochondrial ribosome binding;;MF:translation …	K15414	C1QBP	------	------
FBgn0021760	chb	chromosome bows (chb) encodes a microtubule plus-end tracking protein that promotes stabilization of microtubule dynamics. It is required for several mitotic aspects such as kinetochore attachment and central spindle formation. chb product is also essential for construction of polarized microtubule network in egg chambers and fusome formation in spermatogenesis and oogenesis.	GO:0031116;;GO:0090307;;GO:0007411;;GO:0000022;;GO:0030723;;GO:0051225;;GO:0048477;;GO:0000278;;GO:0016325;;GO:0007051;;GO:0007052;;GO:0040001;;GO:0046602;;GO:0046580;;GO:0051315;;GO:0035099;;GO:0019827;;GO:0000070;;GO:0007282;;GO:0035371;;GO:0030426;;GO:0005876;;GO:0005737;;GO:0005819;;GO:0000775;;GO:0045172;;GO:0005813;;GO:0005634;;GO:0000922;;GO:0005875;;GO:0005881;;GO:0000776;;GO:0005827;;GO:…	biological_process;;biological_process;;biological_process;;biological_process;;biological_process;;biological_process;;biological_process;;biological_process;;biological_process;;biological_process;;biological_process;;biological_process;;biological_process;;biological_process;;biological_process;;biological_process;;biological_process;;biological_process;;biological_process;;cellular_component;…	BP:positive regulation of microtubule polymerization;;BP:mitotic spindle assembly;;BP:axon guidance;;BP:mitotic spindle elongation;;BP:ovarian fusome organization;;BP:spindle assembly;;BP:oogenesis;;BP:mitotic cell cycle;;BP:oocyte microtubule cytoskeleton organization;;BP:spindle organization;;BP:mitotic spindle organization;;BP:establishment of mitotic spindle localization;;BP:regulation of mit…	K16578	CLASP1_2	------	------
FBgn0045843	RacGAP84C	Rac GTPase activating protein at 84C	GO:0007283;;GO:0007266;;GO:0035556;;GO:0001745;;GO:0005622;;GO:0046872;;GO:0005096;;GO:0017048	biological_process;;biological_process;;biological_process;;biological_process;;cellular_component;;molecular_function;;molecular_function;;molecular_function;;	BP:spermatogenesis;;BP:Rho protein signal transduction;;BP:intracellular signal transduction;;BP:compound eye morphogenesis;;CC:intracellular;;MF:metal ion binding;;MF:GTPase activator activity;;MF:Rho GTPase binding;;	K16733	RACGAP1, Tum	------	------
FBgn0004173	Mst84Db	Male-specific RNA 84Db	GO:0007288;;GO:0007283;;GO:0005575;;GO:0003674	biological_process;;biological_process;;cellular_component;;molecular_function;;	BP:sperm axoneme assembly;;BP:spermatogenesis;;CC:cellular_component;;MF:molecular_function;;	------	------	------	------
FBgn0004172	Mst84Da	Male-specific RNA 84Da	GO:0007288;;GO:0007283;;GO:0005575;;GO:0003674	biological_process;;biological_process;;cellular_component;;molecular_function;;	BP:sperm axoneme assembly;;BP:spermatogenesis;;CC:cellular_component;;MF:molecular_function;;	------	------	------	------
FBgn0004175	Mst84Dd	Male-specific RNA 84Dd	GO:0007288;;GO:0007283;;GO:0005575;;GO:0003674	biological_process;;biological_process;;cellular_component;;molecular_function;;	BP:sperm axoneme assembly;;BP:spermatogenesis;;CC:cellular_component;;MF:molecular_function;;	------	------	------	------
FBgn0039735	Nph	Nucleophosmin	GO:0006338;;GO:0035041;;GO:0005737;;GO:0005730;;GO:0005634;;GO:0005654;;GO:0042393;;GO:0003682	biological_process;;biological_process;;cellular_component;;cellular_component;;cellular_component;;cellular_component;;molecular_function;;molecular_function;;	BP:chromatin remodeling;;BP:sperm chromatin decondensation;;CC:cytoplasm;;CC:nucleolus;;CC:nucleus;;CC:nucleoplasm;;MF:histone binding;;MF:chromatin binding;;	K11278	NPM3	------	------
FBgn0086907	Cyt-c-d	Cytochrome c distal	GO:0006919;;GO:0006123;;GO:0006122;;GO:0006119;;GO:0007291;;GO:0046669;;GO:0055114;;GO:0005829;;GO:0005739;;GO:0005743;;GO:0005758;;GO:0070469;;GO:0020037;;GO:0046872;;GO:0009055	biological_process;;biological_process;;biological_process;;biological_process;;biological_process;;biological_process;;biological_process;;cellular_component;;cellular_component;;cellular_component;;cellular_component;;cellular_component;;molecular_function;;molecular_function;;molecular_function;;	BP:activation of cysteine-type endopeptidase activity involved in apoptotic process;;BP:mitochondrial electron transport, cytochrome c to oxygen;;BP:mitochondrial electron transport, ubiquinol to cytochrome c;;BP:oxidative phosphorylation;;BP:sperm individualization;;BP:regulation of compound eye retinal cell programmed cell death;;BP:oxidation-reduction process;;CC:cytosol;;CC:mitochondrion;;CC:…	K08738	CYC	map05167;;map05164;;map05162;;map04115;;map05160;;map05161;;map05168;;map05169;;map05163;;map05210;;map04210;;map04215;;map04214;;map05012;;map05134;;map05010;;map05016;;map05130;;map05014;;map05132;;map05170;;map05222;;map05152;;map05200;;map05416;;map05145;;map05131;;map04932;;map01524	Kaposi sarcoma-associated herpesvirus infection;;Influenza A;;Measles;;p53 signaling pathway;;Hepatitis C;;Hepatitis B;;Herpes simplex virus 1 infection;;Epstein-Barr virus infection;;Human cytomegalovirus infection;;Colorectal cancer;;Apoptosis;;Apoptosis - multiple species;;Apoptosis - fly;;Parkinson disease;;Legionellosis;;Alzheimer disease;;Huntington disease;;Pathogenic Escherichia coli infe…
FBgn0004872	piwi	P-element induced wimpy testis	GO:0007294;;GO:0070868;;GO:0090309;;GO:0042078;;GO:0006342;;GO:0010529;;GO:0016246;;GO:0048477;;GO:0000335;;GO:0060213;;GO:0031047;;GO:0048132;;GO:0048133;;GO:0030514;;GO:0030718;;GO:0007279;;GO:0007283;;GO:0016441;;GO:1990511;;GO:0031933;;GO:0000785;;GO:0005737;;GO:0070725;;GO:0005634;;GO:0005654;;GO:0043073;;GO:0000791;;GO:0032991;;GO:0005829;;GO:0005700;;GO:0010369;;GO:0031490;;GO:0034584;;GO:…	biological_process;;biological_process;;biological_process;;biological_process;;biological_process;;biological_process;;biological_process;;biological_process;;biological_process;;biological_process;;biological_process;;biological_process;;biological_process;;biological_process;;biological_process;;biological_process;;biological_process;;biological_process;;biological_process;;cellular_component;…	BP:germarium-derived oocyte fate determination;;BP:heterochromatin organization involved in chromatin silencing;;BP:positive regulation of methylation-dependent chromatin silencing;;BP:germ-line stem cell division;;BP:chromatin silencing;;BP:negative regulation of transposition;;BP:RNA interference;;BP:oogenesis;;BP:negative regulation of transposition, DNA-mediated;;BP:positive regulation of nuc…	K02156	AUB, PIWI	map04320	Dorso-ventral axis formation
FBgn0265593	lncRNA:CR44420	long non-coding RNA:CR44420	GO:0007283	biological_process;;	BP:spermatogenesis;;	------	------	------	------
FBgn0002862	Mst87F	Male-specific RNA 87F	GO:0007283;;GO:0036126;;GO:0005198	biological_process;;cellular_component;;molecular_function;;	BP:spermatogenesis;;CC:sperm flagellum;;MF:structural molecule activity;;	------	------	------	------
FBgn0050462	ste24c	ste24c prenyl protease type I (ste24c) encodes a protein that, along with the products of ste24a and ste24b, are paralogous (tandemly duplicated) type I prenyl proteases. The product of ste24c plays an essential role in the male germline.	GO:0071586;;GO:0007283;;GO:0016021;;GO:0030176;;GO:0004222	biological_process;;biological_process;;cellular_component;;cellular_component;;molecular_function;;	BP:CAAX-box protein processing;;BP:spermatogenesis;;CC:integral component of membrane;;CC:integral component of endoplasmic reticulum membrane;;MF:metalloendopeptidase activity;;	------	------	------	------
FBgn0039707	Prtl99C	Protamine-like 99C	GO:0035092;;GO:0005634	biological_process;;cellular_component;;	BP:sperm chromatin condensation;;CC:nucleus;;	------	------	------	------
FBgn0033868	S-Lap7	Sperm-Leucylaminopeptidase 7	GO:0032504;;GO:0006508;;GO:0005737;;GO:0005615;;GO:0004177;;GO:0030145;;GO:0008235	biological_process;;biological_process;;cellular_component;;cellular_component;;molecular_function;;molecular_function;;molecular_function;;	BP:multicellular organism reproduction;;BP:proteolysis;;CC:cytoplasm;;CC:extracellular space;;MF:aminopeptidase activity;;MF:manganese ion binding;;MF:metalloexopeptidase activity;;	K01255;K11142	CARP, pepA;LAP3	map00480;;map00330	Glutathione metabolism;;Arginine and proline metabolism
FBgn0262105	lncRNA:CR42858	long non-coding RNA:CR42858	GO:0007283;;GO:0010468	biological_process;;biological_process;;	BP:spermatogenesis;;BP:regulation of gene expression;;	------	------	------	------
FBgn0086915	Mst77F	Male-specific transcript 77F (Mst77F) encodes a sperm component.	GO:0035092;;GO:0035042;;GO:0005634;;GO:0000790;;GO:0000785;;GO:0036126	biological_process;;biological_process;;cellular_component;;cellular_component;;cellular_component;;cellular_component;;	BP:sperm chromatin condensation;;BP:fertilization, exchange of chromosomal proteins;;CC:nucleus;;CC:nuclear chromatin;;CC:chromatin;;CC:sperm flagellum;;	------	------	------	------
FBgn0037019	Pex16	Peroxin 16	GO:0048137;;GO:0007283;;GO:0007031;;GO:0042760;;GO:0005778;;GO:0005777	biological_process;;biological_process;;biological_process;;biological_process;;cellular_component;;cellular_component;;	BP:spermatocyte division;;BP:spermatogenesis;;BP:peroxisome organization;;BP:very long-chain fatty acid catabolic process;;CC:peroxisomal membrane;;CC:peroxisome;;	K13335	PEX16	map04146	Peroxisome
FBgn0261349	Mst36Fb	Male-specific transcript 36Fb	GO:0007283	biological_process;;	BP:spermatogenesis;;	------	------	------	------
FBgn0051820	CG31820	-	GO:0008150;;GO:0005575;;GO:0003674	biological_process;;cellular_component;;molecular_function;;	BP:biological_process;;CC:cellular_component;;MF:molecular_function;;	------	------	------	------
FBgn0045770	S-Lap3	Sperm-Leucylaminopeptidase 3	GO:0006508;;GO:0005737;;GO:0008235;;GO:0030145;;GO:0004177	biological_process;;cellular_component;;molecular_function;;molecular_function;;molecular_function;;	BP:proteolysis;;CC:cytoplasm;;MF:metalloexopeptidase activity;;MF:manganese ion binding;;MF:aminopeptidase activity;;	K01255;K11142	CARP, pepA;LAP3	map00480;;map00330	Glutathione metabolism;;Arginine and proline metabolism
FBgn0034175	ste24b	ste24b prenyl protease type I (ste24b) encodes a protein that, along with the products of ste24a and ste24c, are paralogous (tandemly duplicated) type I prenyl proteases. The product of ste24b plays an essential role in the male germline.	GO:0071586;;GO:0007283;;GO:0016021;;GO:0030176;;GO:0004222	biological_process;;biological_process;;cellular_component;;cellular_component;;molecular_function;;	BP:CAAX-box protein processing;;BP:spermatogenesis;;CC:integral component of membrane;;CC:integral component of endoplasmic reticulum membrane;;MF:metalloendopeptidase activity;;	------	------	------	------
FBgn0035025	uri	unconventional prefoldin RPB5 interactor	GO:0000122;;GO:0010923;;GO:0007283;;GO:0043086;;GO:0005737;;GO:0005700;;GO:0003714;;GO:0019212;;GO:0003682	biological_process;;biological_process;;biological_process;;biological_process;;cellular_component;;cellular_component;;molecular_function;;molecular_function;;molecular_function;;	BP:negative regulation of transcription from RNA polymerase II promoter;;BP:negative regulation of phosphatase activity;;BP:spermatogenesis;;BP:negative regulation of catalytic activity;;CC:cytoplasm;;CC:polytene chromosome;;MF:transcription corepressor activity;;MF:phosphatase inhibitor activity;;MF:chromatin binding;;	K17560	URI1	------	------
FBgn0000158	bam	bag of marbles (bam) encodes a protein involved in gametogenesis that is associated with the fusome, a germ cell-specific organelle. It contributes to the fate determination of germline stem cells, in which bam is negatively regulated by the BMP signaling pathway.	GO:0042078;;GO:0045478;;GO:0098730;;GO:0007276;;GO:0001708;;GO:0030727;;GO:0048477;;GO:0035212;;GO:0007281;;GO:0007283;;GO:0007282;;GO:0007284;;GO:0048132;;GO:0048135;;GO:0030718;;GO:0007140;;GO:0017148;;GO:0005737;;GO:0045170;;GO:0045169;;GO:0000900;;GO:0003730	biological_process;;biological_process;;biological_process;;biological_process;;biological_process;;biological_process;;biological_process;;biological_process;;biological_process;;biological_process;;biological_process;;biological_process;;biological_process;;biological_process;;biological_process;;biological_process;;biological_process;;cellular_component;;cellular_component;;cellular_component;…	BP:germ-line stem cell division;;BP:fusome organization;;BP:male germline stem cell symmetric division;;BP:gamete generation;;BP:cell fate specification;;BP:germarium-derived female germ-line cyst formation;;BP:oogenesis;;BP:cell competition in a multicellular organism;;BP:germ cell development;;BP:spermatogenesis;;BP:cystoblast division;;BP:spermatogonial cell division;;BP:female germ-line stem …	------	------	------	------
FBgn0034646	Rae1	Rae1 (Rae1) encodes a nucleoporin member of the WD40-repeat beta propeller protein super family. Biological roles of the pleiotropic Rae1 gene product include poly(A)+ mRNA export, cell cycle regulation, male meiosis control and male germ cell post-meiotic differentiation.	GO:2000045;;GO:0000278;;GO:0000972;;GO:0010628;;GO:0007283;;GO:0045886;;GO:0010506;;GO:0006406;;GO:0007141;;GO:0005643;;GO:0005634;;GO:0005635;;GO:0016006;;GO:0036126;;GO:0043130;;GO:0003723;;GO:0005515	biological_process;;biological_process;;biological_process;;biological_process;;biological_process;;biological_process;;biological_process;;biological_process;;biological_process;;cellular_component;;cellular_component;;cellular_component;;cellular_component;;cellular_component;;molecular_function;;molecular_function;;molecular_function;;	BP:regulation of G1/S transition of mitotic cell cycle;;BP:mitotic cell cycle;;BP:transcription-dependent tethering of RNA polymerase II gene DNA at nuclear periphery;;BP:positive regulation of gene expression;;BP:spermatogenesis;;BP:negative regulation of synaptic growth at neuromuscular junction;;BP:regulation of autophagy;;BP:mRNA export from nucleus;;BP:male meiosis I;;CC:nuclear pore;;CC:nuc…	K14298	RAE1, GLE2	map05164;;map03013	Influenza A;;RNA transport
FBgn0040291	Roc1b	Regulator of cullins 1b (Roc1b) encodes a C2H2 type zinc finger protein that binds specifically to the product of Cul3 and recruits ubiquitin-charged E2 to the CRL3 E3 ubiquitin ligase complex, which functions during spermatogenesis.	GO:0006919;;GO:0045116;;GO:0008283;;GO:0030317;;GO:0031146;;GO:0016567;;GO:0006511;;GO:0019915;;GO:0031463;;GO:0080008;;GO:0019005;;GO:0031461;;GO:0031462;;GO:0043224;;GO:0005634;;GO:0031467;;GO:0097602;;GO:0019788;;GO:0008270;;GO:0061630	biological_process;;biological_process;;biological_process;;biological_process;;biological_process;;biological_process;;biological_process;;biological_process;;cellular_component;;cellular_component;;cellular_component;;cellular_component;;cellular_component;;cellular_component;;cellular_component;;cellular_component;;molecular_function;;molecular_function;;molecular_function;;molecular_function;;	BP:activation of cysteine-type endopeptidase activity involved in apoptotic process;;BP:protein neddylation;;BP:cell proliferation;;BP:flagellated sperm motility;;BP:SCF-dependent proteasomal ubiquitin-dependent protein catabolic process;;BP:protein ubiquitination;;BP:ubiquitin-dependent protein catabolic process;;BP:lipid storage;;CC:Cul3-RING ubiquitin ligase complex;;CC:Cul4-RING E3 ubiquitin …	K03868	RBX1, ROC1	map04110;;map04141;;map04114;;map05211;;map05200;;map04350;;map04341;;map03420;;map04710;;map05131;;map04310;;map05170;;map04120;;map04066	Cell cycle;;Protein processing in endoplasmic reticulum;;Oocyte meiosis;;Renal cell carcinoma;;Pathways in cancer;;TGF-beta signaling pathway;;Hedgehog signaling pathway - fly;;Nucleotide excision repair;;Circadian rhythm;;Shigellosis;;Wnt signaling pathway;;Human immunodeficiency virus 1 infection;;Ubiquitin mediated proteolysis;;HIF-1 signaling pathway
FBgn0001098	Gdh	Glutamate dehydrogenase	GO:0046693;;GO:0006520;;GO:0006116;;GO:0006536;;GO:0019551;;GO:0055114;;GO:0005737;;GO:0005829;;GO:0005739;;GO:0005759;;GO:0004352;;GO:0004353;;GO:0042802;;GO:0016491	biological_process;;biological_process;;biological_process;;biological_process;;biological_process;;biological_process;;cellular_component;;cellular_component;;cellular_component;;cellular_component;;molecular_function;;molecular_function;;molecular_function;;molecular_function;;	BP:sperm storage;;BP:cellular amino acid metabolic process;;BP:NADH oxidation;;BP:glutamate metabolic process;;BP:glutamate catabolic process to 2-oxoglutarate;;BP:oxidation-reduction process;;CC:cytoplasm;;CC:cytosol;;CC:mitochondrion;;CC:mitochondrial matrix;;MF:glutamate dehydrogenas;;MF:glutamate dehydrogenase [NA;;MF:identical protein binding;;MF:oxidoreductase activity;;	K00261	GLUD1_2, gdhA	map00220;;map04964;;map00471;;map00910;;map00250;;map04217	Arginine biosynthesis;;Proximal tubule bicarbonate reclamation;;D-Glutamine and D-glutamate metabolism;;Nitrogen metabolism;;Alanine, aspartate and glutamate metabolism;;Necroptosis
FBgn0011596	fzo	fuzzy onions (fzo) encodes an evolutionarily conserved transmembrane Dynamin-type GTPase and founder member of the mitofusin class of proteins. It is required for proper fusion of mitochondria during spermatid differentiation to form the Nebenkern mitochondrial formation.	GO:0030382;;GO:0051646;;GO:0008053;;GO:0007287;;GO:0007283;;GO:0007275;;GO:0016021;;GO:0005740;;GO:0005741;;GO:0031306;;GO:0003924;;GO:0005525	biological_process;;biological_process;;biological_process;;biological_process;;biological_process;;biological_process;;cellular_component;;cellular_component;;cellular_component;;cellular_component;;molecular_function;;molecular_function;;	BP:sperm mitochondrion organization;;BP:mitochondrion localization;;BP:mitochondrial fusion;;BP:Nebenkern assembly;;BP:spermatogenesis;;BP:multicellular organism development;;CC:integral component of membrane;;CC:mitochondrial envelope;;CC:mitochondrial outer membrane;;CC:intrinsic component of mitochondrial outer membrane;;MF:GTPase activity;;MF:GTP binding;;	K06030	MFN2, FZO1	map04137;;map04621;;map04214	Mitophagy - animal;;NOD-like receptor signaling pathway;;Apoptosis - fly
FBgn0067861	Sdic1	Sperm-specific dynein intermediate chain 1	GO:0007018;;GO:0036126;;GO:0005868;;GO:0030286;;GO:0008574;;GO:0045503;;GO:0045504	biological_process;;cellular_component;;cellular_component;;cellular_component;;molecular_function;;molecular_function;;molecular_function;;	BP:microtubule-based movement;;CC:sperm flagellum;;CC:cytoplasmic dynein complex;;CC:dynein complex;;MF:ATP-dependent microtubule motor activity, plus-end-directed;;MF:dynein light chain binding;;MF:dynein heavy chain binding;;	K10415	DYNC1I, DNCI	map04145;;map05132;;map04962	Phagosome;;Salmonella infection;;Vasopressin-regulated water reabsorption
FBgn0035943	CG5653	-	GO:0046208;;GO:0055114;;GO:0046592;;GO:0016491	biological_process;;biological_process;;molecular_function;;molecular_function;;	BP:spermine catabolic process;;BP:oxidation-reduction process;;MF:polyamine oxidase activity;;MF:oxidoreductase activity;;	------	------	------	------
FBgn0262601	SmB	Small ribonucleoprotein particle protein SmB (SmB) encodes an RNA binding protein that forms a heterodimeric sub-complex with the product of SmD3. They function as part of the heteroheptameric ring complex Sm core, which is involved in the formation of spliceosomal small nuclear RNPs (U1, U2, U4 and U5), which together catalyze pre-mRNA splicing.	GO:0008406;;GO:0000398;;GO:0007281;;GO:0007283;;GO:0005737;;GO:0046540;;GO:0071004;;GO:0030532;;GO:0071011;;GO:0071013;;GO:0005686;;GO:0005687;;GO:0015030;;GO:0005685;;GO:0005634;;GO:0005682;;GO:0005681;;GO:0045495;;GO:0003723	biological_process;;biological_process;;biological_process;;biological_process;;cellular_component;;cellular_component;;cellular_component;;cellular_component;;cellular_component;;cellular_component;;cellular_component;;cellular_component;;cellular_component;;cellular_component;;cellular_component;;cellular_component;;cellular_component;;cellular_component;;molecular_function;;	BP:gonad development;;BP:mRNA splicing, via spliceosome;;BP:germ cell development;;BP:spermatogenesis;;CC:cytoplasm;;CC:U4/U6 x U5 tri-snRNP complex;;CC:U2-type prespliceosome;;CC:small nuclear ribonucleoprotein complex;;CC:precatalytic spliceosome;;CC:catalytic step 2 spliceosome;;CC:U2 snRNP;;CC:U4 snRNP;;CC:Cajal body;;CC:U1 snRNP;;CC:nucleus;;CC:U5 snRNP;;CC:spliceosomal complex;;CC:pole plas…	K11086	SNRPB, SMB	map05322;;map03040	Systemic lupus erythematosus;;Spliceosome
FBgn0004373	fwd	four wheel drive (fwd) encodes a Golgi-localized lipid kinase that synthesizes phosphatidylinositol 4-phosphate from phosphatidylinositol. It is involved in spermatocyte cytokinesis and male fertility.	GO:0007111;;GO:0007030;;GO:0007112;;GO:0000916;;GO:0090175;;GO:0016310;;GO:0030726;;GO:0007283;;GO:0046854;;GO:0008340;;GO:0007110;;GO:0048015;;GO:0048137;;GO:0000212;;GO:0005794;;GO:0005737;;GO:0005622;;GO:0016020;;GO:0004430;;GO:0016301	biological_process;;biological_process;;biological_process;;biological_process;;biological_process;;biological_process;;biological_process;;biological_process;;biological_process;;biological_process;;biological_process;;biological_process;;biological_process;;biological_process;;cellular_component;;cellular_component;;cellular_component;;cellular_component;;molecular_function;;molecular_function;;	BP:meiosis II cytokinesis;;BP:Golgi organization;;BP:male meiosis cytokinesis;;BP:actomyosin contractile ring contraction;;BP:regulation of establishment of planar polarity;;BP:phosphorylation;;BP:male germline ring canal formation;;BP:spermatogenesis;;BP:phosphatidylinositol phosphorylation;;BP:determination of adult lifespan;;BP:meiosis I cytokinesis;;BP:phosphatidylinositol-mediated signaling;…	K19801	PI4KB	map04070;;map00562	Phosphatidylinositol signaling system;;Inositol phosphate metabolism
FBgn0024432	Dlc90F	Dynein light chain 90F (Dlc90F) encodes a light chain subunit of the cytoplasmic dynein complex. The product of Dlc90F forms a dimer that assembles into the cytoplasmic dynein complex and is thought to link dynein to cargos and to adapter proteins that regulate dynein motor function. It contributes to male fertility.	GO:0008090;;GO:0000278;;GO:0007018;;GO:0008340;;GO:0007286;;GO:0005868;;GO:0030286;;GO:0042623;;GO:0045505;;GO:0051959;;GO:0042803	biological_process;;biological_process;;biological_process;;biological_process;;biological_process;;cellular_component;;cellular_component;;molecular_function;;molecular_function;;molecular_function;;molecular_function;;	BP:retrograde axonal transport;;BP:mitotic cell cycle;;BP:microtubule-based movement;;BP:determination of adult lifespan;;BP:spermatid development;;CC:cytoplasmic dynein complex;;CC:dynein complex;;MF:ATPase activity, coupled;;MF:dynein intermediate chain binding;;MF:dynein light intermediate chain binding;;MF:protein homodimerization activity;;	K10420	DYNLT	map05132	Salmonella infection
FBgn0038607	hmw	hemingway	GO:0007288;;GO:0007283;;GO:0007291;;GO:0044458;;GO:0050910	biological_process;;biological_process;;biological_process;;biological_process;;biological_process;;	BP:sperm axoneme assembly;;BP:spermatogenesis;;BP:sperm individualization;;BP:motile cilium assembly;;BP:detection of mechanical stimulus involved in sensory perception of sound;;	------	------	------	------
FBgn0263335	lncRNA:CR43416	long non-coding RNA:CR43416	GO:0007283	biological_process;;	BP:spermatogenesis;;	------	------	------	------
FBgn0023213	eIF4G1	eukaryotic translation initiation factor 4G1	GO:0000278;;GO:0048137;;GO:0006413;;GO:0048515;;GO:0006417;;GO:0048136;;GO:0006412;;GO:0005829;;GO:0016281;;GO:0000340;;GO:0008190;;GO:0003723;;GO:0003743;;GO:0003729	biological_process;;biological_process;;biological_process;;biological_process;;biological_process;;biological_process;;biological_process;;cellular_component;;cellular_component;;molecular_function;;molecular_function;;molecular_function;;molecular_function;;molecular_function;;	BP:mitotic cell cycle;;BP:spermatocyte division;;BP:translational initiation;;BP:spermatid differentiation;;BP:regulation of translation;;BP:male germ-line cyst formation;;BP:translation;;CC:cytosol;;CC:eukaryotic translation initiation factor 4F complex;;MF:RNA 7-methylguanosine cap binding;;MF:eukaryotic initiation factor 4E binding;;MF:RNA binding;;MF:translation initiation factor activity;;MF…	K03260	EIF4G	map05416;;map03013	Viral myocarditis;;RNA transport
FBgn0035461	ntc	nutcracker	GO:0006919;;GO:0031146;;GO:0050821;;GO:0007291;;GO:0019005;;GO:0004842	biological_process;;biological_process;;biological_process;;biological_process;;cellular_component;;molecular_function;;	BP:activation of cysteine-type endopeptidase activity involved in apoptotic process;;BP:SCF-dependent proteasomal ubiquitin-dependent protein catabolic process;;BP:protein stabilization;;BP:sperm individualization;;CC:SCF ubiquitin ligase complex;;MF:ubiquitin-protein transferase activity;;	------	------	------	------
FBgn0036438	goddard	goddard (goddard) is a newly evolved gene that encodes a predicted disordered protein with no homology to other protein families. It is implicated in male reproduction, as males with reduced goddard expression fail to produce sperm.	GO:0008150;;GO:0005575;;GO:0003674	biological_process;;cellular_component;;molecular_function;;	BP:biological_process;;CC:cellular_component;;MF:molecular_function;;	------	------	------	------
FBgn0020386	Pdk1	Phosphoinositide-dependent kinase 1	GO:0018107;;GO:0051124;;GO:0030307;;GO:0008286;;GO:0018105;;GO:0007166;;GO:0035556;;GO:0051897;;GO:0045793;;GO:0006468;;GO:0046622;;GO:0043066;;GO:0045471;;GO:0007283;;GO:0001558;;GO:0014065;;GO:0007292;;GO:0007548;;GO:0040018;;GO:0031594;;GO:0005737;;GO:0005634;;GO:0005886;;GO:0005829;;GO:0004674;;GO:0004676;;GO:0004672;;GO:0005524;;GO:0030295	biological_process;;biological_process;;biological_process;;biological_process;;biological_process;;biological_process;;biological_process;;biological_process;;biological_process;;biological_process;;biological_process;;biological_process;;biological_process;;biological_process;;biological_process;;biological_process;;biological_process;;biological_process;;biological_process;;cellular_component;…	BP:peptidyl-threonine phosphorylation;;BP:synaptic growth at neuromuscular junction;;BP:positive regulation of cell growth;;BP:insulin receptor signaling pathway;;BP:peptidyl-serine phosphorylation;;BP:cell surface receptor signaling pathway;;BP:intracellular signal transduction;;BP:positive regulation of protein kinase B signaling;;BP:positive regulation of cell size;;BP:protein phosphorylation;…	K06276	PDPK1	map05215;;map05145;;map05213;;map04664;;map04071;;map04210;;map04960;;map03320;;map04722;;map05223;;map04140;;map05205;;map04510;;map04660;;map04068;;map04919;;map01524;;map04910;;map05231;;map04150;;map04151;;map04152;;map04931	Prostate cancer;;Toxoplasmosis;;Endometrial cancer;;Fc epsilon RI signaling pathway;;Sphingolipid signaling pathway;;Apoptosis;;Aldosterone-regulated sodium reabsorption;;PPAR signaling pathway;;Neurotrophin signaling pathway;;Non-small cell lung cancer;;Autophagy - animal;;Proteoglycans in cancer;;Focal adhesion;;T cell receptor signaling pathway;;FoxO signaling pathway;;Thyroid hormone signalin…
FBgn0013765	cnn	centrosomin (cnc) encodes an essential mitotic centrosome component. During early embryogenesis it is required to organize the mitotic spindle, the actin cytoskeleton and centriole replication. It is also required for mitotic and meiotic divisions during spermatogenesis, as well as organization of the sperm axoneme. The product of cnc can interact with microtubules, actin and the kinase encoded b…	GO:0055059;;GO:0007017;;GO:0030997;;GO:0007422;;GO:0016321;;GO:0040016;;GO:0008594;;GO:0007279;;GO:0007098;;GO:0007099;;GO:0007494;;GO:0008356;;GO:0007417;;GO:0005813;;GO:0000242;;GO:0005814;;GO:0005815;;GO:0000922;;GO:0005875;;GO:0008017;;GO:0005515	biological_process;;biological_process;;biological_process;;biological_process;;biological_process;;biological_process;;biological_process;;biological_process;;biological_process;;biological_process;;biological_process;;biological_process;;biological_process;;cellular_component;;cellular_component;;cellular_component;;cellular_component;;cellular_component;;cellular_component;;molecular_function;…	BP:asymmetric neuroblast division;;BP:microtubule-based process;;BP:regulation of centriole-centriole cohesion;;BP:peripheral nervous system development;;BP:female meiosis chromosome segregation;;BP:embryonic cleavage;;BP:photoreceptor cell morphogenesis;;BP:pole cell formation;;BP:centrosome cycle;;BP:centriole replication;;BP:midgut development;;BP:asymmetric cell division;;BP:central nervous s…	K16718	CNN	------	------
FBgn0013467	igl	igloo	GO:0007339;;GO:0016020;;GO:0005938;;GO:0005516	biological_process;;cellular_component;;cellular_component;;molecular_function;;	BP:binding of sperm to zona pellucida;;CC:membrane;;CC:cell cortex;;MF:calmodulin binding;;	------	------	------	------
FBgn0267491	Mst77Y-13	Male-specific transcript 77Y 13	GO:0035093;;GO:0000785;;GO:0003674	biological_process;;cellular_component;;molecular_function;;	BP:spermatogenesis, exchange of chromosomal proteins;;CC:chromatin;;MF:molecular_function;;	------	------	------	------
FBgn0264346	lncRNA:CR43802	long non-coding RNA:CR43802	GO:0007283	biological_process;;	BP:spermatogenesis;;	------	------	------	------
FBgn0024177	zpg	zero population growth	GO:0010496;;GO:0007281;;GO:0007283;;GO:0036098;;GO:0006811;;GO:0016021;;GO:0005886;;GO:0005921;;GO:0005243;;GO:0055077	biological_process;;biological_process;;biological_process;;biological_process;;biological_process;;cellular_component;;cellular_component;;cellular_component;;molecular_function;;molecular_function;;	BP:intercellular transport;;BP:germ cell development;;BP:spermatogenesis;;BP:male germ-line stem cell population maintenance;;BP:ion transport;;CC:integral component of membrane;;CC:plasma membrane;;CC:gap junction;;MF:gap junction channel activity;;MF:gap junction hemi-channel activity;;	K22037	inx, zpg, ogre, shakB	------	------
FBgn0265512	mlt	mulet	GO:0007291;;GO:0031117;;GO:0005930;;GO:0003674	biological_process;;biological_process;;cellular_component;;molecular_function;;	BP:sperm individualization;;BP:positive regulation of microtubule depolymerization;;CC:axoneme;;MF:molecular_function;;	K22449	TBCEL	------	------
FBgn0035168	cep290	cep290 (cep290) encodes a cytoplasmic protein located in the cilium transition zone, which assists in the compartmentalization of the cilium in sensory cilia, and the ciliary tip in sperm flagella. Its roles include coordinated movement behavior and sperm motility.	GO:0060271;;GO:1905349;;GO:1905515;;GO:0061824;;GO:0097711;;GO:0035869;;GO:0005813;;GO:0005634;;GO:0061822	biological_process;;biological_process;;biological_process;;biological_process;;biological_process;;cellular_component;;cellular_component;;cellular_component;;cellular_component;;	BP:cilium assembly;;BP:ciliary transition zone assembly;;BP:non-motile cilium assembly;;BP:cytosolic ciliogenesis;;BP:ciliary basal body docking;;CC:ciliary transition zone;;CC:centrosome;;CC:nucleus;;CC:ciliary cap;;	------	------	------	------
FBgn0016685	Nlp	Nucleoplasmin	GO:0006338;;GO:0035041;;GO:0005737;;GO:0005730;;GO:0005634;;GO:0005705;;GO:0005654;;GO:0042393;;GO:0003682	biological_process;;biological_process;;cellular_component;;cellular_component;;cellular_component;;cellular_component;;cellular_component;;molecular_function;;molecular_function;;	BP:chromatin remodeling;;BP:sperm chromatin decondensation;;CC:cytoplasm;;CC:nucleolus;;CC:nucleus;;CC:polytene chromosome interband;;CC:nucleoplasm;;MF:histone binding;;MF:chromatin binding;;	K11278	NPM3	------	------
FBgn0031905	gudu	gudu	GO:0007291;;GO:0003674	biological_process;;molecular_function;;	BP:sperm individualization;;MF:molecular_function;;	------	------	------	------
FBgn0264084	lncRNA:CR43753	long non-coding RNA:CR43753	GO:0007283	biological_process;;	BP:spermatogenesis;;	------	------	------	------
FBgn0262106	lncRNA:CR42859	long non-coding RNA:CR42859	GO:0007283	biological_process;;	BP:spermatogenesis;;	------	------	------	------
FBgn0010808	Chchd3	Coiled-coil-helix-coiled-coil-helix domain containing 3 (Chchd3) encodes a mitochondrial inner membrane protein that is required for mitochondrial fusion. Loss of Chchd3 leads to inactivation of Hippo activity, decreased tissue growth, cell proliferation defects, oxidative stress and JNK pathway activation.	GO:0008053;;GO:0042407;;GO:0005743	biological_process;;biological_process;;cellular_component;;	BP:mitochondrial fusion;;BP:cristae formation;;CC:mitochondrial inner membrane;;	K17563	CHCHD3, MINOS3	------	------
FBgn0027376	rha	rha (rha) encodes a protein that is postmeiotically present in spermatid nuclei and might be involved in the chromatin substitution process removing histones from the chromatin during sperm development.	------	------	------	------	------	------	------
FBgn0265585	lncRNA:CR44412	long non-coding RNA:CR44412	GO:0007283	biological_process;;	BP:spermatogenesis;;	------	------	------	------
FBgn0260942	bond	james bond (bond) encodes a member of the Elov1 family of enzymes that function as very long chain fatty acid elongases. It contributes to sperm generation and the production of the male sex pheromone CH503 in the ejaculatory bulb.	GO:0006633;;GO:0007111;;GO:0034625;;GO:0007112;;GO:0000915;;GO:0007110;;GO:0000212;;GO:0042811;;GO:0030497;;GO:0030148;;GO:0034626;;GO:0019367;;GO:0042761;;GO:0051225;;GO:0016021;;GO:0030176;;GO:0009922;;GO:0016740	biological_process;;biological_process;;biological_process;;biological_process;;biological_process;;biological_process;;biological_process;;biological_process;;biological_process;;biological_process;;biological_process;;biological_process;;biological_process;;biological_process;;cellular_component;;cellular_component;;molecular_function;;molecular_function;;	BP:fatty acid biosynthetic process;;BP:meiosis II cytokinesis;;BP:fatty acid elongation, monounsaturated fatty acid;;BP:male meiosis cytokinesis;;BP:actomyosin contractile ring assembly;;BP:meiosis I cytokinesis;;BP:meiotic spindle organization;;BP:pheromone biosynthetic process;;BP:fatty acid elongation;;BP:sphingolipid biosynthetic process;;BP:fatty acid elongation, polyunsaturated fatty acid;;…	------	------	------	------
FBgn0015754	Lis-1	Lissencephaly-1 (Lis-1) encodes a regulator of the cytoplasmic dynein-1 motor complex, binding to Dynein heavy chain and regulating dynein force production, microtubule affinity and velocity. It is involved in the transport of many of dynein's cargoes, including mRNPs, mitochondria and nuclei. The Lis-1 product is also a non-catalytic subunit of platelet-activating factor acetylhydrolase.	GO:0016319;;GO:0008104;;GO:0051383;;GO:0034501;;GO:0061883;;GO:0016358;;GO:0046843;;GO:0007303;;GO:0007294;;GO:0031023;;GO:0051225;;GO:0051301;;GO:0042052;;GO:0030716;;GO:0030706;;GO:0008088;;GO:0043143;;GO:0048135;;GO:0046716;;GO:0048477;;GO:0030381;;GO:0007298;;GO:0030473;;GO:0051299;;GO:0007067;;GO:0030723;;GO:0072499;;GO:0006810;;GO:0048142;;GO:0007283;;GO:0010970;;GO:0007312;;GO:2000574;;GO:…	biological_process;;biological_process;;biological_process;;biological_process;;biological_process;;biological_process;;biological_process;;biological_process;;biological_process;;biological_process;;biological_process;;biological_process;;biological_process;;biological_process;;biological_process;;biological_process;;biological_process;;biological_process;;biological_process;;biological_process;…	BP:mushroom body development;;BP:protein localization;;BP:kinetochore organization;;BP:protein localization to kinetochore;;BP:clathrin-dependent endocytosis involved in vitellogenesis;;BP:dendrite development;;BP:dorsal appendage formation;;BP:cytoplasmic transport, nurse cell to oocyte;;BP:germarium-derived oocyte fate determination;;BP:microtubule organizing center organization;;BP:spindle ass…	K16794	PAFAH1B1, LIS1	map00565	Ether lipid metabolism
FBgn0040038	klhl10	kelch like family member 10 (klhl10) encodes a protein that functions in spermatogenesis. It recruits substrates for a testis specific Cullin-3-based E3 ubiquitin ligase complex, which is required for caspase activation during the non-apoptotic process of spermatid terminal differentiation.	GO:0016567;;GO:0007291;;GO:0006919;;GO:0031463	biological_process;;biological_process;;biological_process;;cellular_component;;	BP:protein ubiquitination;;BP:sperm individualization;;BP:activation of cysteine-type endopeptidase activity involved in apoptotic process;;CC:Cul3-RING ubiquitin ligase complex;;	K10448	KLHL10	------	------
FBgn0034740	nsr	novel spermatogenesis regulator	GO:0007288;;GO:0007291;;GO:0010608;;GO:0016607;;GO:0003723	biological_process;;biological_process;;biological_process;;cellular_component;;molecular_function;;	BP:sperm axoneme assembly;;BP:sperm individualization;;BP:posttranscriptional regulation of gene expression;;CC:nuclear speck;;MF:RNA binding;;	K14942	KHDRBS3, SLM2	------	------
FBgn0261822	Bsg	Basigin (Bsg) encodes an IgG family glycoprotein that promotes cytoskeletal rearrangements and lamellipodia formation in cultured insect cells. It contributes to photoreceptor cell morphogenesis, sarcomere organization and spermatid development.	GO:0051647;;GO:0072659;;GO:0098609;;GO:0008594;;GO:0051646;;GO:0045214;;GO:0070593;;GO:0007411;;GO:0007156;;GO:0051643;;GO:0048788;;GO:0016021;;GO:0048786;;GO:0030424;;GO:0005886;;GO:0098632	biological_process;;biological_process;;biological_process;;biological_process;;biological_process;;biological_process;;biological_process;;biological_process;;biological_process;;biological_process;;cellular_component;;cellular_component;;cellular_component;;cellular_component;;cellular_component;;molecular_function;;	BP:nucleus localization;;BP:protein localization to plasma membrane;;BP:cell-cell adhesion;;BP:photoreceptor cell morphogenesis;;BP:mitochondrion localization;;BP:sarcomere organization;;BP:dendrite self-avoidance;;BP:axon guidance;;BP:homophilic cell adhesion via plasma membrane adhesion molecules;;BP:endoplasmic reticulum localization;;CC:cytoskeleton of presynaptic active zone;;CC:integral com…	------	------	------	------
FBgn0266413	asRNA:CR45053	antisense RNA:CR45053	GO:0006595;;GO:0016740	biological_process;;molecular_function;;	BP:polyamine metabolic process;;MF:transferase activity;;	K00797	speE, SRM, SPE3	map00270;;map00480;;map00330	Cysteine and methionine metabolism;;Glutathione metabolism;;Arginine and proline metabolism
FBgn0285926	Imp	IGF-II mRNA-binding protein (Imp) encodes a protein that regulates the stability, translation and/or transport of its associated mRNAs, a large number of them encoding F-actin regulators. It is an essential protein required for neural and germline stem cell maturation, neuronal remodeling, as well as the expression modulation of asymmetrically localized maternal mRNAs.	GO:0051124;;GO:0005975;;GO:0046427;;GO:0007399;;GO:0000398;;GO:0007283;;GO:0048680;;GO:0042594;;GO:0016322;;GO:0005737;;GO:0071011;;GO:0071013;;GO:0030424;;GO:0043025;;GO:0019955;;GO:0000166;;GO:0003723;;GO:0003730	biological_process;;biological_process;;biological_process;;biological_process;;biological_process;;biological_process;;biological_process;;biological_process;;biological_process;;cellular_component;;cellular_component;;cellular_component;;cellular_component;;cellular_component;;molecular_function;;molecular_function;;molecular_function;;molecular_function;;	BP:synaptic growth at neuromuscular junction;;BP:carbohydrate metabolic process;;BP:positive regulation of JAK-STAT cascade;;BP:nervous system development;;BP:mRNA splicing, via spliceosome;;BP:spermatogenesis;;BP:positive regulation of axon regeneration;;BP:response to starvation;;BP:neuron remodeling;;CC:cytoplasm;;CC:precatalytic spliceosome;;CC:catalytic step 2 spliceosome;;CC:axon;;CC:neuron…	K17391	IGF2BP1	map05206	MicroRNAs in cancer
FBgn0047351	CG31468	-	GO:0008150;;GO:0005575;;GO:0003674	biological_process;;cellular_component;;molecular_function;;	BP:biological_process;;CC:cellular_component;;MF:molecular_function;;	------	------	------	------
FBgn0032248	Bug22	Basal body up regulated gene 22 (Bug22) encodes a ciliary protein involved in cilium organization and assembly. It contributes to multiple processes during spermatogenesis including tubulin polyglycylation, axoneme assembly, sperm individualization and motility. It also contributes to locomotion, dendrite morphogenesis and neuron and muscle development.	GO:0040011;;GO:0018094;;GO:0060271;;GO:0000398;;GO:0060296;;GO:0007291;;GO:2000147;;GO:0007288;;GO:0044782;;GO:1902093;;GO:0036064;;GO:0036126;;GO:0005730;;GO:0031514;;GO:0071013;;GO:0071011;;GO:0005929;;GO:0005634	biological_process;;biological_process;;biological_process;;biological_process;;biological_process;;biological_process;;biological_process;;biological_process;;biological_process;;biological_process;;cellular_component;;cellular_component;;cellular_component;;cellular_component;;cellular_component;;cellular_component;;cellular_component;;cellular_component;;	BP:locomotion;;BP:protein polyglycylation;;BP:cilium assembly;;BP:mRNA splicing, via spliceosome;;BP:regulation of cilium beat frequency involved in ciliary motility;;BP:sperm individualization;;BP:positive regulation of cell motility;;BP:sperm axoneme assembly;;BP:cilium organization;;BP:positive regulation of flagellated sperm motility;;CC:ciliary basal body;;CC:sperm flagellum;;CC:nucleolus;;C…	------	------	------	------
FBgn0031728	Hsp60C	Heat shock protein 60C (Hsp60C) encodes one of the four Hsp60 family chaperone proteins. It is widely expressed and essential for embryonic viability and tracheal formation. It has essential roles in spermatogenesis and oogenesis, possibly through interaction with F-Actin.	GO:0007424;;GO:0008637;;GO:0045041;;GO:0006626;;GO:0006458;;GO:0030707;;GO:0007301;;GO:0007283;;GO:0042026;;GO:0007005;;GO:0048477;;GO:0005737;;GO:0005739;;GO:0005759;;GO:0005829;;GO:0051082;;GO:0005524	biological_process;;biological_process;;biological_process;;biological_process;;biological_process;;biological_process;;biological_process;;biological_process;;biological_process;;biological_process;;biological_process;;cellular_component;;cellular_component;;cellular_component;;cellular_component;;molecular_function;;molecular_function;;	BP:open tracheal system development;;BP:apoptotic mitochondrial changes;;BP:protein import into mitochondrial intermembrane space;;BP:protein targeting to mitochondrion;;BP:'de novo' protein folding;;BP:ovarian follicle cell development;;BP:female germline ring canal formation;;BP:spermatogenesis;;BP:protein refolding;;BP:mitochondrion organization;;BP:oogenesis;;CC:cytoplasm;;CC:mitochondrion;;C…	K04077	groEL, HSPD1	map03018;;map05152;;map04212;;map05134;;map04940	RNA degradation;;Tuberculosis;;Longevity regulating pathway - worm;;Legionellosis;;Type I diabetes mellitus
FBgn0035638	Tektin-C	Tektin C	GO:0007017;;GO:0060271;;GO:0030317;;GO:0060294;;GO:0005875;;GO:0036126;;GO:0008017	biological_process;;biological_process;;biological_process;;biological_process;;cellular_component;;cellular_component;;molecular_function;;	BP:microtubule-based process;;BP:cilium assembly;;BP:flagellated sperm motility;;BP:cilium movement involved in cell motility;;CC:microtubule associated complex;;CC:sperm flagellum;;MF:microtubule binding;;	K18628	TEKT1	------	------
FBgn0002842	sa	spermatocyte arrest	GO:0051321;;GO:0007283;;GO:0048515;;GO:0007286;;GO:0010468;;GO:0007141;;GO:0005730;;GO:0001673;;GO:0005669	biological_process;;biological_process;;biological_process;;biological_process;;biological_process;;biological_process;;cellular_component;;cellular_component;;cellular_component;;	BP:meiotic cell cycle;;BP:spermatogenesis;;BP:spermatid differentiation;;BP:spermatid development;;BP:regulation of gene expression;;BP:male meiosis I;;CC:nucleolus;;CC:male germ cell nucleus;;CC:transcription factor TFIID complex;;	K14649	TAF8	map03022	Basal transcription factors
FBgn0086916	snky	sneaky (snky) encodes a sperm-specific transmembrane protein found in the acrosomal membrane. It is critically required for sperm plasma membrane breakdown at fertilization.	GO:0035045;;GO:0035042;;GO:0035041;;GO:0016021;;GO:0016020;;GO:0001669;;GO:0008270	biological_process;;biological_process;;biological_process;;cellular_component;;cellular_component;;cellular_component;;molecular_function;;	BP:sperm plasma membrane disassembly;;BP:fertilization, exchange of chromosomal proteins;;BP:sperm chromatin decondensation;;CC:integral component of membrane;;CC:membrane;;CC:acrosomal vesicle;;MF:zinc ion binding;;	K22375	DCST1	------	------
FBgn0033669	PI31	Proteasome inhibitor 31 kDa	GO:0032436;;GO:0008584;;GO:0006511;;GO:0043248;;GO:0007140;;GO:0070864;;GO:0003674	biological_process;;biological_process;;biological_process;;biological_process;;biological_process;;cellular_component;;molecular_function;;	BP:positive regulation of proteasomal ubiquitin-dependent protein catabolic process;;BP:male gonad development;;BP:ubiquitin-dependent protein catabolic process;;BP:proteasome assembly;;BP:male meiosis;;CC:sperm individualization complex;;MF:molecular_function;;	K06700	PSMF1	map03050	Proteasome
FBgn0034132	S-Lap8	Sperm-Leucylaminopeptidase 8	GO:0006508;;GO:0005737;;GO:0008235;;GO:0030145;;GO:0004177	biological_process;;cellular_component;;molecular_function;;molecular_function;;molecular_function;;	BP:proteolysis;;CC:cytoplasm;;MF:metalloexopeptidase activity;;MF:manganese ion binding;;MF:aminopeptidase activity;;	K11142	LAP3	map00480;;map00330	Glutathione metabolism;;Arginine and proline metabolism
FBgn0267366	mil	milkah	GO:0006334;;GO:0007613;;GO:0007283;;GO:0008049;;GO:0005829;;GO:0016006;;GO:0005634;;GO:0042393	biological_process;;biological_process;;biological_process;;biological_process;;cellular_component;;cellular_component;;cellular_component;;molecular_function;;	BP:nucleosome assembly;;BP:memory;;BP:spermatogenesis;;BP:male courtship behavior;;CC:cytosol;;CC:Nebenkern;;CC:nucleus;;MF:histone binding;;	K11279	NAP1L1, NRP	------	------
FBgn0030004	CG10958	-	GO:0060285;;GO:0003352;;GO:0070286;;GO:0005930;;GO:0005858	biological_process;;biological_process;;biological_process;;cellular_component;;cellular_component;;	BP:cilium-dependent cell motility;;BP:regulation of cilium movement;;BP:axonemal dynein complex assembly;;CC:axoneme;;CC:axonemal dynein complex;;	K19754	DRC1	------	------
FBgn0051740	CG31740	-	GO:0008150;;GO:0005575;;GO:0003674	biological_process;;cellular_component;;molecular_function;;	BP:biological_process;;CC:cellular_component;;MF:molecular_function;;	------	------	------	------
FBgn0041100	park	parkin	GO:0032436;;GO:0000266;;GO:0010821;;GO:0046329;;GO:0042981;;GO:0000209;;GO:0007005;;GO:0030382;;GO:0006513;;GO:0090141;;GO:0006979;;GO:0051865;;GO:0048477;;GO:0048078;;GO:0007283;;GO:1900407;;GO:0055069;;GO:0008344;;GO:0010637;;GO:0000422;;GO:0008345;;GO:0070050;;GO:1904061;;GO:0016567;;GO:0006511;;GO:0001933;;GO:1904457;;GO:0005783;;GO:0005737;;GO:0005634;;GO:0005739;;GO:0005794;;GO:0005829;;GO:…	biological_process;;biological_process;;biological_process;;biological_process;;biological_process;;biological_process;;biological_process;;biological_process;;biological_process;;biological_process;;biological_process;;biological_process;;biological_process;;biological_process;;biological_process;;biological_process;;biological_process;;biological_process;;biological_process;;biological_process;…	BP:positive regulation of proteasomal ubiquitin-dependent protein catabolic process;;BP:mitochondrial fission;;BP:regulation of mitochondrion organization;;BP:negative regulation of JNK cascade;;BP:regulation of apoptotic process;;BP:protein polyubiquitination;;BP:mitochondrion organization;;BP:sperm mitochondrion organization;;BP:protein monoubiquitination;;BP:positive regulation of mitochondria…	K04556	PARK2	map05012;;map04137;;map04141;;map04120	Parkinson disease;;Mitophagy - animal;;Protein processing in endoplasmic reticulum;;Ubiquitin mediated proteolysis
FBgn0037059	CG10510	-	GO:0070286;;GO:0060285;;GO:0003352;;GO:0005858;;GO:0005930;;GO:0003674	biological_process;;biological_process;;biological_process;;cellular_component;;cellular_component;;molecular_function;;	BP:axonemal dynein complex assembly;;BP:cilium-dependent cell motility;;BP:regulation of cilium movement;;CC:axonemal dynein complex;;CC:axoneme;;MF:molecular_function;;	------	------	------	------
FBgn0261987	Pxt	Peroxinectin-like (Pxt) encodes a cycloxygenase-like enzyme that contributes to the synthesis of prostaglandins. Prostaglandins activate G protein-coupled receptor signaling. Its roles include oogenesis, sperm individualization, morphogenesis, nucleolar structure, temporal control of gene expression, and regulation of gene amplification.	GO:0030707;;GO:0098869;;GO:0001516;;GO:0007304;;GO:0007306;;GO:0042743;;GO:0048477;;GO:0006979;;GO:0055114;;GO:0005615;;GO:0004666;;GO:0020037;;GO:0004601	biological_process;;biological_process;;biological_process;;biological_process;;biological_process;;biological_process;;biological_process;;biological_process;;biological_process;;cellular_component;;molecular_function;;molecular_function;;molecular_function;;	BP:ovarian follicle cell development;;BP:cellular oxidant detoxification;;BP:prostaglandin biosynthetic process;;BP:chorion-containing eggshell formation;;BP:eggshell chorion assembly;;BP:hydrogen peroxide metabolic process;;BP:oogenesis;;BP:response to oxidative stress;;BP:oxidation-reduction process;;CC:extracellular space;;MF:prostaglandin-endoperoxide synthase activity;;MF:heme binding;;MF:pe…	K19511	PXDN, VPO1	------	------
FBgn0020399	Mst89B	Mst89B	GO:0007283;;GO:0005737;;GO:0003674	biological_process;;cellular_component;;molecular_function;;	BP:spermatogenesis;;CC:cytoplasm;;MF:molecular_function;;	------	------	------	------
FBgn0031315	CG14341	-	GO:0008150;;GO:0007283;;GO:0005575;;GO:0003674	biological_process;;biological_process;;cellular_component;;molecular_function;;	BP:biological_process;;BP:spermatogenesis;;CC:cellular_component;;MF:molecular_function;;	------	------	------	------
FBgn0052407	CG32407	-	------	------	------	------	------	------	------
FBgn0264434	lncRNA:CR43852	long non-coding RNA:CR43852	GO:0007283	biological_process;;	BP:spermatogenesis;;	------	------	------	------
FBgn0262872	milt	milton	GO:0019896;;GO:0048311;;GO:0030382;;GO:0047496;;GO:0006605;;GO:0008104;;GO:0007287;;GO:0007310;;GO:0051654;;GO:0005737;;GO:0031410;;GO:0005739;;GO:0017022;;GO:0003777	biological_process;;biological_process;;biological_process;;biological_process;;biological_process;;biological_process;;biological_process;;biological_process;;biological_process;;cellular_component;;cellular_component;;cellular_component;;molecular_function;;molecular_function;;	BP:axonal transport of mitochondrion;;BP:mitochondrion distribution;;BP:sperm mitochondrion organization;;BP:vesicle transport along microtubule;;BP:protein targeting;;BP:protein localization;;BP:Nebenkern assembly;;BP:oocyte dorsal/ventral axis specification;;BP:establishment of mitochondrion localization;;CC:cytoplasm;;CC:cytoplasmic vesicle;;CC:mitochondrion;;MF:myosin binding;;MF:microtubule …	K15369	TRAK1	------	------
FBgn0027868	Nup107	Nucleoporin 107kD	GO:0007110;;GO:0000724;;GO:1900182;;GO:0030703;;GO:0006810;;GO:0006606;;GO:0008585;;GO:0000973;;GO:0007112;;GO:0048137;;GO:0006406;;GO:0031080;;GO:0005643;;GO:0005635;;GO:0017056	biological_process;;biological_process;;biological_process;;biological_process;;biological_process;;biological_process;;biological_process;;biological_process;;biological_process;;biological_process;;biological_process;;cellular_component;;cellular_component;;cellular_component;;molecular_function;;	BP:meiosis I cytokinesis;;BP:double-strand break repair via homologous recombination;;BP:positive regulation of protein localization to nucleus;;BP:eggshell formation;;BP:transport;;BP:protein import into nucleus;;BP:female gonad development;;BP:posttranscriptional tethering of RNA polymerase II gene DNA at nuclear periphery;;BP:male meiosis cytokinesis;;BP:spermatocyte division;;BP:mRNA export f…	K14301	NUP107, NUP84	map03013	RNA transport
FBgn0000964	tj	traffic jam (tj) encodes a Maf transcription factor that functions as regulator of multiple gonad morphogenesis processes including collective cell migration during oogenesis and stem cell specification downstream of Notch signaling during spermatogenesis.	GO:0001708;;GO:0008585;;GO:0008584;;GO:0007281;;GO:0010467;;GO:0010628;;GO:0045944;;GO:0035262;;GO:0007298;;GO:0005634;;GO:0043565;;GO:0003700;;GO:0000978;;GO:0000981	biological_process;;biological_process;;biological_process;;biological_process;;biological_process;;biological_process;;biological_process;;biological_process;;biological_process;;cellular_component;;molecular_function;;molecular_function;;molecular_function;;molecular_function;;	BP:cell fate specification;;BP:female gonad development;;BP:male gonad development;;BP:germ cell development;;BP:gene expression;;BP:positive regulation of gene expression;;BP:positive regulation of transcription from RNA polymerase II promoter;;BP:gonad morphogenesis;;BP:border follicle cell migration;;CC:nucleus;;MF:sequence-specific DNA binding;;MF:transcription factor activity, sequence-speci…	------	------	------	------
FBgn0037751	topi	matotopetli	GO:0007283;;GO:0051039;;GO:0007140;;GO:0000790;;GO:0003676;;GO:0005515;;GO:0046872	biological_process;;biological_process;;biological_process;;cellular_component;;molecular_function;;molecular_function;;molecular_function;;	BP:spermatogenesis;;BP:positive regulation of transcription involved in meiotic cell cycle;;BP:male meiosis;;CC:nuclear chromatin;;MF:nucleic acid binding;;MF:protein binding;;MF:metal ion binding;;	------	------	------	------
FBgn0284409	lncRNA:TS1	long noncoding RNA: testis-specific 1	GO:0007283	biological_process;;	BP:spermatogenesis;;	------	------	------	------
FBgn0284420	lncRNA:TS27	long noncoding RNA: testis-specific 27	GO:0007283	biological_process;;	BP:spermatogenesis;;	------	------	------	------
FBgn0284419	lncRNA:TS26	long noncoding RNA: testis-specific 26	GO:0007283	biological_process;;	BP:spermatogenesis;;	------	------	------	------
FBgn0002036	CG10561	-	GO:0046208;;GO:0055114;;GO:0005737;;GO:0046592;;GO:0016491	biological_process;;biological_process;;cellular_component;;molecular_function;;molecular_function;;	BP:spermine catabolic process;;BP:oxidation-reduction process;;CC:cytoplasm;;MF:polyamine oxidase activity;;MF:oxidoreductase activity;;	------	------	------	------
FBgn0013300	ProtA	Protamine A (ProtA) encodes a protamine protein involved in packaging the paternal genome in sperm. Protamines are small highly basic proteins with numerous cysteines.	GO:0035093;;GO:0035092;;GO:0007286;;GO:0001940;;GO:0000785	biological_process;;biological_process;;biological_process;;cellular_component;;cellular_component;;	BP:spermatogenesis, exchange of chromosomal proteins;;BP:sperm chromatin condensation;;BP:spermatid development;;CC:male pronucleus;;CC:chromatin;;	------	------	------	------
FBgn0013301	ProtB	Protamine B (ProtB) encodes a protamine protein involved in packaging the paternal genome in sperm. Protamines are small highly basic proteins with numerous cysteines.	GO:0035092;;GO:0035093;;GO:0007286;;GO:0000790;;GO:0000785	biological_process;;biological_process;;biological_process;;cellular_component;;cellular_component;;	BP:sperm chromatin condensation;;BP:spermatogenesis, exchange of chromosomal proteins;;BP:spermatid development;;CC:nuclear chromatin;;CC:chromatin;;	------	------	------	------
FBgn0083946	lobo	lost boys	GO:0030317;;GO:0046693;;GO:0048870;;GO:0031514;;GO:0003674	biological_process;;biological_process;;biological_process;;cellular_component;;molecular_function;;	BP:flagellated sperm motility;;BP:sperm storage;;BP:cell motility;;CC:motile cilium;;MF:molecular_function;;	------	------	------	------
FBgn0029667	Gas8	Growth arrest specific protein 8	GO:0048870;;GO:0034613;;GO:0030317;;GO:0005794;;GO:0031514;;GO:0005874;;GO:0008017;;GO:0017137	biological_process;;biological_process;;biological_process;;cellular_component;;cellular_component;;cellular_component;;molecular_function;;molecular_function;;	BP:cell motility;;BP:cellular protein localization;;BP:flagellated sperm motility;;CC:Golgi apparatus;;CC:motile cilium;;CC:microtubule;;MF:microtubule binding;;MF:Rab GTPase binding;;	K19942	GAS8	------	------
FBgn0260775	DnaJ-60	DnaJ-like-60	GO:0006457;;GO:0007283;;GO:0016021;;GO:0016020;;GO:0051082	biological_process;;biological_process;;cellular_component;;cellular_component;;molecular_function;;	BP:protein folding;;BP:spermatogenesis;;CC:integral component of membrane;;CC:membrane;;MF:unfolded protein binding;;	K09524	DNAJC4	------	------
FBgn0032492	Prosalpha6T	Proteasome alpha6 subunit%2C Testis-specific	GO:0010498;;GO:0010499;;GO:0007291;;GO:0007290;;GO:0006511;;GO:0045824;;GO:0043161;;GO:0050829;;GO:0005737;;GO:0001673;;GO:0005839;;GO:0019773;;GO:0005634;;GO:0005829;;GO:0004175;;GO:0004298	biological_process;;biological_process;;biological_process;;biological_process;;biological_process;;biological_process;;biological_process;;biological_process;;cellular_component;;cellular_component;;cellular_component;;cellular_component;;cellular_component;;cellular_component;;molecular_function;;molecular_function;;	BP:proteasomal protein catabolic process;;BP:proteasomal ubiquitin-independent protein catabolic process;;BP:sperm individualization;;BP:spermatid nucleus elongation;;BP:ubiquitin-dependent protein catabolic process;;BP:negative regulation of innate immune response;;BP:proteasome-mediated ubiquitin-dependent protein catabolic process;;BP:defense response to Gram-negative bacterium;;CC:cytoplasm;;…	K02725	PSMA1	map03050	Proteasome
FBgn0002780	mod	modulo (mod) encodes a nucleolar protein that is required for growth of proliferative cells through its association with the proto-oncogene Myc. The mod protein is essential for transcription of spermatid-differentiation genes and for high expression of meiotic arrest genes. The product of mod is phosphorylated, which in turn regulates its localization.	GO:0008283;;GO:0005737;;GO:0032991;;GO:0005730;;GO:0005634;;GO:0043565;;GO:0005515;;GO:0097159;;GO:0000166;;GO:0003676;;GO:0003677;;GO:1901363	biological_process;;cellular_component;;cellular_component;;cellular_component;;cellular_component;;molecular_function;;molecular_function;;molecular_function;;molecular_function;;molecular_function;;molecular_function;;molecular_function;;	BP:cell proliferation;;CC:cytoplasm;;CC:macromolecular complex;;CC:nucleolus;;CC:nucleus;;MF:sequence-specific DNA binding;;MF:protein binding;;MF:organic cyclic compound binding;;MF:nucleotide binding;;MF:nucleic acid binding;;MF:DNA binding;;MF:heterocyclic compound binding;;	K11294	NCL, NSR1	map05130	Pathogenic Escherichia coli infection
FBgn0063485	Lasp	Lasp (Lasp) encodes a member of the nebulin family. It plays subtle roles in modulating the actin cytoskeleton in ovaries, testes, and muscles, by serving as a scaffold protein binding multiple partners, especially actin and myosin. In indirect flight muscles, it contributes to I-band and A-band architecture.	GO:0014881;;GO:0071689;;GO:0007279;;GO:0007283;;GO:0007291;;GO:0045214;;GO:0045856;;GO:0070864;;GO:0005925;;GO:0031672;;GO:0005829;;GO:0030018;;GO:0003779;;GO:0005515;;GO:0046872	biological_process;;biological_process;;biological_process;;biological_process;;biological_process;;biological_process;;biological_process;;cellular_component;;cellular_component;;cellular_component;;cellular_component;;cellular_component;;molecular_function;;molecular_function;;molecular_function;;	BP:regulation of myofibril size;;BP:muscle thin filament assembly;;BP:pole cell formation;;BP:spermatogenesis;;BP:sperm individualization;;BP:sarcomere organization;;BP:positive regulation of pole plasm oskar mRNA localization;;CC:sperm individualization complex;;CC:focal adhesion;;CC:A band;;CC:cytosol;;CC:Z disc;;MF:actin binding;;MF:protein binding;;MF:metal ion binding;;	------	------	------	------
FBgn0050259	CG30259	-	GO:0070286;;GO:0060285;;GO:0003352;;GO:0005858;;GO:0005930;;GO:0003674	biological_process;;biological_process;;biological_process;;cellular_component;;cellular_component;;molecular_function;;	BP:axonemal dynein complex assembly;;BP:cilium-dependent cell motility;;BP:regulation of cilium movement;;CC:axonemal dynein complex;;CC:axoneme;;MF:molecular_function;;	------	------	------	------
FBgn0019972	Drice	Death related ICE-like caspase (Drice) encodes a major effector apoptotic caspase. It is essential for both developmental and damaged induced cell death, as well as several non-apoptotic vital cellular processes. It is activated by the product of Dark and the initiator caspase encoded by Dronc and is inhibited by the inhibitor of apoptosis encoded by Diap1.	GO:0035103;;GO:0006915;;GO:0046672;;GO:0016322;;GO:0012501;;GO:0046668;;GO:0048515;;GO:0045476;;GO:0010623;;GO:0006508;;GO:0035070;;GO:0010165;;GO:2001269;;GO:0005737;;GO:0097200;;GO:0097153;;GO:1990525;;GO:0004197	biological_process;;biological_process;;biological_process;;biological_process;;biological_process;;biological_process;;biological_process;;biological_process;;biological_process;;biological_process;;biological_process;;biological_process;;biological_process;;cellular_component;;molecular_function;;molecular_function;;molecular_function;;molecular_function;;	BP:sterol regulatory element binding protein cleavage;;BP:apoptotic process;;BP:positive regulation of compound eye retinal cell programmed cell death;;BP:neuron remodeling;;BP:programmed cell death;;BP:regulation of retinal cell programmed cell death;;BP:spermatid differentiation;;BP:nurse cell apoptotic process;;BP:programmed cell death involved in cell development;;BP:proteolysis;;BP:salivary …	K04397	CASP7	map05200;;map04668;;map05134;;map05010;;map05130;;map05133;;map05132;;map04210;;map04932;;map04215;;map04214	Pathways in cancer;;TNF signaling pathway;;Legionellosis;;Alzheimer disease;;Pathogenic Escherichia coli infection;;Pertussis;;Salmonella infection;;Apoptosis;;Non-alcoholic fatty liver disease (NAFLD);;Apoptosis - multiple species;;Apoptosis - fly
FBgn0036480	Cep135	Centrosomal protein 135kDa (Cep135) encodes a microtubule binding protein important for centriole elongation and stability. It promotes centrosome asymmetry and spindle orientation in neuroblasts and it is required for male fertility.	GO:0007100;;GO:0007026;;GO:0055059;;GO:0032053;;GO:0007098;;GO:0007099;;GO:0007288;;GO:0036064;;GO:0005813;;GO:0035869;;GO:0005814;;GO:0008017	biological_process;;biological_process;;biological_process;;biological_process;;biological_process;;biological_process;;biological_process;;cellular_component;;cellular_component;;cellular_component;;cellular_component;;molecular_function;;	BP:mitotic centrosome separation;;BP:negative regulation of microtubule depolymerization;;BP:asymmetric neuroblast division;;BP:ciliary basal body organization;;BP:centrosome cycle;;BP:centriole replication;;BP:sperm axoneme assembly;;CC:ciliary basal body;;CC:centrosome;;CC:ciliary transition zone;;CC:centriole;;MF:microtubule binding;;	K16461	CEP135, CEP4	------	------
FBgn0039124	tbrd-1	testis-specifically expressed bromodomain containing protein-1 (tbrd-1) encodes a protein involved in gene activation that is required for male germ cell differentiation. It interacts with the products of tbrd-2, tbrd-3 and testis-specific TAFs.	GO:0000398;;GO:0007283;;GO:0048515;;GO:0016604;;GO:0005730;;GO:0071011;;GO:0005694;;GO:0003682	biological_process;;biological_process;;biological_process;;cellular_component;;cellular_component;;cellular_component;;cellular_component;;molecular_function;;	BP:mRNA splicing, via spliceosome;;BP:spermatogenesis;;BP:spermatid differentiation;;CC:nuclear body;;CC:nucleolus;;CC:precatalytic spliceosome;;CC:chromosome;;MF:chromatin binding;;	------	------	------	------
FBgn0262998	lncRNA:CR43306	long non-coding RNA:CR43306	GO:0007283	biological_process;;	BP:spermatogenesis;;	------	------	------	------
FBgn0001112	Gld	Glucose dehydrogenase (Gld) encodes a dehydrogenase that belongs to the GMC oxidoreductase family. The product of Gld is essential for the enzymatic modification of the puparium wall that enables the newly developed adult fly to eclose. Gld is also highly expressed in the male and female reproductive tract and its product modulates sperm storage and utilization.	GO:0055114;;GO:0008364;;GO:0006006;;GO:0046693;;GO:0050660;;GO:0016614	biological_process;;biological_process;;biological_process;;biological_process;;molecular_function;;molecular_function;;	BP:oxidation-reduction process;;BP:pupal chitin-based cuticle development;;BP:glucose metabolic process;;BP:sperm storage;;MF:flavin adenine dinucleotide binding;;MF:oxidoreductase activity, acting on CH-OH group of donors;;	K00115	GLD	map00030	Pentose phosphate pathway
FBgn0034423	tbrd-2	testis-specifically expressed bromodomain containing protein-2 (tbrd-2) encodes a protein required for male fertility. It interacts with the products of tbrd-1, tbrd-3 and testis-specific TAFs.	GO:0007283;;GO:0016604;;GO:0005694;;GO:0000790;;GO:0005730	biological_process;;cellular_component;;cellular_component;;cellular_component;;cellular_component;;	BP:spermatogenesis;;CC:nuclear body;;CC:chromosome;;CC:nuclear chromatin;;CC:nucleolus;;	------	------	------	------
FBgn0024248	chico	chico	GO:0032925;;GO:0042593;;GO:0048009;;GO:0007296;;GO:0035264;;GO:0007295;;GO:0008355;;GO:0010259;;GO:0010897;;GO:0008284;;GO:0061964;;GO:0008286;;GO:0006629;;GO:0046620;;GO:0035159;;GO:0046622;;GO:0060250;;GO:0007285;;GO:0009267;;GO:0008340;;GO:0034059;;GO:0045793;;GO:0007568;;GO:0042594;;GO:0060291;;GO:0040018;;GO:0050778;;GO:0043491;;GO:0048133;;GO:0014068;;GO:0005737;;GO:0005634;;GO:0005938;;GO:…	biological_process;;biological_process;;biological_process;;biological_process;;biological_process;;biological_process;;biological_process;;biological_process;;biological_process;;biological_process;;biological_process;;biological_process;;biological_process;;biological_process;;biological_process;;biological_process;;biological_process;;biological_process;;biological_process;;biological_process;…	BP:regulation of activin receptor signaling pathway;;BP:glucose homeostasis;;BP:insulin-like growth factor receptor signaling pathway;;BP:vitellogenesis;;BP:multicellular organism growth;;BP:growth of a germarium-derived egg chamber;;BP:olfactory learning;;BP:multicellular organism aging;;BP:negative regulation of triglyceride catabolic process;;BP:positive regulation of cell proliferation;;BP:ne…	K16172	IRS1	map05206;;map04931;;map04150;;map05010;;map04960;;map04151;;map04068;;map04920;;map04923;;map04910;;map04152;;map04022;;map04213;;map04212;;map04211;;map04935;;map04932;;map04722;;map04930;;map04140	MicroRNAs in cancer;;Insulin resistance;;mTOR signaling pathway;;Alzheimer disease;;Aldosterone-regulated sodium reabsorption;;PI3K-Akt signaling pathway;;FoxO signaling pathway;;Adipocytokine signaling pathway;;Regulation of lipolysis in adipocytes;;Insulin signaling pathway;;AMPK signaling pathway;;cGMP-PKG signaling pathway;;Longevity regulating pathway - multiple species;;Longevity regulating…
FBgn0027570	Nep2	Neprilysin 2	GO:0006508;;GO:0046692;;GO:0005615;;GO:0016021;;GO:0005886;;GO:0004175;;GO:0004222;;GO:0008237	biological_process;;biological_process;;cellular_component;;cellular_component;;cellular_component;;molecular_function;;molecular_function;;molecular_function;;	BP:proteolysis;;BP:sperm competition;;CC:extracellular space;;CC:integral component of membrane;;CC:plasma membrane;;MF:endopeptidase activity;;MF:metalloendopeptidase activity;;MF:metallopeptidase activity;;	K08635	MMEL1, NEP	------	------
FBgn0028484	Ack	Activated Cdc42 kinase	GO:0031034;;GO:0008258;;GO:0030154;;GO:0006468;;GO:0018108;;GO:0035331;;GO:0038083;;GO:0042127;;GO:0034613;;GO:0043066;;GO:0007286;;GO:0046664;;GO:0071364;;GO:0007391;;GO:0007291;;GO:0071944;;GO:0030136;;GO:0005737;;GO:0097268;;GO:0032991;;GO:0033613;;GO:0004715;;GO:0004713;;GO:0005524;;GO:0042169;;GO:0017124;;GO:0005515	biological_process;;biological_process;;biological_process;;biological_process;;biological_process;;biological_process;;biological_process;;biological_process;;biological_process;;biological_process;;biological_process;;biological_process;;biological_process;;biological_process;;biological_process;;cellular_component;;cellular_component;;cellular_component;;cellular_component;;cellular_component;…	BP:myosin filament assembly;;BP:head involution;;BP:cell differentiation;;BP:protein phosphorylation;;BP:peptidyl-tyrosine phosphorylation;;BP:negative regulation of hippo signaling;;BP:peptidyl-tyrosine autophosphorylation;;BP:regulation of cell proliferation;;BP:cellular protein localization;;BP:negative regulation of apoptotic process;;BP:spermatid development;;BP:dorsal closure, amnioserosa m…	K08252;K08886	E2.7.10.1;TNK2, ACK1	------	------
FBgn0040508	ACXC	Adenylyl cyclase X C	GO:0007283;;GO:0007189;;GO:0035556;;GO:0009190;;GO:0005622;;GO:0016021;;GO:0005887;;GO:0016849;;GO:0004016	biological_process;;biological_process;;biological_process;;biological_process;;cellular_component;;cellular_component;;cellular_component;;molecular_function;;molecular_function;;	BP:spermatogenesis;;BP:adenylate cyclase-activating G-protein coupled receptor signaling pathway;;BP:intracellular signal transduction;;BP:cyclic nucleotide biosynthetic process;;CC:intracellular;;CC:integral component of membrane;;CC:integral component of plasma membrane;;MF:phosphorus-oxygen lyase activity;;MF:adenylate cyclase activity;;	K01768	E4.6.1.1	map04213;;map00230	Longevity regulating pathway - multiple species;;Purine metabolism
FBgn0040510	ACXA	Adenylyl cyclase X A	GO:0007283;;GO:0007189;;GO:0044763;;GO:0035556;;GO:0009190;;GO:0005622;;GO:0016021;;GO:0016020;;GO:0005887;;GO:0016849;;GO:0000166;;GO:0004016;;GO:0016829	biological_process;;biological_process;;biological_process;;biological_process;;biological_process;;cellular_component;;cellular_component;;cellular_component;;cellular_component;;molecular_function;;molecular_function;;molecular_function;;molecular_function;;	BP:spermatogenesis;;BP:adenylate cyclase-activating G-protein coupled receptor signaling pathway;;BP:single-organism cellular process;;BP:intracellular signal transduction;;BP:cyclic nucleotide biosynthetic process;;CC:intracellular;;CC:integral component of membrane;;CC:membrane;;CC:integral component of plasma membrane;;MF:phosphorus-oxygen lyase activity;;MF:nucleotide binding;;MF:adenylate cy…	K01768	E4.6.1.1	map04213;;map00230	Longevity regulating pathway - multiple species;;Purine metabolism
FBgn0086681	Mst36Fa	Male-specific transcript 36Fa	GO:0007283	biological_process;;	BP:spermatogenesis;;	------	------	------	------
FBgn0259701	CG42355	-	GO:0008150;;GO:0035092;;GO:0005575;;GO:0003674	biological_process;;biological_process;;cellular_component;;molecular_function;;	BP:biological_process;;BP:sperm chromatin condensation;;CC:cellular_component;;MF:molecular_function;;	------	------	------	------
FBgn0031853	TTLL3B	Tubulin tyrosine ligase-like 3B	GO:0018094;;GO:0060271;;GO:0035082;;GO:0006464;;GO:0007283;;GO:0007291;;GO:0015630;;GO:0005634;;GO:0005930;;GO:0070737;;GO:0070736;;GO:0070735	biological_process;;biological_process;;biological_process;;biological_process;;biological_process;;biological_process;;cellular_component;;cellular_component;;cellular_component;;molecular_function;;molecular_function;;molecular_function;;	BP:protein polyglycylation;;BP:cilium assembly;;BP:axoneme assembly;;BP:cellular protein modification process;;BP:spermatogenesis;;BP:sperm individualization;;CC:microtubule cytoskeleton;;CC:nucleus;;CC:axoneme;;MF:protein-glycine ligase activity, elongating;;MF:protein-glycine ligase activity, initiating;;MF:protein-glycine ligase activity;;	K16608	TTLL3_8	------	------
FBgn0032010	CG8086	-	GO:0007605	biological_process;;	BP:sensory perception of sound;;	------	------	------	------
FBgn0035491	Dpy-30L2	Dpy-30-like 2 (Dpy-30L2) is expressed in elongated spermatids but not in early or mature sperm. Targeted disruption of the gene results in sperm motility impairment and male sterility.	GO:0030317;;GO:0051568;;GO:0048188;;GO:0044666	biological_process;;biological_process;;cellular_component;;cellular_component;;	BP:flagellated sperm motility;;BP:histone H3-K4 methylation;;CC:Set1C/COMPASS complex;;CC:MLL3/4 complex;;	K14965	DPY30	------	------
FBgn0036895	ms(3)76Cc	male sterile (3) 76Cc	GO:0048515;;GO:0005575;;GO:0003674	biological_process;;cellular_component;;molecular_function;;	BP:spermatid differentiation;;CC:cellular_component;;MF:molecular_function;;	------	------	------	------
FBgn0029161	slmo	slowmo	GO:0015914;;GO:0030706;;GO:0007283;;GO:0030432;;GO:0008345;;GO:0005739;;GO:0005758;;GO:1990050	biological_process;;biological_process;;biological_process;;biological_process;;biological_process;;cellular_component;;cellular_component;;molecular_function;;	BP:phospholipid transport;;BP:germarium-derived oocyte differentiation;;BP:spermatogenesis;;BP:peristalsis;;BP:larval locomotory behavior;;CC:mitochondrion;;CC:mitochondrial intermembrane space;;MF:phosphatidic acid transporter activity;;	------	------	------	------
FBgn0024189	sns	sticks and stones (sns) encodes a single-pass transmembrane protein of the immunoglobulin superfamily, which mediates cell-cell recognition and adhesion. The product of sns marks the fusion competent population of myoblasts. It also contributes to formation and function of the nephrocyte diaphragm and cell sorting within the developing ommatidia.	GO:0007523;;GO:0097206;;GO:0007156;;GO:0007286;;GO:0030036;;GO:0036059;;GO:0061321;;GO:0007155;;GO:0007520;;GO:0007157;;GO:0001745;;GO:0016021;;GO:0005917;;GO:0005886;;GO:0005515	biological_process;;biological_process;;biological_process;;biological_process;;biological_process;;biological_process;;biological_process;;biological_process;;biological_process;;biological_process;;biological_process;;cellular_component;;cellular_component;;cellular_component;;molecular_function;;	BP:larval visceral muscle development;;BP:nephrocyte filtration;;BP:homophilic cell adhesion via plasma membrane adhesion molecules;;BP:spermatid development;;BP:actin cytoskeleton organization;;BP:nephrocyte diaphragm assembly;;BP:garland nephrocyte differentiation;;BP:cell adhesion;;BP:myoblast fusion;;BP:heterophilic cell-cell adhesion via plasma membrane cell adhesion molecules;;BP:compound e…	------	------	------	------
FBgn0263333	lncRNA:CR43414	long non-coding RNA:CR43414	GO:0007283	biological_process;;	BP:spermatogenesis;;	------	------	------	------
FBgn0003132	Pp1-13C	Protein phosphatase 1 at 13C	GO:0006470;;GO:0045879;;GO:0046692;;GO:0005737;;GO:0005634;;GO:0000164;;GO:0004721;;GO:0004722;;GO:0046872	biological_process;;biological_process;;biological_process;;cellular_component;;cellular_component;;cellular_component;;molecular_function;;molecular_function;;molecular_function;;	BP:protein dephosphorylation;;BP:negative regulation of smoothened signaling pathway;;BP:sperm competition;;CC:cytoplasm;;CC:nucleus;;CC:protein phosphatase type 1 complex;;MF:phosphoprotein phosphatase activity;;MF:protein serine/threonine phosphatase activity;;MF:metal ion binding;;	K06269	PPP1C	map04810;;map04024;;map05205;;map04114;;map04390;;map04750;;map04261;;map04270;;map05168;;map04921;;map04910;;map04218;;map03015;;map04022;;map04728;;map05034;;map04510;;map04720;;map05031;;map04611;;map04931	Regulation of actin cytoskeleton;;cAMP signaling pathway;;Proteoglycans in cancer;;Oocyte meiosis;;Hippo signaling pathway;;Inflammatory mediator regulation of TRP channels;;Adrenergic signaling in cardiomyocytes;;Vascular smooth muscle contraction;;Herpes simplex virus 1 infection;;Oxytocin signaling pathway;;Insulin signaling pathway;;Cellular senescence;;mRNA surveillance pathway;;cGMP-PKG sig…
FBgn0261523	CG42658	-	GO:0016021;;GO:0005789	cellular_component;;cellular_component;;	CC:integral component of membrane;;CC:endoplasmic reticulum membrane;;	K10707	VAPB, ALS8	map04979	Cholesterol metabolism
FBgn0011225	jar	jaguar	GO:0016333;;GO:0045921;;GO:0030589;;GO:0032956;;GO:0055057;;GO:0030036;;GO:0008104;;GO:0061024;;GO:0007291;;GO:0007297;;GO:0055059;;GO:0007298;;GO:0032880;;GO:0040001;;GO:0007552;;GO:0048477;;GO:0045175;;GO:0045167;;GO:0047497;;GO:0019749;;GO:0032970;;GO:0008363;;GO:0007051;;GO:0007283;;GO:0045217;;GO:0051647;;GO:0007015;;GO:0030048;;GO:0006997;;GO:0007560;;GO:0007391;;GO:0030317;;GO:0030426;;GO:…	biological_process;;biological_process;;biological_process;;biological_process;;biological_process;;biological_process;;biological_process;;biological_process;;biological_process;;biological_process;;biological_process;;biological_process;;biological_process;;biological_process;;biological_process;;biological_process;;biological_process;;biological_process;;biological_process;;biological_process;…	BP:morphogenesis of follicular epithelium;;BP:positive regulation of exocytosis;;BP:pseudocleavage involved in syncytial blastoderm formation;;BP:regulation of actin cytoskeleton organization;;BP:neuroblast division;;BP:actin cytoskeleton organization;;BP:protein localization;;BP:membrane organization;;BP:sperm individualization;;BP:ovarian follicle cell migration;;BP:asymmetric neuroblast divisi…	K10358	MYO6	map05130;;map05132	Pathogenic Escherichia coli infection;;Salmonella infection
FBgn0030247	CG15208	-	GO:0007010;;GO:0060271;;GO:0060294;;GO:0044458;;GO:0046692;;GO:0005737;;GO:0031514;;GO:0005929	biological_process;;biological_process;;biological_process;;biological_process;;biological_process;;cellular_component;;cellular_component;;cellular_component;;	BP:cytoskeleton organization;;BP:cilium assembly;;BP:cilium movement involved in cell motility;;BP:motile cilium assembly;;BP:sperm competition;;CC:cytoplasm;;CC:motile cilium;;CC:cilium;;	K23456	CFAP410, C21ORF2	------	------
FBgn0260634	eIF4G2	eukaryotic translation initiation factor 4G2	GO:0007283;;GO:0048515;;GO:0048136;;GO:0048137;;GO:0007140;;GO:0016281;;GO:0003743;;GO:0000340;;GO:0003729;;GO:0003723	biological_process;;biological_process;;biological_process;;biological_process;;biological_process;;cellular_component;;molecular_function;;molecular_function;;molecular_function;;molecular_function;;	BP:spermatogenesis;;BP:spermatid differentiation;;BP:male germ-line cyst formation;;BP:spermatocyte division;;BP:male meiosis;;CC:eukaryotic translation initiation factor 4F complex;;MF:translation initiation factor activity;;MF:RNA 7-methylguanosine cap binding;;MF:mRNA binding;;MF:RNA binding;;	------	------	------	------
FBgn0267492	Mst77Y-7	Male-specific transcript 77Y 7	GO:0035093;;GO:0000785;;GO:0003674	biological_process;;cellular_component;;molecular_function;;	BP:spermatogenesis, exchange of chromosomal proteins;;CC:chromatin;;MF:molecular_function;;	------	------	------	------
FBgn0053523	CG33523	-	GO:0016021;;GO:0016020;;GO:0012505	cellular_component;;cellular_component;;cellular_component;;	CC:integral component of membrane;;CC:membrane;;CC:endomembrane system;;	------	------	------	------
FBgn0052141	saturn	saturn (saturn) is a newly evolved gene that encodes a predicted disordered protein with no homology to other known proteins. Males with reduced saturn expression are near-sterile, showing low sperm production and no sperm storage in mated females.	GO:0008150;;GO:0005575;;GO:0016020;;GO:0003674	biological_process;;cellular_component;;cellular_component;;molecular_function;;	BP:biological_process;;CC:cellular_component;;CC:membrane;;MF:molecular_function;;	------	------	------	------
FBgn0021814	Vps28	Vacuolar protein sorting 28 is a member of the ESCRT-I complex, which sorts certain endocytosed receptors for degradation via the multivesicular body.	GO:0048749;;GO:0016322;;GO:0044130;;GO:0006914;;GO:0032509;;GO:0030036;;GO:0007291;;GO:0010796;;GO:0009792;;GO:0097352;;GO:0043162;;GO:0043328;;GO:0000813;;GO:0044877;;GO:0005515	biological_process;;biological_process;;biological_process;;biological_process;;biological_process;;biological_process;;biological_process;;biological_process;;biological_process;;biological_process;;biological_process;;biological_process;;cellular_component;;molecular_function;;molecular_function;;	BP:compound eye development;;BP:neuron remodeling;;BP:negative regulation of growth of symbiont in host;;BP:autophagy;;BP:endosome transport via multivesicular body sorting pathway;;BP:actin cytoskeleton organization;;BP:sperm individualization;;BP:regulation of multivesicular body size;;BP:embryo development ending in birth or egg hatching;;BP:autophagosome maturation;;BP:ubiquitin-dependent pro…	K12184	VPS28	map04144	Endocytosis
FBgn0039463	Spag1	Spag1 axonemal dynein assembly factor	GO:0006626;;GO:0005741;;GO:0005634;;GO:0031072	biological_process;;cellular_component;;cellular_component;;molecular_function;;	BP:protein targeting to mitochondrion;;CC:mitochondrial outer membrane;;CC:nucleus;;MF:heat shock protein binding;;	K19870	SPAG1	------	------
FBgn0263231	bel	belle	GO:0000070;;GO:0035072;;GO:0036098;;GO:0048477;;GO:0007283;;GO:0016246;;GO:0010468;;GO:0002168;;GO:0005737;;GO:0043186;;GO:0005829;;GO:0016442;;GO:0043025;;GO:0004004;;GO:0004386;;GO:0003676;;GO:0005524	biological_process;;biological_process;;biological_process;;biological_process;;biological_process;;biological_process;;biological_process;;biological_process;;cellular_component;;cellular_component;;cellular_component;;cellular_component;;cellular_component;;molecular_function;;molecular_function;;molecular_function;;molecular_function;;	BP:mitotic sister chromatid segregation;;BP:ecdysone-mediated induction of salivary gland cell autophagic cell death;;BP:male germ-line stem cell population maintenance;;BP:oogenesis;;BP:spermatogenesis;;BP:RNA interference;;BP:regulation of gene expression;;BP:instar larval development;;CC:cytoplasm;;CC:P granule;;CC:cytosol;;CC:RISC complex;;CC:neuronal cell body;;MF:ATP-dependent RNA helicase …	K11594	DDX3X, bel	map04622;;map05203;;map05161	RIG-I-like receptor signaling pathway;;Viral carcinogenesis;;Hepatitis B
FBgn0037463	djl	don juan like (djl) encodes a protein present in spermatids and sperm.	GO:0008150;;GO:0005634;;GO:0036126;;GO:0016007;;GO:0003674	biological_process;;cellular_component;;cellular_component;;cellular_component;;molecular_function;;	BP:biological_process;;CC:nucleus;;CC:sperm flagellum;;CC:mitochondrial derivative;;MF:molecular_function;;	------	------	------	------
FBgn0261397	didum	dilute class unconventional myosin (didum) encodes a class V unconventional myosin that binds actin and hydrolyzes ATP. It functions in mRNA localization in the oocyte, spermatid individualization during spermatogenesis, transport of pigment granules in photoreceptors and mitochondrial transport in neuronal cells.	GO:0047497;;GO:0045856;;GO:0042052;;GO:0008595;;GO:0006886;;GO:0030048;;GO:0007291;;GO:0048477;;GO:0016459;;GO:0016028;;GO:0043025;;GO:0031475;;GO:0032027;;GO:0042623;;GO:0051015;;GO:0030899;;GO:0003779;;GO:0030898;;GO:0003774;;GO:0005524;;GO:0005516	biological_process;;biological_process;;biological_process;;biological_process;;biological_process;;biological_process;;biological_process;;biological_process;;cellular_component;;cellular_component;;cellular_component;;cellular_component;;molecular_function;;molecular_function;;molecular_function;;molecular_function;;molecular_function;;molecular_function;;molecular_function;;molecular_function;…	BP:mitochondrion transport along microtubule;;BP:positive regulation of pole plasm oskar mRNA localization;;BP:rhabdomere development;;BP:anterior/posterior axis specification, embryo;;BP:intracellular protein transport;;BP:actin filament-based movement;;BP:sperm individualization;;BP:oogenesis;;CC:myosin complex;;CC:rhabdomere;;CC:neuronal cell body;;CC:myosin V complex;;MF:myosin light chain bi…	K10357	MYO5	map05130	Pathogenic Escherichia coli infection
FBgn0019828	dj	don juan (dj) encodes a protein present in spermatids and sperm.	GO:0007283;;GO:0007291;;GO:0031514;;GO:0005634;;GO:0016007;;GO:0005930	biological_process;;biological_process;;cellular_component;;cellular_component;;cellular_component;;cellular_component;;	BP:spermatogenesis;;BP:sperm individualization;;CC:motile cilium;;CC:nucleus;;CC:mitochondrial derivative;;CC:axoneme;;	------	------	------	------
FBgn0016693	Past1	Putative Achaete Scute Target 1 (Past1) encodes a protein that associates predominantly with the plasma membrane and genetically interacts with N. It contributes to endocytosis, male sterility, temperature sensitivity, life span and differentiation of photoreceptors R1/R6/R7 and cone cells.	GO:0006897;;GO:1990255;;GO:0048052;;GO:0008587;;GO:0007474;;GO:0045466;;GO:0007291;;GO:0032456;;GO:0042670;;GO:0048477;;GO:0071212;;GO:0005509;;GO:0005525	biological_process;;biological_process;;biological_process;;biological_process;;biological_process;;biological_process;;biological_process;;biological_process;;biological_process;;biological_process;;cellular_component;;molecular_function;;molecular_function;;	BP:endocytosis;;BP:subsynaptic reticulum organization;;BP:R1/R6 cell differentiation;;BP:imaginal disc-derived wing margin morphogenesis;;BP:imaginal disc-derived wing vein specification;;BP:R7 cell differentiation;;BP:sperm individualization;;BP:endocytic recycling;;BP:retinal cone cell differentiation;;BP:oogenesis;;CC:subsynaptic reticulum;;MF:calcium ion binding;;MF:GTP binding;;	K12483	EHD1	map04144	Endocytosis
FBgn0010341	Cdc42	Cdc42 (Cdc42) encodes a GTPase signaling protein that acts as a molecular switch and functions as key regulator of the actin cytoskeleton. It plays a central role in diverse biological processes including actin cytoskeleton organization, mophogenesis, hemocyte migration, cell polarity, and wound repair.	GO:0048675;;GO:0016318;;GO:0006909;;GO:0007349;;GO:0030031;;GO:0045200;;GO:0030036;;GO:0046664;;GO:0035318;;GO:0007163;;GO:0090303;;GO:0007411;;GO:0046843;;GO:0007274;;GO:0007275;;GO:0030833;;GO:0031175;;GO:0097206;;GO:0031532;;GO:0032488;;GO:0009611;;GO:0051491;;GO:0048812;;GO:0060446;;GO:0042060;;GO:0048477;;GO:0030707;;GO:0035099;;GO:0050975;;GO:0008582;;GO:0051601;;GO:0007264;;GO:0035010;;GO:…	biological_process;;biological_process;;biological_process;;biological_process;;biological_process;;biological_process;;biological_process;;biological_process;;biological_process;;biological_process;;biological_process;;biological_process;;biological_process;;biological_process;;biological_process;;biological_process;;biological_process;;biological_process;;biological_process;;biological_process;…	BP:axon extension;;BP:ommatidial rotation;;BP:phagocytosis;;BP:cellularization;;BP:cell projection assembly;;BP:establishment of neuroblast polarity;;BP:actin cytoskeleton organization;;BP:dorsal closure, amnioserosa morphology change;;BP:imaginal disc-derived wing hair outgrowth;;BP:establishment or maintenance of cell polarity;;BP:positive regulation of wound healing;;BP:axon guidance;;BP:dorsa…	K04393	CDC42	map05165;;map05211;;map05212;;map04015;;map04014;;map04010;;map04370;;map04510;;map04810;;map05135;;map05131;;map05130;;map05132;;map04530;;map04144;;map04722;;map04666;;map05205;;map05203;;map04660;;map05200;;map04360;;map04062;;map05100;;map04520;;map05120;;map04670;;map04912;;map04932;;map04933	Human papillomavirus infection;;Renal cell carcinoma;;Pancreatic cancer;;Rap1 signaling pathway;;Ras signaling pathway;;MAPK signaling pathway;;VEGF signaling pathway;;Focal adhesion;;Regulation of actin cytoskeleton;;Yersinia infection;;Shigellosis;;Pathogenic Escherichia coli infection;;Salmonella infection;;Tight junction;;Endocytosis;;Neurotrophin signaling pathway;;Fc gamma R-mediated phagoc…
FBgn0265444	lncRNA:CR44344	long non-coding RNA:CR44344	GO:0007283	biological_process;;	BP:spermatogenesis;;	------	------	------	------
FBgn0243516	Vrp1	Verprolin 1 (Vrp1) is the sole Drosophila homolog of the conserved Verprolin/WASp-Interacting-Protein family of actin regulators. Vrp1 facilitates myoblast fusion in somatic muscles by recruiting the branched-actin polymerization machinery to sites of myoblast-myotube attachment and fusion.	GO:0051127;;GO:0030833;;GO:0000147;;GO:0048149;;GO:0030838;;GO:0030048;;GO:0051666;;GO:0007286;;GO:0007520;;GO:0006897;;GO:0007522;;GO:0005737;;GO:0032433;;GO:0030479;;GO:0005884;;GO:0051015	biological_process;;biological_process;;biological_process;;biological_process;;biological_process;;biological_process;;biological_process;;biological_process;;biological_process;;biological_process;;biological_process;;cellular_component;;cellular_component;;cellular_component;;cellular_component;;molecular_function;;	BP:positive regulation of actin nucleation;;BP:regulation of actin filament polymerization;;BP:actin cortical patch assembly;;BP:behavioral response to ethanol;;BP:positive regulation of actin filament polymerization;;BP:actin filament-based movement;;BP:actin cortical patch localization;;BP:spermatid development;;BP:myoblast fusion;;BP:endocytosis;;BP:visceral muscle development;;CC:cytoplasm;;C…	K19475	WIPF	map05135;;map04144;;map05130	Yersinia infection;;Endocytosis;;Pathogenic Escherichia coli infection
FBgn0002962	nos	nanos (nos) encodes an RNA-binding protein that forms part of a translational repressor complex. It functions as the localized determinant of abdominal segmentation. It contributes to germline development, germline stem cell renewal, and neuronal morphogenesis and function.	GO:0042078;;GO:0045886;;GO:0035282;;GO:0008354;;GO:0043066;;GO:0048477;;GO:0016321;;GO:0007281;;GO:0007280;;GO:0007283;;GO:0007314;;GO:0045892;;GO:0030718;;GO:0008595;;GO:0048813;;GO:0017148;;GO:0006378;;GO:1990124;;GO:0031594;;GO:0071598;;GO:0098975;;GO:0045495;;GO:0008270;;GO:0003723;;GO:0005515;;GO:0005488	biological_process;;biological_process;;biological_process;;biological_process;;biological_process;;biological_process;;biological_process;;biological_process;;biological_process;;biological_process;;biological_process;;biological_process;;biological_process;;biological_process;;biological_process;;biological_process;;biological_process;;cellular_component;;cellular_component;;cellular_component;…	BP:germ-line stem cell division;;BP:negative regulation of synaptic growth at neuromuscular junction;;BP:segmentation;;BP:germ cell migration;;BP:negative regulation of apoptotic process;;BP:oogenesis;;BP:female meiosis chromosome segregation;;BP:germ cell development;;BP:pole cell migration;;BP:spermatogenesis;;BP:oocyte anterior/posterior axis specification;;BP:negative regulation of transcript…	K18741	NANOS1, NOS1	------	------
FBgn0038978	tHMG1	testis-enriched HMG-box-containing protein 1 (tHMG1) encodes a chromosomal protein involved in spermatogenesis.	GO:0005737;;GO:0005634;;GO:0005705;;GO:0046982;;GO:0042803	cellular_component;;cellular_component;;cellular_component;;molecular_function;;molecular_function;;	CC:cytoplasm;;CC:nucleus;;CC:polytene chromosome interband;;MF:protein heterodimerization activity;;MF:protein homodimerization activity;;	------	------	------	------
FBgn0037643	ScsbetaA	Succinyl-coenzyme A synthetase beta subunit%2C ADP-forming	GO:0006099;;GO:0007291;;GO:0008152;;GO:0043280;;GO:0031463;;GO:0005739;;GO:0009361;;GO:0004775;;GO:0046872;;GO:0016874;;GO:0005524	biological_process;;biological_process;;biological_process;;biological_process;;cellular_component;;cellular_component;;cellular_component;;molecular_function;;molecular_function;;molecular_function;;molecular_function;;	BP:tricarboxylic acid cycle;;BP:sperm individualization;;BP:metabolic process;;BP:positive regulation of cysteine-type endopeptidase activity involved in apoptotic process;;CC:Cul3-RING ubiquitin ligase complex;;CC:mitochondrion;;CC:succinate-CoA ligase comple;;MF:succinate-CoA ligas;;MF:metal ion binding;;MF:ligase activity;;MF:ATP binding;;	K01900	LSC2	map00020;;map00640	Citrate cycle (TCA cycle);;Propanoate metabolism
FBgn0035443	CG12010	-	GO:0016887;;GO:0005524	molecular_function;;molecular_function;;	MF:ATPase activity;;MF:ATP binding;;	------	------	------	------
FBgn0029687	Vap33	VAMP-associated protein 33kD (Vap33) plays a conserved role in synaptic homeostasis. Vap33 controls a number of processes which depend on phosphoinositide levels, such as synaptic growth and axonal transport. Vap33 binds to Sac1 to maintain normal levels of phosphoinositides and to Dscam1 to affect its localization within axonal projections.	GO:0070972;;GO:0072553;;GO:0016082;;GO:0008088;;GO:0007528;;GO:0046488;;GO:0060074;;GO:0007269;;GO:0050829;;GO:0031122;;GO:0008021;;GO:0012505;;GO:0005783;;GO:0005789;;GO:0005886;;GO:0044425;;GO:0005615;;GO:0033149	biological_process;;biological_process;;biological_process;;biological_process;;biological_process;;biological_process;;biological_process;;biological_process;;biological_process;;biological_process;;cellular_component;;cellular_component;;cellular_component;;cellular_component;;cellular_component;;cellular_component;;cellular_component;;molecular_function;;	BP:protein localization to endoplasmic reticulum;;BP:terminal button organization;;BP:synaptic vesicle priming;;BP:axo-dendritic transport;;BP:neuromuscular junction development;;BP:phosphatidylinositol metabolic process;;BP:synapse maturation;;BP:neurotransmitter secretion;;BP:defense response to Gram-negative bacterium;;BP:cytoplasmic microtubule organization;;CC:synaptic vesicle;;CC:endomembra…	------	------	------	------
FBgn0286809	xmas	xmas (xmas) encodes encodes a hydrophilic protein that is involved in spermatogenesis, oogenesis and embryogenesis.	GO:0016973;;GO:0045944;;GO:0006406;;GO:0034399;;GO:0005643;;GO:0070390;;GO:0005515;;GO:0000166;;GO:0003676	biological_process;;biological_process;;biological_process;;cellular_component;;cellular_component;;cellular_component;;molecular_function;;molecular_function;;molecular_function;;	BP:pol;;BP:positive regulation of transcription from RNA polymerase II promoter;;BP:mRNA export from nucleus;;CC:nuclear periphery;;CC:nuclear pore;;CC:transcription export complex 2;;MF:protein binding;;MF:nucleotide binding;;MF:nucleic acid binding;;	------	------	------	------
FBgn0250823	gish	gilgamesh	GO:0016318;;GO:0006468;;GO:0018105;;GO:0006897;;GO:0090175;;GO:0018107;;GO:0090263;;GO:0051126;;GO:0009612;;GO:0007291;;GO:0045880;;GO:2001135;;GO:0008347;;GO:0008355;;GO:0005737;;GO:0005634;;GO:0098753;;GO:0005886;;GO:0070864;;GO:0004674;;GO:0005524	biological_process;;biological_process;;biological_process;;biological_process;;biological_process;;biological_process;;biological_process;;biological_process;;biological_process;;biological_process;;biological_process;;biological_process;;biological_process;;biological_process;;cellular_component;;cellular_component;;cellular_component;;cellular_component;;cellular_component;;molecular_function;…	BP:ommatidial rotation;;BP:protein phosphorylation;;BP:peptidyl-serine phosphorylation;;BP:endocytosis;;BP:regulation of establishment of planar polarity;;BP:peptidyl-threonine phosphorylation;;BP:positive regulation of canonical Wnt signaling pathway;;BP:negative regulation of actin nucleation;;BP:response to mechanical stimulus;;BP:sperm individualization;;BP:positive regulation of smoothened s…	K08958	CSNK1G	map04341;;map04340	Hedgehog signaling pathway - fly;;Hedgehog signaling pathway
FBgn0038233	HtrA2	HTRA2-related serine protease	GO:0035234;;GO:0006915;;GO:0043065;;GO:0007283;;GO:2001056;;GO:0006508;;GO:0042981;;GO:0007005;;GO:0016006;;GO:0016021;;GO:0005739;;GO:0031966;;GO:0005758;;GO:0005829;;GO:0004252;;GO:0005515;;GO:0008233	biological_process;;biological_process;;biological_process;;biological_process;;biological_process;;biological_process;;biological_process;;biological_process;;cellular_component;;cellular_component;;cellular_component;;cellular_component;;cellular_component;;cellular_component;;molecular_function;;molecular_function;;molecular_function;;	BP:ectopic germ cell programmed cell death;;BP:apoptotic process;;BP:positive regulation of apoptotic process;;BP:spermatogenesis;;BP:positive regulation of cysteine-type endopeptidase activity;;BP:proteolysis;;BP:regulation of apoptotic process;;BP:mitochondrion organization;;CC:Nebenkern;;CC:integral component of membrane;;CC:mitochondrion;;CC:mitochondrial membrane;;CC:mitochondrial intermembr…	K08669	HTRA2, PRSS25	map05012;;map04210;;map04215;;map04214	Parkinson disease;;Apoptosis;;Apoptosis - multiple species;;Apoptosis - fly
FBgn0052064	S-Lap4	Sperm-Leucylaminopeptidase 4	GO:0006508;;GO:0005737;;GO:0008235;;GO:0030145;;GO:0004177	biological_process;;cellular_component;;molecular_function;;molecular_function;;molecular_function;;	BP:proteolysis;;CC:cytoplasm;;MF:metalloexopeptidase activity;;MF:manganese ion binding;;MF:aminopeptidase activity;;	K11142	LAP3	map00480;;map00330	Glutathione metabolism;;Arginine and proline metabolism
FBgn0267363	JYalpha	JYalpha (JYalpha) is a gene essential for male fertility as mutants produce immotile sperm.	GO:0010248;;GO:0015991;;GO:0006813;;GO:0006812;;GO:0036376;;GO:0006883;;GO:0006814;;GO:0030007;;GO:1990573;;GO:0030317;;GO:0090662;;GO:0016021;;GO:0005886;;GO:0005391;;GO:0046872;;GO:0005524	biological_process;;biological_process;;biological_process;;biological_process;;biological_process;;biological_process;;biological_process;;biological_process;;biological_process;;biological_process;;biological_process;;cellular_component;;cellular_component;;molecular_function;;molecular_function;;molecular_function;;	BP:establishment or maintenance of transmembrane electrochemical gradient;;BP:ATP hydrolysis coupled proton transport;;BP:potassium ion transport;;BP:cation transport;;BP:sodium ion export from cell;;BP:cellular sodium ion homeostasis;;BP:sodium ion transport;;BP:cellular potassium ion homeostasis;;BP:potassium ion import across plasma membrane;;BP:flagellated sperm motility;;BP:ATP hydrolysis co…	K01539	ATP1A	map04918;;map04978;;map04971;;map04972;;map04964;;map04260;;map04261;;map04961;;map04960;;map04974;;map04024;;map04919;;map04925;;map04976;;map04022;;map04973;;map04911;;map04970	Thyroid hormone synthesis;;Mineral absorption;;Gastric acid secretion;;Pancreatic secretion;;Proximal tubule bicarbonate reclamation;;Cardiac muscle contraction;;Adrenergic signaling in cardiomyocytes;;Endocrine and other factor-regulated calcium reabsorption;;Aldosterone-regulated sodium reabsorption;;Protein digestion and absorption;;cAMP signaling pathway;;Thyroid hormone signaling pathway;;Al…
FBgn0036437	CG5048	-	GO:0030317;;GO:0005737;;GO:0051087	biological_process;;cellular_component;;molecular_function;;	BP:flagellated sperm motility;;CC:cytoplasm;;MF:chaperone binding;;	------	------	------	------
FBgn0266757	mfr	misfire	GO:0007343;;GO:0016079;;GO:0035045;;GO:0009566;;GO:0045995;;GO:0030381;;GO:0048240;;GO:0008021;;GO:0016021	biological_process;;biological_process;;biological_process;;biological_process;;biological_process;;biological_process;;biological_process;;cellular_component;;cellular_component;;	BP:egg activation;;BP:synaptic vesicle exocytosis;;BP:sperm plasma membrane disassembly;;BP:fertilization;;BP:regulation of embryonic development;;BP:chorion-containing eggshell pattern formation;;BP:sperm capacitation;;CC:synaptic vesicle;;CC:integral component of membrane;;	K19949	OTOF	------	------
FBgn0261529	ms(2)34Fe	male sterile (2) 34Fe	GO:0048515;;GO:0005575;;GO:0003674	biological_process;;cellular_component;;molecular_function;;	BP:spermatid differentiation;;CC:cellular_component;;MF:molecular_function;;	------	------	------	------
FBgn0035876	Pex2	Peroxin 2 (Pex2) encodes a peroxisome protein important for sperm development.	GO:0007031;;GO:0016558;;GO:0000209;;GO:0007112;;GO:0007285;;GO:0007286;;GO:0048137;;GO:0005777;;GO:0008270;;GO:0004842	biological_process;;biological_process;;biological_process;;biological_process;;biological_process;;biological_process;;biological_process;;cellular_component;;molecular_function;;molecular_function;;	BP:peroxisome organization;;BP:protein import into peroxisome matrix;;BP:protein polyubiquitination;;BP:male meiosis cytokinesis;;BP:primary spermatocyte growth;;BP:spermatid development;;BP:spermatocyte division;;CC:peroxisome;;MF:zinc ion binding;;MF:ubiquitin-protein transferase activity;;	K06664	PEX2, PXMP3	map04146	Peroxisome
FBgn0259795	loopin-1	loopin-1 (loopin-1) encodes a testis-specific protein with homology to several leucine aminopeptidases. Sequence analysis suggest that it doesn't have enzymatic activity. It accumulates inside the axoneme-associated mitochondrial derivative in mature sperms.	GO:0006508;;GO:0005737;;GO:0008235;;GO:0030145;;GO:0004177	biological_process;;cellular_component;;molecular_function;;molecular_function;;molecular_function;;	BP:proteolysis;;CC:cytoplasm;;MF:metalloexopeptidase activity;;MF:manganese ion binding;;MF:aminopeptidase activity;;	K11142	LAP3	map00480;;map00330	Glutathione metabolism;;Arginine and proline metabolism
FBgn0033860	S-Lap5	Sperm-Leucylaminopeptidase 5	GO:0007498;;GO:0006508;;GO:0005737;;GO:0004177;;GO:0030145;;GO:0008235	biological_process;;biological_process;;cellular_component;;molecular_function;;molecular_function;;molecular_function;;	BP:mesoderm development;;BP:proteolysis;;CC:cytoplasm;;MF:aminopeptidase activity;;MF:manganese ion binding;;MF:metalloexopeptidase activity;;	K11142	LAP3	map00480;;map00330	Glutathione metabolism;;Arginine and proline metabolism
FBgn0264430	lncRNA:CR43848	long non-coding RNA:CR43848	GO:0007283	biological_process;;	BP:spermatogenesis;;	------	------	------	------
FBgn0261268	Cul3	Cullin 3	GO:0007278;;GO:0007291;;GO:0120177;;GO:0000209;;GO:0043161;;GO:0007476;;GO:1901044;;GO:0006919;;GO:0045879;;GO:0031146;;GO:0007283;;GO:0045187;;GO:0030431;;GO:0007409;;GO:0007423;;GO:0016567;;GO:0048813;;GO:0006511;;GO:0045475;;GO:0005737;;GO:0035324;;GO:0031461;;GO:0031463;;GO:0005829;;GO:0019005;;GO:0061630;;GO:0060090;;GO:0031625;;GO:0005515	biological_process;;biological_process;;biological_process;;biological_process;;biological_process;;biological_process;;biological_process;;biological_process;;biological_process;;biological_process;;biological_process;;biological_process;;biological_process;;biological_process;;biological_process;;biological_process;;biological_process;;biological_process;;biological_process;;cellular_component;…	BP:pole cell fate determination;;BP:sperm individualization;;BP:negative regulation of torso signaling pathway;;BP:protein polyubiquitination;;BP:proteasome-mediated ubiquitin-dependent protein catabolic process;;BP:imaginal disc-derived wing morphogenesis;;BP:protein polyubiquitination involved in nucleus-associated proteasomal ubiquitin-dependent protein catabolic process;;BP:activation of cyst…	K03869	CUL3	map04120;;map04341;;map04340	Ubiquitin mediated proteolysis;;Hedgehog signaling pathway - fly;;Hedgehog signaling pathway
FBgn0030278	CG15200	-	GO:0046692	biological_process;;	BP:sperm competition;;	------	------	------	------
FBgn0031990	PAPLA1	Phosphatidic Acid Phospholipase A1 (PAPLA1) encodes a protein required for the endoplasmic reticulum to Golgi trafficking of a family of G-protein coupled receptors.	GO:0006888;;GO:0007283;;GO:0016063;;GO:0005737;;GO:0005654;;GO:0030134;;GO:0004620;;GO:0046872	biological_process;;biological_process;;biological_process;;cellular_component;;cellular_component;;cellular_component;;molecular_function;;molecular_function;;	BP:ER to Golgi vesicle-mediated transport;;BP:spermatogenesis;;BP:rhodopsin biosynthetic process;;CC:cytoplasm;;CC:nucleoplasm;;CC:ER to Golgi transport vesicle;;MF:phospholipase activity;;MF:metal ion binding;;	------	------	------	------
FBgn0067317	Cby	Chibby	GO:0060271;;GO:0035082;;GO:1904491;;GO:0007286;;GO:1905515;;GO:0007288;;GO:1905349;;GO:0030178;;GO:0060828;;GO:0097711;;GO:0035869;;GO:0036064;;GO:0005814;;GO:0061822	biological_process;;biological_process;;biological_process;;biological_process;;biological_process;;biological_process;;biological_process;;biological_process;;biological_process;;biological_process;;cellular_component;;cellular_component;;cellular_component;;cellular_component;;	BP:cilium assembly;;BP:axoneme assembly;;BP:protein localization to ciliary transition zone;;BP:spermatid development;;BP:non-motile cilium assembly;;BP:sperm axoneme assembly;;BP:ciliary transition zone assembly;;BP:negative regulation of Wnt signaling pathway;;BP:regulation of canonical Wnt signaling pathway;;BP:ciliary basal body docking;;CC:ciliary transition zone;;CC:ciliary basal body;;CC:c…	K23402	CBY1	map04310	Wnt signaling pathway
FBgn0045842	yuri	yuri gagarin	GO:0042332;;GO:0032053;;GO:0007291;;GO:0005737;;GO:0005635;;GO:0016529;;GO:0070865	biological_process;;biological_process;;biological_process;;cellular_component;;cellular_component;;cellular_component;;cellular_component;;	BP:gravitaxis;;BP:ciliary basal body organization;;BP:sperm individualization;;CC:cytoplasm;;CC:nuclear envelope;;CC:sarcoplasmic reticulum;;CC:investment cone;;	------	------	------	------
FBgn0265089	eIF4E3	eukaryotic translation initiation factor 4E3 (eIF4E3) encodes a protein that binds the 7-methyl-guanosine cap structure of mRNA. It is a component of the eIF4F cap-binding complex that is essential for cap-dependent translation of mRNA. eIF4E3 is primarily expressed in testes and is required for male fertility, but not for viability.	GO:0007112;;GO:0007060;;GO:0007283;;GO:0048515;;GO:0010032;;GO:0045727;;GO:0006413;;GO:0048137;;GO:0005737;;GO:0016281;;GO:0000339;;GO:0031370;;GO:0000340;;GO:0005515;;GO:0031369;;GO:0003743	biological_process;;biological_process;;biological_process;;biological_process;;biological_process;;biological_process;;biological_process;;biological_process;;cellular_component;;cellular_component;;molecular_function;;molecular_function;;molecular_function;;molecular_function;;molecular_function;;molecular_function;;	BP:male meiosis cytokinesis;;BP:male meiosis chromosome segregation;;BP:spermatogenesis;;BP:spermatid differentiation;;BP:meiotic chromosome condensation;;BP:positive regulation of translation;;BP:translational initiation;;BP:spermatocyte division;;CC:cytoplasm;;CC:eukaryotic translation initiation factor 4F complex;;MF:RNA cap binding;;MF:eukaryotic initiation factor 4G binding;;MF:RNA 7-methylg…	K03259	EIF4E	map03013;;map04910;;map04211;;map01521;;map04150;;map04151;;map04066	RNA transport;;Insulin signaling pathway;;Longevity regulating pathway;;EGFR tyrosine kinase inhibitor resistance;;mTOR signaling pathway;;PI3K-Akt signaling pathway;;HIF-1 signaling pathway
FBgn0032089	Rcd-1r	Rcd-1 related	GO:0022414;;GO:0007283;;GO:0017148;;GO:0006402;;GO:0005634;;GO:0000932;;GO:0030014;;GO:0030015;;GO:0003674	biological_process;;biological_process;;biological_process;;biological_process;;cellular_component;;cellular_component;;cellular_component;;cellular_component;;molecular_function;;	BP:reproductive process;;BP:spermatogenesis;;BP:negative regulation of translation;;BP:mRNA catabolic process;;CC:nucleus;;CC:cytoplasmic mRNA processing body;;CC:CCR4-NOT complex;;CC:CCR4-NOT core complex;;MF:molecular_function;;	K12606	RCD1, CNOT9, CAF40	map03018	RNA degradation
FBgn0267326	Ntl	Neurotransmitter transporter-like	GO:0055085;;GO:0015824;;GO:0006836;;GO:1903804;;GO:1903346;;GO:0030317;;GO:0016021;;GO:0005886;;GO:0005328;;GO:0015193;;GO:0005283;;GO:0015179;;GO:0015187;;GO:0005326	biological_process;;biological_process;;biological_process;;biological_process;;biological_process;;biological_process;;cellular_component;;cellular_component;;molecular_function;;molecular_function;;molecular_function;;molecular_function;;molecular_function;;molecular_function;;	BP:transmembrane transport;;BP:proline transport;;BP:neurotransmitter transport;;BP:glycine import into cell;;BP:positive regulation of protein polyglycylation;;BP:flagellated sperm motility;;CC:integral component of membrane;;CC:plasma membrane;;MF:neurotransmitte;;MF:L-proline transmembrane transporter activity;;MF:sodiu;;MF:L-amino acid transmembrane transporter activity;;MF:glycine transmembr…	K05038	SLC6A5_9, GLYT	map04721	Synaptic vesicle cycle
FBgn0033672	rho-7	rhomboid-7 (rho-7) encodes an intramembrane serine protease of the rhomboid family present in the inner membrane of mitochondria. It regulates mitochondrial fusion during spermatogenesis and muscle development. rho-7 genetically interacts with fog, Opa1 and Pink1.	GO:0008053;;GO:0010821;;GO:0016485;;GO:0006508;;GO:0016021;;GO:0005739;;GO:0005743;;GO:0004252;;GO:0004175;;GO:0005515	biological_process;;biological_process;;biological_process;;biological_process;;cellular_component;;cellular_component;;cellular_component;;molecular_function;;molecular_function;;molecular_function;;	BP:mitochondrial fusion;;BP:regulation of mitochondrion organization;;BP:protein processing;;BP:proteolysis;;CC:integral component of membrane;;CC:mitochondrion;;CC:mitochondrial inner membrane;;MF:serine-type endopeptidase activity;;MF:endopeptidase activity;;MF:protein binding;;	K09650	PARL, PSARL, PCP1	------	------
FBgn0261854	aPKC	atypical protein kinase C (aPKC) encodes a member of the conserved Par complex and is asymmetrically localized to the apical cortex, where it phosphorylates and thus excludes the basal determinants encoded by mira and numb. It is involved in neuroblast proliferation and self-renewal.	GO:0016332;;GO:0055059;;GO:0018105;;GO:0007294;;GO:0016334;;GO:0016310;;GO:0045197;;GO:0045196;;GO:0045198;;GO:0007043;;GO:0003382;;GO:0030011;;GO:0035556;;GO:0007416;;GO:0046667;;GO:0007430;;GO:0002052;;GO:0045176;;GO:0051491;;GO:0060446;;GO:0034332;;GO:0006468;;GO:0090163;;GO:0007613;;GO:0035011;;GO:0045186;;GO:0007314;;GO:0072659;;GO:0045167;;GO:0051601;;GO:0000132;;GO:0007423;;GO:0007163;;GO:…	biological_process;;biological_process;;biological_process;;biological_process;;biological_process;;biological_process;;biological_process;;biological_process;;biological_process;;biological_process;;biological_process;;biological_process;;biological_process;;biological_process;;biological_process;;biological_process;;biological_process;;biological_process;;biological_process;;biological_process;…	BP:establishment or maintenance of polarity of embryonic epithelium;;BP:asymmetric neuroblast division;;BP:peptidyl-serine phosphorylation;;BP:germarium-derived oocyte fate determination;;BP:establishment or maintenance of polarity of follicular epithelium;;BP:phosphorylation;;BP:establishment or maintenance of epithelial cell apical/basal polarity;;BP:establishment or maintenance of neuroblast p…	K06069	PRKCI	map05165;;map04390;;map04391;;map04015;;map04910;;map04530;;map04144;;map04611	Human papillomavirus infection;;Hippo signaling pathway;;Hippo signaling pathway - fly;;Rap1 signaling pathway;;Insulin signaling pathway;;Tight junction;;Endocytosis;;Platelet activation
FBgn0039104	CG10252	-	------	------	------	------	------	------	------
FBgn0040028	CG17450	-	GO:0046692	biological_process;;	BP:sperm competition;;	K18630	TEKT3	------	------
FBgn0052820	CG32820	-	GO:0007020;;GO:0030317;;GO:0005737;;GO:0005200	biological_process;;biological_process;;cellular_component;;molecular_function;;	BP:microtubule nucleation;;BP:flagellated sperm motility;;CC:cytoplasm;;MF:structural constituent of cytoskeleton;;	K18630	TEKT3	------	------
FBgn0285958	Fuca	alpha-L-fucosidase	GO:0007339;;GO:0042742;;GO:0006004;;GO:0006027;;GO:0097524;;GO:0002081;;GO:0015928;;GO:0004560;;GO:0042806	biological_process;;biological_process;;biological_process;;biological_process;;cellular_component;;cellular_component;;molecular_function;;molecular_function;;molecular_function;;	BP:binding of sperm to zona pellucida;;BP:defense response to bacterium;;BP:fucose metabolic process;;BP:glycosaminoglycan catabolic process;;CC:sperm plasma membrane;;CC:outer acrosomal membrane;;MF:fucosidase activity;;MF:alpha-L-fucosidase activity;;MF:fucose binding;;	K01206	FUCA	map00511;;map04142	Other glycan degradation;;Lysosome
FBgn0041195	Pkd2	Polycystic kidney disease 2 (Pkd2) encodes a calcium permeable cation channel of the transient receptor potential (TRP) family. Its roles include sperm motility, smooth muscle contraction, larval feeding behavior, detection of mechanical stimuli and cold nociception.	GO:0030536;;GO:0050982;;GO:0006812;;GO:0007283;;GO:0006939;;GO:0046692;;GO:0030317;;GO:0046693;;GO:0016021;;GO:0016020;;GO:0034703;;GO:0005261;;GO:0005262;;GO:0005509	biological_process;;biological_process;;biological_process;;biological_process;;biological_process;;biological_process;;biological_process;;biological_process;;cellular_component;;cellular_component;;cellular_component;;molecular_function;;molecular_function;;molecular_function;;	BP:larval feeding behavior;;BP:detection of mechanical stimulus;;BP:cation transport;;BP:spermatogenesis;;BP:smooth muscle contraction;;BP:sperm competition;;BP:flagellated sperm motility;;BP:sperm storage;;CC:integral component of membrane;;CC:membrane;;CC:cation channel complex;;MF:cation channel activity;;MF:calcium channel activity;;MF:calcium ion binding;;	K04986	PKD2	------	------
FBgn0033210	U2A	U2A (U2A) encodes a protein component of the U2 snRNP, which combines with other snRNPs on the pre-mRNA to assemble a spliceosome.	GO:0000278;;GO:0006325;;GO:0000398;;GO:0007283;;GO:0030532;;GO:0071013;;GO:0071011;;GO:0005686;;GO:0030620	biological_process;;biological_process;;biological_process;;biological_process;;cellular_component;;cellular_component;;cellular_component;;cellular_component;;molecular_function;;	BP:mitotic cell cycle;;BP:chromatin organization;;BP:mRNA splicing, via spliceosome;;BP:spermatogenesis;;CC:small nuclear ribonucleoprotein complex;;CC:catalytic step 2 spliceosome;;CC:precatalytic spliceosome;;CC:U2 snRNP;;MF:U2 snRNA binding;;	K11092	SNRPA1	map03040	Spliceosome
FBgn0037835	CG14687	-	GO:0007339;;GO:0016020;;GO:0005516	biological_process;;cellular_component;;molecular_function;;	BP:binding of sperm to zona pellucida;;CC:membrane;;MF:calmodulin binding;;	------	------	------	------
FBgn0038979	tHMG2	testis-enriched HMG-box-containing protein 2 (tHMG2) encodes a chromosomal protein involved in spermatogenesis.	GO:0005737;;GO:0005634;;GO:0005705;;GO:0046982;;GO:0042803	cellular_component;;cellular_component;;cellular_component;;molecular_function;;molecular_function;;	CC:cytoplasm;;CC:nucleus;;CC:polytene chromosome interband;;MF:protein heterodimerization activity;;MF:protein homodimerization activity;;	------	------	------	------
FBgn0032870	CG2608	-	GO:0003676	molecular_function;;	MF:nucleic acid binding;;	------	------	------	------
FBgn0266709	Zmynd10	Zinc finger MYND-type containing 10	GO:0019230;;GO:0035082;;GO:0030317;;GO:0036159;;GO:0036158;;GO:0007605;;GO:0044458;;GO:0005737;;GO:0034451;;GO:0043025;;GO:0008270;;GO:0046872	biological_process;;biological_process;;biological_process;;biological_process;;biological_process;;biological_process;;biological_process;;cellular_component;;cellular_component;;cellular_component;;molecular_function;;molecular_function;;	BP:proprioception;;BP:axoneme assembly;;BP:flagellated sperm motility;;BP:inner dynein arm assembly;;BP:outer dynein arm assembly;;BP:sensory perception of sound;;BP:motile cilium assembly;;CC:cytoplasm;;CC:centriolar satellite;;CC:neuronal cell body;;MF:zinc ion binding;;MF:metal ion binding;;	------	------	------	------
FBgn0039071	bb8	big bubble 8	GO:0006520;;GO:0007283;;GO:0019551;;GO:0055114;;GO:0007005;;GO:0005739;;GO:0005759;;GO:0016639;;GO:0004353	biological_process;;biological_process;;biological_process;;biological_process;;biological_process;;cellular_component;;cellular_component;;molecular_function;;molecular_function;;	BP:cellular amino acid metabolic process;;BP:spermatogenesis;;BP:glutamate catabolic process to 2-oxoglutarate;;BP:oxidation-reduction process;;BP:mitochondrion organization;;CC:mitochondrion;;CC:mitochondrial matrix;;MF:oxidoreductase activity, acting on the CH-NH2 group of donors, NAD or NADP as acceptor;;MF:glutamate dehydrogenase [NA;;	K00261	GLUD1_2, gdhA	map00220;;map04964;;map00471;;map00910;;map00250;;map04217	Arginine biosynthesis;;Proximal tubule bicarbonate reclamation;;D-Glutamine and D-glutamate metabolism;;Nitrogen metabolism;;Alanine, aspartate and glutamate metabolism;;Necroptosis
FBgn0267230	lncRNA:CR45670	long non-coding RNA:CR45670	GO:0007283	biological_process;;	BP:spermatogenesis;;	------	------	------	------
FBgn0033846	mip120	Myb-interacting protein 120 (mip120) encodes the sequence-specific DNA-binding protein of the MuvB core complex. The MuvB core binds to the oncoprotein encoded by Myb and the Rbf-E2f2-Dp tumor suppressor complex, thereby controlling the expression of many genes, including critical regulators of the cell cycle.	GO:0000122;;GO:0007307;;GO:0006355;;GO:0008340;;GO:0048477;;GO:0030317;;GO:0031523;;GO:0005634;;GO:0005700;;GO:0000785;;GO:0000977;;GO:0005515;;GO:0003677	biological_process;;biological_process;;biological_process;;biological_process;;biological_process;;biological_process;;cellular_component;;cellular_component;;cellular_component;;cellular_component;;molecular_function;;molecular_function;;molecular_function;;	BP:negative regulation of transcription from RNA polymerase II promoter;;BP:eggshell chorion gene amplification;;BP:regulation of transcription, DNA-templated;;BP:determination of adult lifespan;;BP:oogenesis;;BP:flagellated sperm motility;;CC:Myb complex;;CC:nucleus;;CC:polytene chromosome;;CC:chromatin;;MF:RNA polymerase II regulatory region sequence-specific DNA binding;;MF:protein binding;;MF…	K21776	LIN54	map04218	Cellular senescence
FBgn0036896	wnd	Wallenda is a kinase in the mixed lineage family of MAP Kinase Kinase Kinases. Its roles include axonal injury signaling (it becomes activated in neurons after axotomy), and in regulation of the structure of presynaptic boutons.	GO:0000186;;GO:0006468;;GO:0072375;;GO:2000331;;GO:0007616;;GO:0007030;;GO:0007283;;GO:0048674;;GO:0048682;;GO:0046777;;GO:0005622;;GO:0030424;;GO:0004672;;GO:0004709;;GO:0005524	biological_process;;biological_process;;biological_process;;biological_process;;biological_process;;biological_process;;biological_process;;biological_process;;biological_process;;biological_process;;cellular_component;;cellular_component;;molecular_function;;molecular_function;;molecular_function;;	BP:activation of MAPKK activity;;BP:protein phosphorylation;;BP:medium-term memory;;BP:regulation of terminal button organization;;BP:long-term memory;;BP:Golgi organization;;BP:spermatogenesis;;BP:collateral sprouting of injured axon;;BP:sprouting of injured axon;;BP:protein autophosphorylation;;CC:intracellular;;CC:axon;;MF:protein kinase activity;;MF:MAP kinase kinase kinase activity;;MF:ATP b…	K04422	MAP3K13, LZK	map04010;;map04361	MAPK signaling pathway;;Axon regeneration
FBgn0262598	mtsh	mitoshell	GO:0010635;;GO:0007283;;GO:0055050;;GO:0007112	biological_process;;biological_process;;biological_process;;biological_process;;	BP:regulation of mitochondrial fusion;;BP:spermatogenesis;;BP:astral spindle assembly involved in male meiosis;;BP:male meiosis cytokinesis;;	------	------	------	------
FBgn0267727	Pen	Pendulin (Pen) encodes a member of the Importin-alpha protein family, an essential adaptor in the Ran-GTP nuclear transport cycle binding a cargo protein to the nuclear import receptor encoded by Fs(2)Ket. In addition to nuclear protein import, the product of Pen is involved in centrosome duplication, mitotic spindle dynamics, nuclear envelope assembly, ring canal formation in the female germline…	GO:0042332;;GO:0007301;;GO:0006606;;GO:0006607;;GO:0007291;;GO:0048542;;GO:0005737;;GO:0005634;;GO:0008565;;GO:0061608	biological_process;;biological_process;;biological_process;;biological_process;;biological_process;;biological_process;;cellular_component;;cellular_component;;molecular_function;;molecular_function;;	BP:gravitaxis;;BP:female germline ring canal formation;;BP:protein import into nucleus;;BP:NLS-bearing protein import into nucleus;;BP:sperm individualization;;BP:lymph gland development;;CC:cytoplasm;;CC:nucleus;;MF:protein transporter activity;;MF:nuclear import signal receptor activity;;	K15043	KPNA2_7	map05164	Influenza A
FBgn0264307	orb2	orb2	GO:0007616;;GO:0007291;;GO:0008049;;GO:0008356;;GO:0007141;;GO:0045727;;GO:0007283;;GO:0007288;;GO:2000766;;GO:0017148;;GO:1990124;;GO:0045202;;GO:0097060;;GO:0043679;;GO:0005634;;GO:0043005;;GO:0048471;;GO:0005737;;GO:0044292;;GO:0044297;;GO:0005829;;GO:1901363;;GO:0000900;;GO:0003730;;GO:0008135;;GO:0008494;;GO:0043022;;GO:0097159;;GO:0003723;;GO:0005515;;GO:0003729	biological_process;;biological_process;;biological_process;;biological_process;;biological_process;;biological_process;;biological_process;;biological_process;;biological_process;;biological_process;;cellular_component;;cellular_component;;cellular_component;;cellular_component;;cellular_component;;cellular_component;;cellular_component;;cellular_component;;cellular_component;;cellular_component;…	BP:long-term memory;;BP:sperm individualization;;BP:male courtship behavior;;BP:asymmetric cell division;;BP:male meiosis I;;BP:positive regulation of translation;;BP:spermatogenesis;;BP:sperm axoneme assembly;;BP:negative regulation of cytoplasmic translation;;BP:negative regulation of translation;;CC:messenger ribonucleoprotein complex;;CC:synapse;;CC:synaptic membrane;;CC:axon terminus;;CC:nuc…	K02602	CPEB, ORB	map04914;;map04320;;map04114	Progesterone-mediated oocyte maturation;;Dorso-ventral axis formation;;Oocyte meiosis
FBgn0028379	fan	farinelli (fan) encodes an important protein for sperm development that interacts with the product of Osbp.	GO:0007291;;GO:0044425;;GO:0016021;;GO:0005783;;GO:0005789	biological_process;;cellular_component;;cellular_component;;cellular_component;;cellular_component;;	BP:sperm individualization;;CC:membrane part;;CC:integral component of membrane;;CC:endoplasmic reticulum;;CC:endoplasmic reticulum membrane;;	K06096	VAPA	map04979	Cholesterol metabolism
FBgn0260461	Rcd7	Reduction in Cnn dots 7	GO:0007283;;GO:0051299;;GO:0008270	biological_process;;biological_process;;molecular_function;;	BP:spermatogenesis;;BP:centrosome separation;;MF:zinc ion binding;;	------	------	------	------
FBgn0052819	CG32819	-	GO:0007020;;GO:0030317;;GO:0005737;;GO:0005200	biological_process;;biological_process;;cellular_component;;molecular_function;;	BP:microtubule nucleation;;BP:flagellated sperm motility;;CC:cytoplasm;;MF:structural constituent of cytoskeleton;;	K18630	TEKT3	------	------
FBgn0011239	ms(2)35Ci	male sterile (2) 35Ci	GO:0048515;;GO:0005575;;GO:0016021;;GO:0003674	biological_process;;cellular_component;;cellular_component;;molecular_function;;	BP:spermatid differentiation;;CC:cellular_component;;CC:integral component of membrane;;MF:molecular_function;;	------	------	------	------
FBgn0266027	asRNA:TS15	antisense RNA:testis-specific 15	GO:0007283	biological_process;;	BP:spermatogenesis;;	------	------	------	------
FBgn0026619	Taz	Tafazzin (Taz) encodes a mitochondrial phospholipid-lysophospholipid transacylase that exchange acyl groups between cardiolipin molecules and other phospholipids. It plays a critical role in maintaining a normal cardiolipin composition required for optimal mitochondrial function.	GO:0006644;;GO:0032048;;GO:0007006;;GO:0035965;;GO:0007291;;GO:0007007;;GO:0032049;;GO:0016021;;GO:0005739;;GO:0032577;;GO:0016746	biological_process;;biological_process;;biological_process;;biological_process;;biological_process;;biological_process;;biological_process;;cellular_component;;cellular_component;;molecular_function;;molecular_function;;	BP:phospholipid metabolic process;;BP:cardiolipin metabolic process;;BP:mitochondrial membrane organization;;BP:cardiolipin acyl-chain remodeling;;BP:sperm individualization;;BP:inner mitochondrial membrane organization;;BP:cardiolipin biosynthetic process;;CC:integral component of membrane;;CC:mitochondrion;;MF:phosphatidylcholin;;MF:transferase activity, transferring acyl groups;;	K13511	TAZ	map00564	Glycerophospholipid metabolism
FBgn0043025	Adgf-A2	Adenosine deaminase-related growth factor A2	GO:0007286;;GO:0046103;;GO:0006154;;GO:0016020;;GO:0016021;;GO:0005615;;GO:0008083;;GO:0004000;;GO:0019239	biological_process;;biological_process;;biological_process;;cellular_component;;cellular_component;;cellular_component;;molecular_function;;molecular_function;;molecular_function;;	BP:spermatid development;;BP:inosine biosynthetic process;;BP:adenosine catabolic process;;CC:membrane;;CC:integral component of membrane;;CC:extracellular space;;MF:growth factor activity;;MF:adenosine deaminase activity;;MF:deaminase activity;;	K19572	CECR1, ADA2	map00230	Purine metabolism
FBgn0032717	CG10600	-	GO:0006355;;GO:0005634;;GO:0003700;;GO:0043565	biological_process;;cellular_component;;molecular_function;;molecular_function;;	BP:regulation of transcription, DNA-templated;;CC:nucleus;;MF:transcription factor activity, sequence-specific DNA binding;;MF:sequence-specific DNA binding;;	K22610	RSBN1, KDM9	------	------
FBgn0030722	CG12395	-	GO:0060285;;GO:0005737;;GO:0031514;;GO:0003674	biological_process;;cellular_component;;cellular_component;;molecular_function;;	BP:cilium-dependent cell motility;;CC:cytoplasm;;CC:motile cilium;;MF:molecular_function;;	------	------	------	------
