# Supplementary material for: Deficiency of ValRS-m Causes Male Infertility in Drosophila melanogaster
Source: Int J Mol Sci. 2024 Jul 8;25(13):7489. doi: 10.3390/ijms25137489 (PMC11242588; doi:10.3390/ijms25137489)
Supplement: Supplementary file 1 [file ijms-25-07489-s001.zip › up-regulated DEGs.csv]

Gene_id	Gene name	Gene description	FC(XCG/XW)	Log2FC(XCG/XW)	Pvalue	Padjust	Significant	Regulate	XW1	XW2	XW3	XCG1	XCG2	XCG3	XW	XCG
FBgn0000053	Gart	GART trifunctional enzyme	2.717	1.44181343	2.13E-51	1.16E-50	yes	up	5.09	4.83	4.73	22.46	24.58	23	4.883333333	23.34666667
FBgn0000055	Adh	Alcohol dehydrogenase	5.417	2.437537	6.79E-08	1.39E-07	yes	up	9.4	18.25	27.82	219.08	126.86	147.23	18.49	164.39
FBgn0000056	Adhr	Adh-related	10.678	3.416565794	0.004030059	0.006364239	yes	up	0.03	0.06	0.06	0.99	0.45	0.33	0.05	0.59
FBgn0000071	Ama	Amalgam	13.721	3.778298694	2.01E-16	5.68E-16	yes	up	0.19	0.13	0.27	4.29	4.12	4.47	0.196666667	4.293333333
FBgn0000077	amx	almondex	2.09	1.06315822	0.000180621	0.000311672	yes	up	1.83	1.67	2.21	5.42	6.4	7.64	1.903333333	6.486666667
FBgn0000078	Amy-d	Amylase distal (Amy-d) encodes one of three amylases encoded in the Drosophila genome. It is a digestive enzyme required for the hydrolysis of dietary starch.	6.022	2.590333732	9.82E-21	3.12E-20	yes	up	2.36	1.72	2.56	13.37	24.71	27.15	2.213333333	21.74333333
FBgn0000079	Amy-p	Amylase proximal (Amy-p) encodes one of three amylases encoded in the Drosophila genome. It is a digestive enzyme required for the hydrolysis of dietary starch.	23.683	4.565779362	1.69E-47	8.72E-47	yes	up	3.81	3.75	2.72	94.07	144.45	160.92	3.426666667	133.1466667
FBgn0000083	AnxB9	Annexin B9	2.534	1.341269761	5.66E-58	3.33E-57	yes	up	49.3	47.55	56.09	243.07	219.89	194.33	50.98	219.0966667
FBgn0000092	CG2650	-	10.704	3.420140749	0.01746898	0.026040239	yes	up	0	0.11	0	0.72	0.71	0.55	0.036666667	0.66
FBgn0000100	RpLP0	Ribosomal protein LP0	5.801	2.536360438	0	0	yes	up	219.62	219.11	253.12	2222.48	2250.14	2125.05	230.6166667	2199.223333
FBgn0000108	Appl	beta amyloid protein precursor-like	3.032	1.600195255	6.44E-23	2.17E-22	yes	up	1.13	0.94	1.01	6.12	4.43	5.13	1.026666667	5.226666667
FBgn0000116	Argk	Arginine kinase	2.777	1.473490404	3.28E-89	2.54E-88	yes	up	146.38	143.46	161.37	763.96	870.3	759.51	150.4033333	797.9233333
FBgn0000146	aub	aubergine	3.358	1.747795142	8.72E-131	8.67E-130	yes	up	12.78	13.78	13.08	74.36	72.97	72.65	13.21333333	73.32666667
FBgn0000150	awd	abnormal wing discs (awd) encodes a nucleotide diphosphate kinase that regulates with the product of shi the endocytosis of different surface proteins (e.g. those encoded by N, btl, Pvr, and shg). During development, it regulates morphogenesis of trachea, follicular epithelium, and imaginal discs and contributes to neurotransmission and border cell migration.	3.196	1.676298978	9.89E-155	1.10E-153	yes	up	328.53	365.08	372.44	1878.9	1878.81	1861.37	355.35	1873.026667
FBgn0000153	b	black (b) encodes an aspartate 1-decarboxylase. Mutations of b result in viable flies with a cuticular melanization phenotype.	3.379	1.756585135	1.75E-07	3.51E-07	yes	up	0.67	0.41	0.47	2.63	2.81	3.05	0.516666667	2.83
FBgn0000158	bam	bag of marbles (bam) encodes a protein involved in gametogenesis that is associated with the fusome, a germ cell-specific organelle. It contributes to the fate determination of germline stem cells, in which bam is negatively regulated by the BMP signaling pathway.	3.253	1.701666739	7.25E-23	2.44E-22	yes	up	2.25	2.53	3.04	13.72	16.46	14.45	2.606666667	14.87666667
FBgn0000180	bib	big brain (bib) encodes a non-selective cation channel in the aquaporin family. Its function is required for optimal Notch signaling to restrain neurogenesis.	2.23	1.157044203	4.18E-20	1.30E-19	yes	up	2.99	2.59	3	9.91	10.2	10.22	2.86	10.11
FBgn0000212	brm	brahma (brm) encodes the ATPase subunit of the Brahma chromatin-remodeling complex, which is involved in transcription regulation. It regulates Egfr signalling, stem cell proliferation, and innate immune response. It contributes to multiple processes including neurogenesis, muscle development, phagocytosis, His3-K27 acetylation and leg and wing morphogenesis.	3.659	1.871373937	6.13E-73	4.23E-72	yes	up	3.29	3.23	3.87	21.63	18.73	22.52	3.463333333	20.96
FBgn0000228	Bsg25D	Blastoderm-specific gene 25D (Bsg25D) encodes the ortholog of Ninein, a microtubule-anchoring protein in humans. Bsg25D is highly expressed at blastoderm stage embryos and its product localizes to the centrosome periphery.	2.559	1.355707757	1.50E-35	6.51E-35	yes	up	3.32	3.08	3.12	16.4	14.79	14.24	3.173333333	15.14333333
FBgn0000229	bsk	basket (bsk) encodes a serine/threonine-protein kinase, a key component of JNK pathway that phosphorylates the transcription factor encoded by Jra. Its roles include regulation of cell shape and stress response.	3.507	1.81042152	1.53E-119	1.43E-118	yes	up	21.58	20.65	19.92	119	108.99	112.81	20.71666667	113.6
FBgn0000244	by	blistery (by) encodes fly tensin, an adaptor protein that can bind integrins and actin and colocalizes with integrins in numerous tissues. Null alleles have a mild defect in integrin adhesion, as they are adult viable with loss of adhesion between the wing epithelia.	2.11	1.077524183	3.28E-13	8.32E-13	yes	up	4.23	3.43	3.79	15.13	10.73	13.78	3.816666667	13.21333333
FBgn0000246	c(3)G	crossover suppressor on 3 of Gowen (c(3)G) encodes the transerve filament protein of the synaptonemal complex. The product of c(3)G is required for many meiotic processes, including homolog pairing, recombination, and chromosome segregation at meiosis I.	2.452	1.293930175	2.33E-21	7.53E-21	yes	up	3.71	4.25	3.99	18.49	15.49	14.39	3.983333333	16.12333333
FBgn0000273	Pka-C1	Protein kinase, cAMP-dependent, catalytic subunit 1 (Pka-C1) encodes a serine/threonine kinase that contributes to axis specification, rhythmic behavior and synaptic transmission.	2.342	1.227697729	2.56E-36	1.13E-35	yes	up	5.38	4.51	5.41	20.6	20.48	17.94	5.1	19.67333333
FBgn0000277	CecA2	Cecropin A2 (CecA2) encodes an antibacterial peptide with activity against Gram-negative bacteria. It is expressed in the fat body during the systemic immune response and in various epithelia, and it is regulated at the transcriptional level by the immune deficiency pathway.	4.777	2.256036513	0.018603075	0.027639631	yes	up	1.3	0.72	0.4	7.36	6.07	4.77	0.806666667	6.066666667
FBgn0000307	chif	chiffon (chif) encodes a protein associated with the origin recognition complex that binds to chromosomal origins of replication and is required for the initiation of cellular DNA replication. It is involved in DNA replication, chorion production, muscle homeostasis, and axon guidance.	2.823	1.497184762	9.58E-50	5.10E-49	yes	up	2.53	2.89	3.13	14.42	13.04	11.64	2.85	13.03333333
FBgn0000316	cin	cinnamon	2.762	1.465607424	6.84E-34	2.88E-33	yes	up	4.79	5.41	4.84	22.14	22.1	22.34	5.013333333	22.19333333
FBgn0000326	clt	cricklet	3.191	1.6742261	0.00015921	0.000275456	yes	up	3.67	2.35	2.15	20.92	19.55	22.96	2.723333333	21.14333333
FBgn0000351	cort	cortex (cort) encodes a member of the Cdc20 family of activators of the Anaphase Promoting Complex (APC). It activates the APC specifically in the oocyte to release the metaphase I arrest, permitting completion of meiosis and several egg activation events.	7.545	2.915609653	9.19E-25	3.24E-24	yes	up	0.59	0.79	0.61	7.52	9.01	8.6	0.663333333	8.376666667
FBgn0000357	Cp18	Chorion protein 18	31.239	4.965284578	0.003574464	0.005663455	yes	up	0	0	0	1.35	0.63	1.15	0	1.043333333
FBgn0000370	crc	cryptocephal (crc) encodes a protein that belongs to a member of the CREB/ATF family of basic-leucine zipper transcription factors. It serves as an coactivator of the product EcR of to promote expression the molting peptide hormone encoded by ETH. It also acts as an unfolded protein response transcription factor to regulate glycolytic genes in response to ER stress.	2.213	1.146134197	4.15E-126	4.03E-125	yes	up	125.19	123.44	123.07	482.09	460.31	454.98	123.9	465.7933333
FBgn0000376	crm	cramped	4.581	2.195575791	1.44E-51	7.86E-51	yes	up	1.55	1.84	1.36	12.51	11.43	12.01	1.583333333	11.98333333
FBgn0000377	crn	crooked neck (crn) encodes a component of the splicing complex involved in axon ensheathment, glial cell migration and Malpighian tubule morphogenesis.	2.026	1.018366809	5.18E-18	1.53E-17	yes	up	4.73	4.5	4.87	15.92	15.1	16.14	4.7	15.72
FBgn0000451	ect	ectodermal	4.821	2.269464597	6.25E-07	1.23E-06	yes	up	0.17	0.24	0.2	1.55	1.76	1.63	0.203333333	1.646666667
FBgn0000454	Dip-B	Dipeptidase B	2.013	1.009224077	1.07E-45	5.39E-45	yes	up	85.32	85.56	98.67	292.69	312.72	279.4	89.85	294.9366667
FBgn0000477	DNaseII	Deoxyribonuclease II (DNaseII) encodes an ubiquitous endonuclease that hydrolyzes DNA without sequence specificity, generating nucleotides with 3'-phosphate. It is localized in lysosomes, and essential for degrading nuclear DNA of the engulfed apoptotic cells. DNase II is also responsible to digest mitochondrial DNA during autophagy.	2.682	1.423551557	9.33E-06	1.73E-05	yes	up	0.97	1.54	1.76	7	6.98	5.01	1.423333333	6.33
FBgn0000482	dor	deep orange	2.248	1.16866229	1.34E-18	4.01E-18	yes	up	3.78	3.29	3.75	12.41	12.93	14.74	3.606666667	13.36
FBgn0000533	ea	easter (ea) encodes a secreted serine protease that upon activation by the product of snk cleaves the ligand of the Toll pathway encoded by spz during early embryonic development. This ea role is restricted to the dorso-ventral patterning of the embryo.	4.175	2.061692664	2.08E-18	6.20E-18	yes	up	1.17	0.94	0.76	6.87	6.89	7.11	0.956666667	6.956666667
FBgn0000547	ed	echinoid (ed) encodes a cell adhesion molecule of adherens junctions that mediate cell adhesion/recognition. It participates in multiple signaling pathways including Egfr, Notch and Hippo during organogenesis. It is also required in multiple steps of dorsal closure during embryogenesis.	3.373	1.75407088	2.50E-70	1.69E-69	yes	up	2.36	2.67	2.62	16.24	13.96	13.68	2.55	14.62666667
FBgn0000557	eEF1alpha2	eukaryotic translation elongation factor 1 alpha 2	2.751	1.459915452	1.50E-52	8.29E-52	yes	up	4.89	4.95	4.97	25.13	24.86	22.49	4.936666667	24.16
FBgn0000559	eEF2	eukaryotic translation elongation factor 2	2.393	1.258602572	2.44E-152	2.69E-151	yes	up	265.19	250.2	284.8	1095.5	1058.15	1064.37	266.73	1072.673333
FBgn0000566	Eip55E	Ecdysone-induced protein 55E	2.621	1.390338798	3.20E-32	1.30E-31	yes	up	19.45	17.39	16.98	69.85	83.66	78.15	17.94	77.22
FBgn0000575	emc	extra macrochaetae	3.721	1.895687499	2.24E-52	1.23E-51	yes	up	3.73	4.39	4.09	25.91	25.5	23.9	4.07	25.10333333
FBgn0000588	esc	extra sexcombs (esc) encodes an essential component of Polycomb Repressive Complex 2 (PRC2), which antagonizes chromatin opening and can be targeted to silence developmental genes.	2.008	1.005687244	2.95E-11	6.94E-11	yes	up	5.01	4.65	4.45	14.72	15.35	16.59	4.703333333	15.55333333
FBgn0000611	exd	extradenticle (exd) encodes a homeodomain transcription factor that is imported to the nuclueus upon binding the product of hth. The protein complex hth-exd are Hox cofactors but also have additional Hox-independent functions such as in antennal development, proximal appendages patterning, and cell division promotion of the undifferentiated eye field.	2.551	1.350780114	5.52E-60	3.33E-59	yes	up	10.66	10.89	11.73	48.88	48.93	44.28	11.09333333	47.36333333
FBgn0000633	CG17716	CG17716 (CG17716) encodes a predicted secreted immunoglobuin domain protein expressed in the embryonic central nervous system.	2.732	1.449726122	6.06E-09	1.30E-08	yes	up	0.31	0.34	0.39	1.73	1.65	1.31	0.346666667	1.563333333
FBgn0000644	Fcp3C	Follicle cell protein 3C	2.786	1.47810552	0.031403688	0.045535628	yes	up	0.13	0.42	0.65	2.1	2.1	1.23	0.4	1.81
FBgn0000662	fl(2)d	female lethal d	2.636	1.398533597	1.18E-36	5.23E-36	yes	up	7.5	5.83	7.69	29.58	30.32	28.6	7.006666667	29.5
FBgn0000667	Actn	alpha actinin (Actn) encodes an actin cross-linking protein with muscle and non-muscle specific isoforms, which are produced by alternative spicing. The muscle isoform has a role in muscle development while the non-muscle isoform localizes to ovarian ring canals and has a role in cytoskeletal remodeling of follicle cells.	2.455	1.295830955	7.92E-20	2.46E-19	yes	up	6.06	5.63	7.6	29.64	20.23	27.66	6.43	25.84333333
FBgn0000709	fliI	flightless I	2.134	1.093239898	2.24E-33	9.34E-33	yes	up	4.54	3.95	4.24	15.64	14.75	14.43	4.243333333	14.94
FBgn0000808	gd	gastrulation-defective (gd) encodes a secreted serine protease. It is a member of the protease cascade that generates the ligand that activates the receptor encoded by Tl. It contributes to establishment of the dorsal-ventral embryonic axis.	3.583	1.84105014	1.63E-05	3.00E-05	yes	up	0.29	0.29	0.24	1.77	1.6	1.67	0.273333333	1.68
FBgn0000826	png	pan gu (png) encodes a Ser/Thr kinase that controls the translation of hundreds of mRNAs, such as CycB and smg, during the oocyte-to-embryo transition. The activation of the product of png requires the formation of a complex with the two activating subunits encoded by plu and gnu.	2.158	1.109723254	0.000246225	0.0004217	yes	up	1.45	1.47	1.76	5.61	5.89	4.98	1.56	5.493333333
FBgn0000927	fs(1)Ya	female sterile (1) Young arrest (fs(1)Ya) encodes a maternally-expressed protein that is required for mitotic phase initiation during early embryogenesis. It localizes in the nuclear lamina of the embryo, and binds DNA and the product of His2B. In developing oocytes the product of fs(1)Ya is cytoplasmic, but enters nuclei when it is dephosphorylated during egg activation.	53.015	5.728326684	8.05E-10	1.79E-09	yes	up	0	0	0.07	2.28	1.51	1.92	0.023333333	1.903333333
FBgn0000928	fs(1)Yb	female sterile (1) Yb	2.044	1.031118522	4.79E-22	1.58E-21	yes	up	3.11	3.65	3.91	10.66	12.26	11.16	3.556666667	11.36
FBgn0000964	tj	traffic jam (tj) encodes a Maf transcription factor that functions as regulator of multiple gonad morphogenesis processes including collective cell migration during oogenesis and stem cell specification downstream of Notch signaling during spermatogenesis.	5.498	2.458951205	3.71E-28	1.41E-27	yes	up	0.6	0.82	0.56	5.72	6.76	5.53	0.66	6.003333333
FBgn0001079	fu	fused	2.762	1.465923607	9.73E-20	3.01E-19	yes	up	1.9	1.97	1.53	8.24	7.94	8.53	1.8	8.236666667
FBgn0001091	Gapdh1	Glyceraldehyde 3 phosphate dehydrogenase 1	2.747	1.457722717	2.85E-105	2.45E-104	yes	up	50.41	49.64	56.27	236.24	242.04	229.31	52.10666667	235.8633333
FBgn0001092	Gapdh2	Glyceraldehyde 3 phosphate dehydrogenase 2	2.572	1.36297505	1.13E-96	9.18E-96	yes	up	67.1	69.79	78.62	316.13	304.08	289.07	71.83666667	303.0933333
FBgn0001098	Gdh	Glutamate dehydrogenase	2.44	1.287061959	1.76E-68	1.17E-67	yes	up	40.9	35.67	43.77	169.97	163.19	151.05	40.11333333	161.4033333
FBgn0001104	Galphai	G protein alpha i subunit	3.539	1.823244047	1.97E-78	1.41E-77	yes	up	9.27	8.98	9.67	56.97	57.37	49.26	9.306666667	54.53333333
FBgn0001105	Gbeta13F	G protein beta-subunit 13F	2.623	1.391243057	1.43E-137	1.47E-136	yes	up	37.64	35.64	40.34	157.78	151.35	148.41	37.87333333	152.5133333
FBgn0001112	Gld	Glucose dehydrogenase (Gld) encodes a dehydrogenase that belongs to the GMC oxidoreductase family. The product of Gld is essential for the enzymatic modification of the puparium wall that enables the newly developed adult fly to eclose. Gld is also highly expressed in the male and female reproductive tract and its product modulates sperm storage and utilization.	2.676	1.420046596	5.67E-07	1.12E-06	yes	up	3.02	1.28	1.38	8.07	9.1	7.77	1.893333333	8.313333333
FBgn0001120	gnu	giant nuclei (gnu) encodes a regulatory subunit of the PNG kinase complex, which regulates the levels of the protein encoded by CycB. Members of this complex are required maternally for the normal nuclear divisions of the syncytial embryo.	2.651	1.406643082	0.000290949	0.000496104	yes	up	1.2	1.09	1	5.75	4.22	4.4	1.096666667	4.79
FBgn0001123	Galphas	G protein alpha s subunit	3.453	1.787861023	3.17E-59	1.89E-58	yes	up	6.21	5.86	6.58	36.54	33	34.27	6.216666667	34.60333333
FBgn0001133	grau	grauzone (grau) encodes a transcription factor with the Cdc20 activator of the Anaphase Promoting Complex (APC) encoded by cort as key target. Absence of grau function results in the cort phenotype of female sterility, meiosis II arrest, and egg activation defects.	3.233	1.693081871	4.25E-64	2.68E-63	yes	up	6.81	7.04	7.32	37.77	36.81	38.41	7.056666667	37.66333333
FBgn0001137	grk	gurken (grk) encodes a TGFalpha family signaling ligand that activates the intracellular MAP kinase pathway via the the product of Egfr. The asymmetrical localization of grk mRNA is key for its function during oogenesis, to establish anterior-posterior and dorso-ventral axes in the egg and embryo.	2.966	1.568532131	1.44E-11	3.43E-11	yes	up	1.36	1.28	1.01	5.87	4.81	5.54	1.216666667	5.406666667
FBgn0001138	grn	grain (grn) encodes a transcription factor from the GATA family. It regulates the expression of receptors and adhesion molecules such as those encoded by unc-5 and Fas2 involved in axon guidance. It contributes to multiple other developmental processes including leg and larval spiracle morphogenesis.	4.025	2.008909786	0.02764056	0.040334247	yes	up	0.02	0.03	0.02	0.19	0.2	0.14	0.023333333	0.176666667
FBgn0001150	gt	giant (gt) encodes a transcription factor in the basic leucine zipper family. It is one of the "gap" transcription factors, transcribed very early in embryonic development, that help to divide the embryo along the anteroposterior axis.	35.825	5.162874817	0.001600734	0.002599515	yes	up	0	0	0	0.22	0.33	0.37	0	0.306666667
FBgn0001168	h	hairy (h) encodes a bHLH transcriptional repressor that recruits the corepressor encoded by gro to target promoters. It is a pair-rule gene that contributes to embryonic segmentation and peripheral neurogenesis.	2.427	1.279130858	1.16E-11	2.76E-11	yes	up	2.18	1.78	1.99	8.31	6.96	8.83	1.983333333	8.033333333
FBgn0001180	hb	hunchback	2.495	1.319044902	0.022123838	0.032635218	yes	up	0.08	0.23	0.35	1.41	0.51	0.83	0.22	0.916666667
FBgn0001222	Hsf	Heat shock factor	2.05	1.035805109	1.40E-65	9.00E-65	yes	up	22.71	20.67	22.07	73.98	70.21	71.03	21.81666667	71.74
FBgn0001227	Hsp67Ba	Heat shock gene 67Ba	2.101	1.071200781	1.45E-22	4.81E-22	yes	up	14.26	11.08	12.58	45.14	44.8	41.12	12.64	43.68666667
FBgn0001229	Hsp67Bc	Heat shock gene 67Bc (Hsp67Bc) encodes a small heat shock protein (hsp) that binds to the product encoded by stv to regulate protein lipidation. The product of Hsp67Bc also induces the phosphorylation of eIF2alpha protein and stimulates autophagy, thereby facilitating the clearance of misfolded proteins. Hsp67Bc expression can be regulated by the product of pcm.	2.798	1.484601954	0.000343821	0.000583505	yes	up	1.3	1.5	0.61	6.29	4.22	5.33	1.136666667	5.28
FBgn0001253	ImpE1	Ecdysone-inducible gene E1 (ImpE1) encodes a protein similar to a low-density lipoprotein (LDL) receptor. It is hypothesized to play a role in the cell rearrangements associated with morphogenesis of the disc epithelium. ImpE1 transcription is upregulated by 20-hydroxyecdysone.	4.013	2.004593703	4.85E-06	9.14E-06	yes	up	0.21	0.09	0.15	1.03	1.4	0.69	0.15	1.04
FBgn0001256	ImpL1	Ecdysone-inducible gene L1	5.269	2.397558394	0.01442165	0.02167043	yes	up	0.11	0.13	0.05	1.05	1.01	0.4	0.096666667	0.82
FBgn0001276	ix	intersex	78.757	6.299329545	9.75E-06	1.81E-05	yes	up	0	0	0	2.68	1.26	2.63	0	2.19
FBgn0001296	kar	karmoisin	3.054	1.610730669	8.30E-38	3.76E-37	yes	up	3.5	2.79	2.89	13.44	13.48	13.01	3.06	13.31
FBgn0001297	kay	kayak (kay) encodes a transcription factor involved in multiple biological processes including cell polarity, wound healing, germ cell and eye development and cell cycle.	2.002	1.001467525	4.05E-19	1.23E-18	yes	up	7.39	6.62	8.34	26.96	21.19	24.69	7.45	24.28
FBgn0001308	Khc	Kinesin heavy chain (Khc) encodes the force generating subunit of kinesin-1, a microtubule motor protein. It functions in the long-distance transport of cytoplasmic "cargoes" such as mRNAs, protein complexes, and organelles.	2.036	1.025613449	6.79E-45	3.39E-44	yes	up	16.2	15.05	18.14	57.18	52.07	56.4	16.46333333	55.21666667
FBgn0001565	Hlc	Helicase	2.97	1.570341079	5.50E-41	2.61E-40	yes	up	6.39	6.35	5.76	29.48	29.16	31.89	6.166666667	30.17666667
FBgn0001990	wek	Weckle (Wek) is a zinc finger adaptor protein of the Toll signaling pathway in embryonic dorsoventral patterning. Wek facilitates the recruitment of Myd88 to Tl receptor. However, Wek is dispensable for Toll-mediated innate immunue response.	2.215	1.147217751	4.33E-26	1.57E-25	yes	up	7.78	8.8	9.34	31.81	31.85	31.88	8.64	31.84666667
FBgn0001994	crp	cropped (crp) encodes a transcription factor that controls cellular branching of the terminal cells at the ends of tracheal tubes. As a downstream target gene of the product of Myc, it affects cell growth, organ size and survival.	2.954	1.562559849	8.49E-88	6.51E-87	yes	up	7.35	6.64	6.71	37.67	33.76	34.77	6.9	35.4
FBgn0002069	AspRS	Aspartyl-tRNA synthetase	2.289	1.194693308	1.38E-50	7.44E-50	yes	up	17.09	17.68	19.46	71.12	75.01	72.48	18.07666667	72.87
FBgn0002121	l(2)gl	lethal (2) giant larvae (l(2)gl) encodes a tumor suppressor protein that regulates cell polarity and asymmetric cell division. It acts on the basolateral side of epithelial cells, antagonizing the activity of apical complex proteins encoded by baz, par-6 and aPKC.	2.096	1.067900726	1.29E-23	4.40E-23	yes	up	10.68	9.62	9.21	36.04	37.06	29.04	9.836666667	34.04666667
FBgn0002183	dre4	dre4 (dre4) encodes a chromatin regulator that, along with the product of Ssrp, forms the facilitates chromatin transcription (FACT) protein complex. FACT facilitates GAGA factor-directed chromatin remodeling.	2.584	1.369805546	8.18E-158	9.20E-157	yes	up	35.68	32.6	36.22	153.43	146.8	145.6	34.83333333	148.61
FBgn0002521	pho	pleiohomeotic (pho) encodes a zinc-finger protein that binds to Polycomb response elements and is required for recruitment of Polycomb group protein complexes to chromatin. It is primarily a transcriptional repressor.	2.484	1.312589275	8.99E-105	7.68E-104	yes	up	32.99	33.09	33.37	147.22	138.34	130.14	33.15	138.5666667
FBgn0002524	lace	lace	4.969	2.313019999	1.33E-138	1.37E-137	yes	up	6.6	5.93	6.88	50.33	53.7	49.41	6.47	51.14666667
FBgn0002526	LanA	Laminin A	2.62	1.389471945	3.35E-33	1.39E-32	yes	up	2.37	2.22	2.71	12.22	8.74	10.73	2.433333333	10.56333333
FBgn0002533	Lcp2	Larval cuticle protein 2	3.443	1.783838116	0.001350111	0.002205502	yes	up	0.56	0.73	0.83	2.92	4.15	3.62	0.706666667	3.563333333
FBgn0002571	Mal-A3	Maltase A3	18.211	4.186737378	0.025437422	0.03726974	yes	up	0	0	0.03	0.81	0.03	0.1	0.01	0.313333333
FBgn0002577	m	miniature (m) encodes a protein that belongs to the ZP-domain proteins family known as extracellular modular proteins. These proteins are secreted and anchored to the membrane or released into the extracellular space to form specialized extracellular matrices.	6.614	2.725472677	4.65E-11	1.09E-10	yes	up	0.14	0.15	0.36	2.58	2.92	1.6	0.216666667	2.366666667
FBgn0002578	Kaz-m1	Kazal-type protease inhibitor m1	25.386	4.665958827	0.001737318	0.002815701	yes	up	0	0.1	0	1.04	1.53	1.71	0.033333333	1.426666667
FBgn0002579	RpL36	Ribosomal protein L36	3.178	1.668191907	2.23E-165	2.62E-164	yes	up	360.7	356.44	394.19	1885.19	1968.72	1910.37	370.4433333	1921.426667
FBgn0002590	RpS5a	Ribosomal protein S5a	2.776	1.473045645	1.64E-131	1.64E-130	yes	up	278.21	256.35	291.25	1218.5	1279.88	1260.56	275.27	1252.98
FBgn0002593	RpLP1	Ribosomal protein LP1 (RpLP1) encodes a member of the cytoplasmic large ribosomal protein family.	3.954	1.983208604	1.60E-270	2.70E-269	yes	up	709.25	695.93	706.96	4476.13	4641.03	4513.62	704.0466667	4543.593333
FBgn0002609	E(spl)m3-HLH	Enhancer of split m3, helix-loop-helix (E(spl)m3-HLH) is a member the enhancer of split gene (E(spl)) complex. E(spl)m3-HLH encodes a transcriptional repressor executing Notch-mediated cellular differentiation.	2.263	1.178357404	0.02544134	0.037272125	yes	up	0.59	0.23	0.6	1.53	1.96	1.73	0.473333333	1.74
FBgn0002622	RpS3	Ribosomal protein S3 (RpS3) encodes a component of the small subunit of cytoplasmic ribosomes, which translate mRNAs encoded by the nuclear genome. RpS3 is haploinsufficient - heterozygous mutants display the 'Minute' phenotype, characterized by a slower developmental rate and small adult bristles. The product of RpS3 also contains a DNA lyase activity and functions in DNA repair.	2.601	1.379196812	4.12E-90	3.21E-89	yes	up	292.62	300.84	321.77	1250.65	1373.18	1277.54	305.0766667	1300.456667
FBgn0002626	RpL32	Ribosomal protein L32	3.226	1.689913583	2.17E-148	2.35E-147	yes	up	507.41	483.05	543.46	2590.31	2801.88	2667.45	511.3066667	2686.546667
FBgn0002641	mal	maroon-like	2.137	1.095461523	4.40E-10	9.89E-10	yes	up	2.13	1.84	2.08	6.51	7.77	7.23	2.016666667	7.17
FBgn0002707	mei-9	meiotic 9 (mei-9) encodes the catalytic subunit of the Mei-9-Ercc1 structure-selective endonuclease that functions in nucleotide excision repair. The products of mei-9 and Ercc1 interact with the product of mus312 to generate meiotic crossovers.	2.795	1.482594481	3.80E-29	1.46E-28	yes	up	1.97	2.32	2.63	11.42	10.92	12.09	2.306666667	11.47666667
FBgn0002733	E(spl)mbeta-HLH	Enhancer of split mbeta%2C helix-loop-helix	3.361	1.748983179	0.035322968	0.050914637	yes	up	0.2	0.17	0.17	0.95	1.07	0.94	0.18	0.986666667
FBgn0002736	mago	mago nashi (mago) encodes a protein that is part of the exon junction complex, which is required for post-transcriptional processes such as pre-mRNA splicing, RNA localization and nonsense-mediated decay. It is involved in germline development, germplasm assembly and photoreceptor differentiation.	2.813	1.492112959	3.08E-38	1.41E-37	yes	up	14.51	14.06	13.18	62.25	62.12	68.97	13.91666667	64.44666667
FBgn0002772	Mlc1	Myosin alkali light chain 1	2.428	1.279709261	0.00191917	0.003103014	yes	up	23.76	22.61	32.43	146.74	53.44	114.97	26.26666667	105.05
FBgn0002780	mod	modulo (mod) encodes a nucleolar protein that is required for growth of proliferative cells through its association with the proto-oncogene Myc. The mod protein is essential for transcription of spermatid-differentiation genes and for high expression of meiotic arrest genes. The product of mod is phosphorylated, which in turn regulates its localization.	4.587	2.197526134	4.96E-170	5.93E-169	yes	up	18.06	20.63	20.3	153.25	153.82	141.2	19.66333333	149.4233333
FBgn0002781	mod(mdg4)	modifier of mdg4 (mod(mdg4)) encodes a nuclear protein that specifically interacts with various DNA binding proteins. It is involved in processes including chromosome condensation and segregation, regulation of transcription and enhancer blocking.	2.027	1.019052602	9.25E-52	5.06E-51	yes	up	32.15	30.29	35.54	117.69	99.94	109.3	32.66	108.9766667
FBgn0002783	mor	moira (mor) encodes a member of the trithorax group of homeotic gene regulators. The product of mor is a chromatin remodeling protein and functions as the Swi3 component of the Brahma complex.	2.486	1.314112646	1.82E-90	1.43E-89	yes	up	10.01	9.91	10.75	43.03	41.14	41.27	10.22333333	41.81333333
FBgn0002868	MtnA	Metallothionein A (MtnA) encodes a member of the Metallothionein family whose transcript level is higher than that of the other four Drosophila metallothioneins. Transcription is strongly induced by copper and cadmium ions and this induction depends on the transcription factor encoded by MTF-1.	2.881	1.526639168	9.92E-17	2.82E-16	yes	up	3199.75	3513.85	3840.09	13175.34	18674.83	15752.41	3517.896667	15867.52667
FBgn0002872	mu2	mutator 2 (mu2) encodes an androgen receptor co-activator involved in double-strand break repair and regulation of chromatin organization.	2.782	1.476152468	4.48E-68	2.96E-67	yes	up	8.22	8.34	10.17	41.14	40.09	41.65	8.91	40.96
FBgn0002891	mus205	mutagen-sensitive 205 (mus205) encodes a DNA polymerase zeta catalytic subunit. It acts as a translesion polymerase during the bypass of DNA damage and has roles in DNA double-strand break and interstrand crosslink repair.	2.114	1.080089394	2.05E-35	8.90E-35	yes	up	3.7	3.68	4.26	13.7	12.94	14.03	3.88	13.55666667
FBgn0002917	na	narrow abdomen	3.117	1.640150795	2.34E-33	9.75E-33	yes	up	1.34	1.04	1.07	5.69	6.47	5.66	1.15	5.94
FBgn0002921	Atpalpha	Na pump alpha subunit (Atpalpha) encodes an integral membrane cation antiporter protein that utilizes ATP to shuttle Na[+] and K[+] across the plasma membrane to maintain ion homeostasis.	2.504	1.324058467	8.73E-65	5.56E-64	yes	up	36.45	35.45	44.52	155.7	163.92	146.06	38.80666667	155.2266667
FBgn0002926	ndl	nudel (ndl) encodes a multi-functional protein with serine protease activity. It is required for both eggshell biogenesis and embryonic dorsoventral patterning.	10.128	3.34024021	6.59E-87	5.02E-86	yes	up	0.31	0.24	0.31	4.78	4.96	4.55	0.286666667	4.763333333
FBgn0002941	slou	slouch (slou) encodes a homeodomain transcription factor that is involved in the specification of a subset of somatic muscle progenitors and muscle founder cells.	35.943	5.167652812	1.28E-27	4.82E-27	yes	up	0.04	0.06	0.22	6.71	8.88	5.94	0.106666667	7.176666667
FBgn0002962	nos	nanos (nos) encodes an RNA-binding protein that forms part of a translational repressor complex. It functions as the localized determinant of abdominal segmentation. It contributes to germline development, germline stem cell renewal, and neuronal morphogenesis and function.	5.82	2.54105205	2.64E-112	2.37E-111	yes	up	5.04	4.42	3.9	44.45	42.47	41.81	4.453333333	42.91
FBgn0002989	okr	okra (okr) encodes a helicase involved in homologous DNA repair. It functions in meiotic recombination.	2.66	1.411459037	4.13E-34	1.75E-33	yes	up	3.67	3.85	4.43	17.3	17.05	18.08	3.983333333	17.47666667
FBgn0003028	ovo	ovo (ovo) encodes a Zn finger transcription factor, with several isoforms acting as repressor or activator. It is involved in epidermis differentiation, under the control of Wnt and EGFR signaling pathways and Hox factors, as well as female germline differentiation and sex determination.	2.966	1.568322855	1.06E-08	2.25E-08	yes	up	0.26	0.32	0.23	1.32	1.39	1.26	0.27	1.323333333
FBgn0003042	Pc	Polycomb (Pc) encodes a chromatin binding protein that interacts with histone H3K27me3. It is involved in epigenetic silencing and its target genes are predominantly transcription factors or receptors that control cell fate and most developmental decisions.	2.745	1.45672343	4.31E-20	1.34E-19	yes	up	2.26	1.84	2.35	10.13	9.77	9.27	2.15	9.723333333
FBgn0003046	Pcp	Pupal cuticle protein	4.839	2.274606158	4.89E-09	1.05E-08	yes	up	0.92	1.13	1.45	10.13	8.03	9.67	1.166666667	9.276666667
FBgn0003065	CG2150	-	11.285	3.496368994	0.044998535	0.064072118	yes	up	0	0.04	0	0.32	0.21	0.41	0.013333333	0.313333333
FBgn0003076	Pgm1	Phosphoglucose mutase 1	2.111	1.077809018	2.74E-29	1.06E-28	yes	up	10.06	10.67	11.25	38.78	35.9	40.64	10.66	38.44
FBgn0003090	pk	prickle (pk) encodes a core component of the Frizzled-dependent planar polarity complex, which localises to cell junctions in developing epithelia, most likely via direct protein-protein interactions with the transmembrane proteins encoded by Vang and stan. pk product contributes to planar polarity defects in epithelia, as well as nervous system development.	3.832	1.937976998	8.70E-15	2.33E-14	yes	up	0.59	0.75	0.53	3.63	5.01	3.4	0.623333333	4.013333333
FBgn0003129	Poxm	Pox meso (Poxm) encodes a transcription factor that contributes to dendrite morphogenesis and the development and specification of somatic muscle.	2.54	1.344640604	1.92E-13	4.90E-13	yes	up	2.84	2.81	3.02	13.81	9.05	13.6	2.89	12.15333333
FBgn0003134	Pp1alpha-96A	Protein phosphatase 1alpha at 96A	2.518	1.332280599	2.05E-74	1.44E-73	yes	up	28.05	26.93	30.04	117.18	124.58	109.4	28.34	117.0533333
FBgn0003139	PpV	Protein phosphatase V (PpV) encodes the catalytic subunit of the protein phosphatase 6 (PP6), which negatively regulates JNK and AMPK signaling. PpV product is essential for lipid homeostasis and Ras-induced tumorigenesis.	3.344	1.741364655	1.07E-46	5.51E-46	yes	up	5.82	5.35	7.06	33.96	33.22	32.78	6.076666667	33.32
FBgn0003149	Prm	Paramyosin (Prm) encodes a muscle protein found only in invertebrates. It dimerizes into a coiled-coil that occupies the interior of the thick filament. Its role is thought to be structural, although it can be phosphorylated and this is important for muscle function.	2.859	1.515588611	0.007958385	0.012263148	yes	up	9.22	7.46	12.26	70.54	17.56	53.51	9.646666667	47.20333333
FBgn0003169	put	punt (put) encodes a transforming growth factor beta type II receptor that functions in both Dpp/BMP and Activin signaling. Pathway specificity in signaling output is determined by which type I receptor (Dpp/BMP or Activin one) is engaged in the complex with the product of put.	2.73	1.448988744	1.09E-41	5.21E-41	yes	up	7.4	6.07	7.54	30.72	32.14	29.33	7.003333333	30.73
FBgn0003204	ras	raspberry	3.316	1.729463994	1.29E-47	6.67E-47	yes	up	3.48	3.47	3.7	19.75	20.28	19.51	3.55	19.84666667
FBgn0003205	Ras85D	Ras oncogene at 85D (Ras85D) encodes a protein that acts downstream of several cell signals, most notably from Receptor Tyrosine Kinases, to regulate tissue growth and development. When abnormally activated it can direct developmental defects and tissue hyperplasia, mimicking aspects of human disease including Rasopathies and cancer, respectively.	3.139	1.650272766	1.65E-97	1.35E-96	yes	up	14.89	14.55	14.41	77.79	77.21	72.17	14.61666667	75.72333333
FBgn0003227	rec	Recombination-defective interacts with other Mini-Chromosome Maintenance (MCM)-related proteins (mei-217 and mei-218) to make meiotic crossovers.	2.892	1.5322404	2.36E-17	6.82E-17	yes	up	0.97	0.92	0.93	5.32	5.51	5.44	0.94	5.423333333
FBgn0003256	rl	rolled (rl) encodes the mitogen activated protein (MAP) kinase, core component of the RAS/MAPK pathway. It is inactivated by the phosphatases encoded by PTP-ER and Mkp3. It phosphorylates a diverse set of downstream cytoplasmic and nuclear effectors, which impact cell fate decisions in a wide array of tissues.	2.647	1.404267725	1.23E-45	6.22E-45	yes	up	10.27	9.69	9.26	45.3	43.16	39.89	9.74	42.78333333
FBgn0003257	r-l	rudimentary-like	5.93	2.568099981	1.25E-90	9.75E-90	yes	up	2.64	2.66	2.95	27.12	26.88	26.8	2.75	26.93333333
FBgn0003274	RpLP2	Ribosomal protein LP2	2.761	1.465444749	1.27E-207	1.77E-206	yes	up	851.85	810.19	908.26	3882.43	3881.8	3805.76	856.7666667	3856.663333
FBgn0003277	RpII215	RNA polymerase II 215kD subunit	2.481	1.3107968	3.15E-70	2.12E-69	yes	up	5.13	4.63	5.36	21.36	20.69	19.91	5.04	20.65333333
FBgn0003278	RpI135	RNA polymerase I 135kD subunit	4.921	2.298928589	1.18E-76	8.36E-76	yes	up	1.74	1.87	1.71	14.98	14.36	13.93	1.773333333	14.42333333
FBgn0003279	RpL4	Ribosomal protein L4	2.529	1.338485072	1.03E-114	9.36E-114	yes	up	228.22	232.37	259.07	982.87	1019.24	993.15	239.8866667	998.42
FBgn0003312	sad	shadow (sad) encodes a cytochrome P450 involved in ecdysteroid biosynthesis. It shows a mitochondrial localization and catalyzes the addition of a hydroxyl group to the 2 carbon of the cholesterol ring. sad mutants fail to undergo head involution, dorsal closure or to secrete cuticle.	3.736	1.901441647	1.55E-07	3.12E-07	yes	up	0.68	0.37	0.47	3.1	2.69	3.05	0.506666667	2.946666667
FBgn0003358	Jon99Ci	Jonah 99Ci	20.749	4.374958293	0.004445358	0.007000374	yes	up	0	0	0.06	0.83	1.01	0.58	0.02	0.806666667
FBgn0003360	sesB	stress-sensitive B	2.293	1.197437363	4.32E-76	3.06E-75	yes	up	77.85	80.77	90.17	355.04	365.36	335.44	82.93	351.9466667
FBgn0003366	sev	sevenless	2.373	1.246695423	1.06E-35	4.63E-35	yes	up	3.58	3.78	3.45	13.26	15.12	14.04	3.603333333	14.14
FBgn0003401	shu	shutdown (shu) encodes an immunophilin cochaperone that collaborates with Hsp90 during piRNA biogenesis and is essential for normal function of germline stem cells.	5.595	2.484142837	1.67E-74	1.17E-73	yes	up	3.26	3.55	4.54	34.84	35.57	34.44	3.783333333	34.95
FBgn0003411	sisA	sisterless A (sisA) encodes a transcription factor that activates transcription of the master feminizing switch gene Sxl specifically in diplo-X somatic cells. It is also required for proper embryonic midgut development in both sexes.	6.649	2.73306122	0.0003309	0.000562164	yes	up	0.99	1	5.29	32.48	20.98	24.72	2.426666667	26.06
FBgn0003444	smo	smoothened (smo) encodes a critical component of the Hedgehog signaling pathway. It is regulated by phosphorylation, dimerization, and cell-surface accumulation upon Hedgehog stimulation. The product of smo is also regulated by ubiquitin and other small molecules such as phospholipids.	2.188	1.12940887	1.29E-22	4.30E-22	yes	up	2.6	2.43	2.65	9.68	9.16	8.96	2.56	9.266666667
FBgn0003449	snf	sans fille (snf) encodes a protein component of U1 and U2 small nuclear ribonucleoproteins (snRNPs). U1 and U2 snRNPs combine with other snRNPs on the pre-mRNA to assemble a spliceosome. It contributes to alternative splicing regulation.	2.908	1.540139445	3.59E-62	2.21E-61	yes	up	32.28	34.17	36.6	163.94	171.6	156.25	34.35	163.93
FBgn0003462	Sod1	Superoxide dismutase 1	2.162	1.112637494	4.22E-55	2.40E-54	yes	up	221.25	226.77	259.69	801.38	845.98	855.24	235.9033333	834.2
FBgn0003464	sol	small optic lobes	2.085	1.059712787	8.87E-55	5.04E-54	yes	up	8.95	8.18	8.91	30.24	29.32	29.88	8.68	29.81333333
FBgn0003483	spn-E	spindle E	2.026	1.018851373	1.05E-38	4.81E-38	yes	up	8	8.12	8.86	27.6	28.95	27.08	8.326666667	27.87666667
FBgn0003512	Sry-delta	Serendipity delta	2.426	1.278551578	1.37E-35	5.96E-35	yes	up	13.34	13.76	15.91	54.52	58.31	59.01	14.33666667	57.28
FBgn0003517	sta	stubarista	4.486	2.165372698	4.10E-302	7.69E-301	yes	up	253.55	257.43	289.13	1941.53	2005.73	1949.45	266.7033333	1965.57
FBgn0003525	stg	string	2.632	1.395972824	3.07E-06	5.83E-06	yes	up	0.88	0.52	0.63	2.72	3.33	2.64	0.676666667	2.896666667
FBgn0003557	Su(dx)	Suppressor of deltex	2.555	1.35358281	1.16E-63	7.28E-63	yes	up	6.82	6.69	7.3	31.3	29.39	26.97	6.936666667	29.22
FBgn0003598	Su(var)3-7	Suppressor of variegation 3-7 (Su(var)3-7) encodes a protein associated with heterochromatin. Increasing the amount of the product of Su(var)3-7 triggers heterochromatin expansion and epigenetic gene silencing.	2.443	1.288484073	1.53E-82	1.13E-81	yes	up	8.49	8.26	8.38	34.97	33.96	32.4	8.376666667	33.77666667
FBgn0003607	Su(var)205	Suppressor of variegation 205	2.18	1.12419892	2.99E-53	1.67E-52	yes	up	58.35	56.84	55.69	207.86	207.17	218.69	56.96	211.24
FBgn0003655	swa	swallow	5.661	2.50099948	3.50E-33	1.45E-32	yes	up	0.95	0.67	0.48	8.71	10.74	7.83	0.7	9.093333333
FBgn0003676	CCT1	Chaperonin containing TCP1 subunit 1	2.241	1.163972324	1.28E-70	8.67E-70	yes	up	38.01	39.38	40.3	142.4	147.93	145.84	39.23	145.39
FBgn0003687	Tbp	TATA binding protein (Tbp) encodes a basal transcription factor required at most RNA Pol I and Pol II-transcribed genes. Traditionally thought to be recruited only to TATA box containing promoters, recent work shows that promoters with very weak TATA box consensus sequences also recruit the product of Tbp as a part of the multisubunit TFIID basal transcription factor or via the SAGA histone acety…	3.43	1.778267173	2.14E-23	7.29E-23	yes	up	2.9	2.66	3.67	16.39	17.19	17.57	3.076666667	17.05
FBgn0003710	tipE	temperature-induced paralytic E	2.654	1.408116134	2.59E-11	6.11E-11	yes	up	2.07	1.99	1.4	9.11	6.35	7.27	1.82	7.576666667
FBgn0003714	tko	technical knockout (tko) encodes the mitochondrial ribosomal protein S12. It is involved in the response to hypoxia and mechanosensory and courtship behaviors.	4.076	2.026983431	2.13E-38	9.73E-38	yes	up	16.5	17.74	13.09	106.65	113.58	96.79	15.77666667	105.6733333
FBgn0003716	tkv	thickveins	2.356	1.236184541	2.45E-42	1.18E-41	yes	up	8.61	7.66	8.15	30.1	28.78	27.67	8.14	28.85
FBgn0003744	trc	tricornered (trc) encodes a nuclear Dbf2-related kinase whose mutations lead to mulitpled hairs, split and multipled arista laterals and to defects in dendritic tiling.	2.033	1.023352196	1.25E-44	6.23E-44	yes	up	20.33	18.9	22.34	70.44	67.78	68.24	20.52333333	68.82
FBgn0003751	trk	trunk (trk) encodes one of its cleaved forms acts as the ligand for the receptor encoded by tor in the early embryo.	2.618	1.388629518	0.017318035	0.025822327	yes	up	0.4	0.5	0.67	2.64	2.32	1.77	0.523333333	2.243333333
FBgn0003888	betaTub60D	beta-Tubulin at 60D	2.36	1.238967066	3.85E-50	2.06E-49	yes	up	70.71	68.11	70.28	282.29	296.41	236.44	69.7	271.7133333
FBgn0003916	snRNA:U1:21D	small nuclear RNA U1 at 21D	232.887	7.863484948	9.20E-51	4.97E-50	yes	up	16.01	52.84	20.4	9182.65	9508.98	9456.16	29.75	9382.596667
FBgn0003920	snRNA:U2:14B	small nuclear RNA U2 at 14B	40.553	5.341744402	6.85E-16	1.90E-15	yes	up	3.64	14.43	16.69	410.91	622.22	920.64	11.58666667	651.2566667
FBgn0003922	snRNA:U2:38ABa	small nuclear RNA U2 at 38AB a	79.165	6.306793185	8.41E-27	3.10E-26	yes	up	3.64	14.43	16.87	1382.39	1241.12	1163.36	11.64666667	1262.29
FBgn0003930	snRNA:U4:39B	small nuclear RNA U4 at 39B	518.114	9.017126664	1.24E-13	3.19E-13	yes	up	0	0	0	3117.5	2705.2	2749.08	0	2857.26
FBgn0003931	snRNA:U4:38AB	small nuclear RNA U4 at 38AB	51.257	5.679679795	5.24E-07	1.03E-06	yes	up	48.64	0	0	1261.59	893.25	1059.65	16.21333333	1071.496667
FBgn0003941	RpL40	Ribosomal protein L40	3.243	1.697500231	2.10E-128	2.07E-127	yes	up	370.27	388.52	390.22	1948.76	2119.61	2008.04	383.0033333	2025.47
FBgn0003942	RpS27A	Ribosomal protein S27A	3.119	1.640977056	4.08E-133	4.12E-132	yes	up	528.04	563.34	558.54	2753.36	2910.84	2727.91	549.9733333	2797.37
FBgn0003964	usp	ultraspiracle	2.225	1.154109631	7.13E-24	2.46E-23	yes	up	5.52	6.1	6.92	23.97	20.82	23.63	6.18	22.80666667
FBgn0003965	v	vermilion	4.578	2.194784743	3.65E-06	6.90E-06	yes	up	0.18	0.51	0.46	3.23	2.94	2.55	0.383333333	2.906666667
FBgn0003969	vap	Vacuolar peduncle (Vap) is a GTPase-activating protein for Ras-family small GTPases that functions in the intracellular Ras-MAP kinase pathway. Vap loss produces age-dependent neurodegeneration in the adult brain. The function of vap in neuronal survival is mediated through the EGF receptor pathway and Rab5-dependent endocytosis.	2.545	1.347688912	3.21E-49	1.70E-48	yes	up	5.38	4.95	5.25	21.86	22.27	21.3	5.193333333	21.81
FBgn0003975	vg	Vestigial (Vg) is a wing/haltere identity selector gene. It functions as a transcriptional activator when bound to sd to direct wing specific gene expression and regulate cell proliferation. Vg also has a role in muscle specification.	8.713	3.123240444	1.65E-06	3.18E-06	yes	up	0.06	0.04	0.04	0.77	0.52	0.66	0.046666667	0.65
FBgn0003977	vir	virilizer	2.267	1.180671808	1.10E-33	4.62E-33	yes	up	3.64	3.11	3.82	13.1	13.52	12.84	3.523333333	13.15333333
FBgn0003978	vls	Valois (Vls) functions as the substrate recognition platform for the protein arginine methyltransferase csul. Primary substrates of csul and Vls are the spliceosomal Sm proteins. Vls is also required for proper localization of tud to the posterior pole of the oocyte during germ line specification.	2.184	1.127137895	2.98E-19	9.09E-19	yes	up	10.47	10.64	13.33	39.2	41.98	42.53	11.48	41.23666667
FBgn0004034	y	yellow (y) is the founding gene of the Yellow family. Lack of y function results in an abnormal male courtship behavior and a characteristic yellow color of the adult cuticle and larval mouthparts.	155.229	7.278249845	1.25E-57	7.33E-57	yes	up	0.13	0.09	0.05	21.81	23.68	22.65	0.09	22.71333333
FBgn0004052	Z600	Z600 is a mitotic inhibitor that binds to the hydrophobic patch of Cyclins. Z600 roles include the switch in cell cycle mode in blastoderm embryos, and delaying mitosis in the mesoderm anlage to avoid an interference of mitosis and morphogenesis.	201.443	7.654227974	2.27E-09	4.95E-09	yes	up	0	0	0	17.37	11.43	9.94	0	12.91333333
FBgn0004087	Dhfr	Dihydrofolate reductase (Dhfr) encodes an NADPH-dependent enzyme used to convert folic acid and dihydrofolate to tetrahydrofolate, which is used as a cofactor for the biosynthesis of purines, thymidylate, and several amino acids. Dhfr product contributes to cell proliferation and cell growth.	4.571	2.192628967	3.51E-12	8.57E-12	yes	up	1.85	2.38	2.47	15.96	13.89	18.54	2.233333333	16.13
FBgn0004103	Pp1-87B	Protein phosphatase 1 at 87B	2.305	1.205077716	2.15E-86	1.63E-85	yes	up	53.89	48.17	54.35	198.07	203.76	195.89	52.13666667	199.24
FBgn0004108	Nrt	Neurotactin	4.155	2.054727602	2.26E-57	1.32E-56	yes	up	2.38	2.09	2.37	15.37	15.71	14.74	2.28	15.27333333
FBgn0004117	Tm2	Tropomyosin 2	2.381	1.251344462	0.0167251	0.024967965	yes	up	14.56	12.38	20.75	92.48	25.74	66.88	15.89666667	61.7
FBgn0004118	nAChRbeta2	nicotinic Acetylcholine Receptor beta2 (nAChRbeta2) encodes a subunit of the nicotinic acetylcholine receptor, which is part of the superfamily of ligand-gated ion channels. These channels open to facilitate the passage of cations across synaptic membranes in response to the binding of their native ligand, acetylcholine. Mutations in nAChRbeta2 have been associated with resistance phenotypes to s…	4.343	2.118704824	4.09E-21	1.31E-20	yes	up	1.55	1.11	0.87	7.15	6.59	6.7	1.176666667	6.813333333
FBgn0004132	boca	boca (boca) encodes an endoplasmic reticulum protein that is evolutionarily conserved. It is required for the intracellular trafficking of members of the low-density lipoprotein family of receptors (LDLRs), including the one encoded by arr. As such, boca mutants are compromised for a number of pathways including Wingless signaling.	3.172	1.665405801	6.03E-29	2.31E-28	yes	up	9.78	10.42	11.16	54.24	53.06	55.69	10.45333333	54.33
FBgn0004168	5-HT1A	5-hydroxytryptamine (serotonin) receptor 1A (5-HT1A) encodes a 5-hydroxytryptamine (serotonin) GPCR that belongs to the Class A GPCR family. They bind and transmit the signal from the neurotransmitter 5-HT (serotonin). The family can be subdivided into several subclasses based on pharmacology, signal transduction and structure. There are 5 genes encoding serotonin receptors in the Drosophila mela…	4.516	2.174947333	2.23E-23	7.57E-23	yes	up	1.42	2.32	1.33	7.11	5.98	5.41	1.69	6.166666667
FBgn0004169	up	Upheld (Up) is the striated muscle protein Troponin T. Troponins T, C and I form a regulatory complex with Tropomyosin that is found at regular intervals along the thin (F-actin) filaments of the muscle sarcomere.	2.584	1.369810008	0.003321735	0.005277929	yes	up	28.76	22.52	34.28	179.51	56.48	131.61	28.52	122.5333333
FBgn0004179	Csp	Cysteine string protein (Csp) encodes a synaptic vesicle-associated co-chaperone of Hsc70 that is vital for presynaptic proteostasis and maintenance of synaptic function. The substartes of the product of Csp include SNARE proteins and the product of shi, which mediate synaptic vesicle exo- and endocytosis respectively.	2.392	1.258477543	5.70E-64	3.58E-63	yes	up	35.26	34.81	33.1	120.33	128.82	107.98	34.39	119.0433333
FBgn0004183	snRNA:U1:82Eb	small nuclear RNA U1 at 82Eb	138.101	7.109582328	3.88E-16	1.08E-15	yes	up	0	15.75	15.94	1896.88	1820.96	2566.55	10.56333333	2094.796667
FBgn0004185	snRNA:U1:95Ca	small nuclear RNA U1 at 95C a	232.887	7.863484948	9.20E-51	4.97E-50	yes	up	16.01	52.84	20.4	9182.65	9508.98	9456.16	29.75	9382.596667
FBgn0004186	snRNA:U1:95Cb	small nuclear RNA U1 at 95C b	232.887	7.863484948	9.20E-51	4.97E-50	yes	up	16.01	52.84	20.4	9182.65	9508.98	9456.16	29.75	9382.596667
FBgn0004187	snRNA:U1:95Cc	small nuclear RNA U1 at 95C c	158.937	7.312314078	8.74E-32	3.54E-31	yes	up	0	18.76	40.69	5521.76	4170.98	4643.54	19.81666667	4778.76
FBgn0004191	snRNA:U2:34ABa	small nuclear RNA U2 at 34AB a	17.214	4.105511967	4.65E-09	1.00E-08	yes	up	7.28	14.43	16.78	216.82	255.95	352.57	12.83	275.1133333
FBgn0004192	snRNA:U2:34ABb	small nuclear RNA U2 at 34AB b	13.863	3.79318305	1.39E-20	4.39E-20	yes	up	43.45	40.19	24.98	622.49	723.3	750.98	36.20666667	698.9233333
FBgn0004359	T48	Transcript 48 (T48) encodes a protein with a predicted signal peptide and a potential transmembrane domain. During gastrulation, the product of T48 contributes to apical constriction by recruitment of the Rho GEF encoded by RhoGEF2 to the apical cell membrane and functions downstream of the transcription factor twi.	2.812	1.491409996	3.04E-15	8.25E-15	yes	up	2.22	2.11	3.57	12.72	12.2	11.64	2.633333333	12.18666667
FBgn0004362	HmgD	High mobility group protein D (HmgD) encodes a highly abundant chromosomal protein involved in DNA bending and chromatin organization.	3.205	1.68043206	1.61E-157	1.81E-156	yes	up	54.22	53.39	52.2	304.47	281.67	277.36	53.27	287.8333333
FBgn0004364	18w	18 wheeler (18w) encodes a member of the Toll-like receptor family. It contributes to multiple processes including ovarian follicle cell migration, antibacterial humoral response and ventral cord development. A role in convergent extension during early embryogenesis is suggested by the genetic interaction of 18w with Toll-6 and Tollo.	2.92	1.545732886	1.01E-21	3.31E-21	yes	up	1.11	0.89	1.23	5.01	5.59	4.95	1.076666667	5.183333333
FBgn0004367	mei-41	meiotic 41 (mei-41) encodes a protein that, together with mus304, promotes DNA damage-dependent responses, including repair and cell cycle checkpoint signalling.	4.006	2.002315758	9.56E-22	3.12E-21	yes	up	0.58	0.81	0.53	3.59	4.88	4.3	0.64	4.256666667
FBgn0004378	Klp61F	Kinesin-like protein at 61F (Klp61F) encodes a member of the kinesin-5 family of cytoskeletal motor proteins. It allows the crosslinking and sliding apart of adjacent microtubules. This 'sliding filament mechanism' is critical for many aspect of mitosis and chromosome segregation.	2.247	1.167881971	1.05E-48	5.50E-48	yes	up	10.15	9.88	11.99	42.32	37.85	38.61	10.67333333	39.59333333
FBgn0004381	Klp68D	Kinesin-like protein at 68D (Klp68D) encodes the kinesin-2beta motor subunit of the heterotrimeric kinesin-2. It associates with the products of Klp64D and Kap3. It plays an essential role in the sensory cilia assembly, microtubule organization in dendrites, and axonal transport.	2.894	1.533081976	1.37E-22	4.57E-22	yes	up	1.96	1.61	2.17	10.39	8.98	8.58	1.913333333	9.316666667
FBgn0004390	RasGAP1	Ras GTPase activating protein 1	2.964	1.567432277	7.50E-53	4.16E-52	yes	up	2.51	2.45	2.7	12.35	12.89	12.03	2.553333333	12.42333333
FBgn0004395	unk	Unkempt (Unk) is a highly conserved protein with roles in mRNA binding and ubiquitination. Unk, together with hdc, acts downstream of Mtor to regulate photoreceptor differentiation during eye development.	3.27	1.709269548	1.35E-26	4.95E-26	yes	up	2.12	2.14	2.12	10.15	13.42	9.92	2.126666667	11.16333333
FBgn0004400	rhi	rhino (rhi) encodes an ovary-restricted heterochromatin protein 1 gene required for female fertility. It silences germline transposable elements by promoting transcription of the small RNAs encoded in Piwi-RNAclusters.	3.113	1.638531589	2.60E-08	5.41E-08	yes	up	1.12	0.9	1.02	5.21	5.98	4.32	1.013333333	5.17
FBgn0004403	RpS14a	Ribosomal protein S14a	3.155	1.657646632	1.61E-123	1.53E-122	yes	up	334.56	349.53	356.45	1711.48	1864.02	1831.89	346.8466667	1802.463333
FBgn0004404	RpS14b	Ribosomal protein S14b	2.823	1.497170961	6.29E-74	4.39E-73	yes	up	86.54	83.8	78.93	384.24	376.03	388.02	83.09	382.7633333
FBgn0004427	LysD	Lysozyme D	43.635	5.447407165	4.51E-06	8.49E-06	yes	up	0	0.18	0.19	10.04	4.31	12.37	0.123333333	8.906666667
FBgn0004431	LysX	Lysozyme X	3.048	1.607923872	0.005259846	0.008223311	yes	up	1.09	1.17	0.28	2.89	3.92	4.05	0.846666667	3.62
FBgn0004432	Cyp1	Cyclophilin 1	2.395	1.260193027	6.44E-85	4.84E-84	yes	up	81.73	87.3	88.92	334.39	344.06	338.89	85.98333333	339.1133333
FBgn0004456	mew	multiple edematous wings (mew) encodes one of 5 fly integrin alpha subunits, and when in a heterodimer with an integrin beta subunit makes a receptor for the extracellular matrix protein laminin. It is required in numerous tissues for cell migration, adhesion between cell layers, and cell differentiation.	2.996	1.583118892	2.83E-56	1.63E-55	yes	up	2.81	3.03	2.94	14.21	14.72	14.59	2.926666667	14.50666667
FBgn0004465	Su(P)	Suppressor of ref(2)P sterility	2.062	1.044327001	1.47E-32	6.02E-32	yes	up	16.07	16.08	16.88	56.34	53.97	56.39	16.34333333	55.56666667
FBgn0004507	GlyP	Glycogen phosphorylase	2.664	1.41385191	4.66E-29	1.79E-28	yes	up	18.98	18.66	25.04	100.26	74.05	100.71	20.89333333	91.67333333
FBgn0004575	Syn	Synapsin (Syn) encodes a phosphoprotein associated with synaptic vesicles. It interacts with the endocytic scaffolding protein encoded by Dap160. Phosphorylation of synapsin at serine 6 is required for associative short-term learning/memory and short-term olfactory habituation. It is important for outgrowth of synaptic boutons at the larval neuromuscular junction.	2.407	1.266982413	0.000219073	0.000376227	yes	up	0.34	0.21	0.41	1.17	1.46	0.94	0.32	1.19
FBgn0004587	B52	B52	2.076	1.054104168	4.57E-69	3.05E-68	yes	up	47.07	47.6	50.5	177.13	176.57	182.89	48.39	178.8633333
FBgn0004597	CycC	Cyclin C	2.687	1.426258241	2.92E-26	1.06E-25	yes	up	7.96	9.4	10.48	41.26	38.77	43.28	9.28	41.10333333
FBgn0004598	Fur2	Furin 2	3.706	1.889923068	2.24E-87	1.71E-86	yes	up	2.52	2.36	2.69	15.93	15.23	14.42	2.523333333	15.19333333
FBgn0004607	zfh2	Zn finger homeodomain 2 is a putative transcription factor. Its roles include specification of cell fates and promotion of apoptosis during CNS development, and proximal-distal patterning during wing and leg imaginal disc development.	4.009	2.003161812	1.67E-09	3.66E-09	yes	up	0.07	0.08	0.11	0.6	0.59	0.49	0.086666667	0.56
FBgn0004636	Rap1	Rap1 GTPase (Rap1) encodes a small GTPase in the Ras superfamily. When GTP bound, it binds to a number of different effectors, one of which is the product of scno. Together they regulate many morphogenetic movements including mesoderm invagination and dorsal closure, help establish apical-basal polarity during cellularization, regulate macrophage migration, help define neuroblast asymmetric divis…	2.467	1.302624928	7.99E-55	4.54E-54	yes	up	9.71	8.98	9.76	41.48	38.32	36.11	9.483333333	38.63666667
FBgn0004643	Zw10	Zeste-white 10	3.082	1.624064686	2.31E-40	1.09E-39	yes	up	5.55	6.93	5.89	30.39	29.64	33.69	6.123333333	31.24
FBgn0004656	fs(1)h	female sterile (1) homeotic	2.439	1.286307169	6.92E-84	5.18E-83	yes	up	4.9	4.92	5.41	20.58	21.31	19.97	5.076666667	20.62
FBgn0004839	otk	off-track (otk) encodes a protein that associates with the product of PlexA to receive a repulsive signal from the product of Sema1a contributing to axon guidance in the central nervous system and motor neurons. The product of otk is also associated with non-canonical Wnt signaling, opposing canonical Wnt signaling activation.	2.441	1.287435718	3.97E-14	1.04E-13	yes	up	1.08	1.18	1.33	4.35	4.98	5.14	1.196666667	4.823333333
FBgn0004852	Ac76E	Adenylyl cyclase 76E	2.956	1.563821525	3.11E-31	1.24E-30	yes	up	1.32	1.14	1.56	6	5.15	5.72	1.34	5.623333333
FBgn0004855	RpII15	RNA polymerase II 15kD subunit	2.712	1.439491453	3.69E-39	1.71E-38	yes	up	24.73	23.47	30.09	118.27	110.78	115.24	26.09666667	114.7633333
FBgn0004856	Bx42	Bx42 (Bx42) encodes a nuclear protein that acts as a cofactor in Notch signalling pathway.	2.013	1.009402281	3.10E-27	1.15E-26	yes	up	10.74	11.62	12.35	38.22	39.23	40.67	11.57	39.37333333
FBgn0004860	ph-d	polyhomeotic distal (ph-d) encodes a stoichiometric subunit of the Polycomb repressive complex 1. The complex silences a variety of genes involved in developmental patterning, regulation of cell proliferation, differentiation and polarity. Together with its paralog ph-p, ph-d functions as a tumor suppressor gene.	5.62	2.490476537	1.78E-84	1.34E-83	yes	up	1.18	1.04	1.02	11.1	9.37	9.28	1.08	9.916666667
FBgn0004861	ph-p	polyhomeotic proximal (ph-p) encodes a stoichiometric subunit of the Polycomb repressive complex 1. The complex silences a variety of genes involved in developmental patterning, regulation of cell proliferation, differentiation and polarity. Together with its paralog ph-d, ph-p functions as a tumor suppressor gene.	6.075	2.602787628	5.71E-101	4.76E-100	yes	up	1.17	1.28	1.14	12.44	11.72	11.6	1.196666667	11.92
FBgn0004867	RpS2	Ribosomal protein S2 (RpS2) encodes a highly conserved component of the 40S ribolomal comlex. RpS2 product controls the assembly and nuclear export of the pre-ribosome and appears to have a specific function during oogenesis.	4.353	2.12196766	7.92E-274	1.35E-272	yes	up	296.5	318.35	333	2211.95	2247.42	2312.07	315.95	2257.146667
FBgn0004870	bab1	bric a brac 1 (bab1) encodes a transcriptional regulator that functions partially redundantly with the product of bab2. It is part of the conserved proximal-distal gene regulatory network module. It contributes to pattern formation, ovary morphogenesis, abdominal pigmentation and olfactory receptor neuron fate diversity.	2.824	1.497669017	2.29E-05	4.18E-05	yes	up	1.39	3.78	4.57	1.95	4.7	2.17	3.246666667	2.94
FBgn0004872	piwi	P-element induced wimpy testis	2.9	1.535955704	3.71E-30	1.45E-29	yes	up	2.98	3.63	4	16.61	18.44	16.34	3.536666667	17.13
FBgn0004888	Scsalpha1	Succinyl-coenzyme A synthetase alpha subunit 1	2.39	1.256944401	7.16E-46	3.63E-45	yes	up	24.93	24.16	24.78	93.63	103.31	93.72	24.62333333	96.88666667
FBgn0004901	Prat	Phosphoribosylamidotransferase (Prat) encodes a type-2 glutamine amidotransferase that converts phosphoribosylpyrophosphate to phosphoribosylamine using glutamine. It is an essential enzyme in the pathway for de novo synthesis of the purine nucleotide inosine monophosphate (IMP). IMP is the precursor for purine nucleotides required for nucleic acids, energy transfer, cell signaling, and coenzymes.	3.942	1.978910609	2.11E-41	1.01E-40	yes	up	2.62	2.54	2.65	16.25	16.51	18.03	2.603333333	16.93
FBgn0004907	14-3-3zeta	14-3-3zeta (14-3-3zeta) encodes three acidic protein isoforms due to alternative splicing. The isoforms homo- and heterodimerize with each other and other members of the family. It functions in multiple signaling pathways, most prominently in the Ras/MAPK cascade. It is involved in epithelial cell polarity, development of the eye, embryogenesis and in adult associative learning.	2.629	1.394661314	3.51E-173	4.25E-172	yes	up	66.37	63.46	71.13	298.72	283.42	282.43	66.98666667	288.19
FBgn0004914	Hnf4	Hepatocyte nuclear factor 4 (Hnf4) encodes a protein that regulates lipid mobilization and fatty acid beta-oxidation during larval stages. Its expression increases greatly at the onset of adulthood when it promotes glucose-stimulated ILP secretion from the insulin-producing cells, maintains glucose homeostasis, and supports mitochondrial function.	2.212	1.145176811	2.26E-18	6.74E-18	yes	up	5.31	4.11	6.19	22.06	19.05	18.21	5.203333333	19.77333333
FBgn0004959	phm	phantom (phm) encodes a cytochrome P450 involved in ecdysteroid biosynthesis. It is an endoplasmic reticulum protein that catalyzes the addition of a hydroxyl group to the 25 carbon of the cholesterol side chain. phm mutants fail to undergo head involution, dorsal closure and cuticle secretion.	53.362	5.737735227	0.000145309	0.000252156	yes	up	0	0	0	0.31	0.56	0.33	0	0.4
FBgn0005198	gig	gigas (gig) encodes a tumour suppressor protein that, together with with the product of Tsc1, controls cellular growth via antagonizing insulin and TOR signalling pathways.	2.25	1.169938734	5.79E-45	2.90E-44	yes	up	6.56	5.53	6.86	23.87	23.47	23.05	6.316666667	23.46333333
FBgn0005278	Sam-S	S-adenosylmethionine Synthetase	2.833	1.502500746	2.89E-88	2.22E-87	yes	up	19.83	20.39	22.67	98.42	99.56	92.23	20.96333333	96.73666667
FBgn0005533	RpS17	Ribosomal protein S17 (RpS17) encodes an essential component of the ribosomal 40S subunit. RpS17 mutants have dominant, haploinsufficient effects on cellular and organismal growth rate, and on bristle size.	3.7	1.887515533	1.73E-126	1.68E-125	yes	up	470.28	527.36	551.18	3007.08	3291.82	3009.85	516.2733333	3102.916667
FBgn0005564	Shal	Shaker cognate l (Shal) encodes a voltage-dependent A-type K[+] channel. It contributes to neuronal excitability, regulating synaptic plasticity, locomotion, learning, and lifespan.	2.176	1.121720564	0.000361977	0.000613423	yes	up	0.6	0.89	0.55	3	2.17	2.31	0.68	2.493333333
FBgn0005593	RpL7	Ribosomal protein L7	2.909	1.540581088	2.10E-148	2.27E-147	yes	up	269.36	287.22	291.96	1345.8	1383.42	1326.53	282.8466667	1351.916667
FBgn0005612	Sox14	Sox box protein 14	3.156	1.658295303	1.22E-39	5.69E-39	yes	up	3.24	3.85	3.88	22.79	19.7	17.93	3.656666667	20.14
FBgn0005614	trpl	transient receptor potential-like (trpl) encodes a non-selective plasma membrane cation channel with modest Ca[2+] permeability. It is highly eye-enriched and contributes to the electrical response to light in photoreceptors.	2.537	1.342984539	2.06E-08	4.31E-08	yes	up	0.59	0.51	0.64	2.65	2.14	2.49	0.58	2.426666667
FBgn0005617	msl-1	male-specific lethal 1 (msl-1) encodes a protein that is thought to form a scaffold to organize the full male-specific-lethal dosage compensation complex, which increases male X chromosome transcription approximately two-fold. msl-1 homozygous mutant males die as larvae, while females are viable.	3.34	1.739868598	1.88E-69	1.26E-68	yes	up	2.69	2.73	3.22	16.08	15.18	16.3	2.88	15.85333333
FBgn0005619	Hdc	Histidine decarboxylase (Hdc) encodes an enzyme involved in photoreceptor synaptic transmission.	2.083	1.058896613	0.048566882	0.06881577	yes	up	0.17	0.11	0.14	0.55	0.45	0.43	0.14	0.476666667
FBgn0005624	Psc	Posterior sex combs (Psc) was originally identified as a member of the Polycomb group of genes that regulate gene expression through epigenetic marks.	2.772	1.471097068	1.39E-16	3.94E-16	yes	up	0.71	0.86	0.75	4.01	3	3.56	0.773333333	3.523333333
FBgn0005632	faf	fat facets	2.091	1.064413973	2.69E-37	1.21E-36	yes	up	8.04	8.15	8.31	26.41	30.76	27.35	8.166666667	28.17333333
FBgn0005633	fln	flightin (fln) encodes an indirect flight muscle specific protein, not expressed in other muscle types. It is required for the correct assembly of the myosin thick filament during flight muscle development in pupae. fln null mutants cannot fly and show a progressive flight muscle loss as adults. This loss is most likely caused by uncontrolled hypercontraction.	4.339	2.117382922	0.002648275	0.004238908	yes	up	0.23	0.16	0.54	1.33	2.65	2.19	0.31	2.056666667
FBgn0005640	Eip63E	Ecdysone-induced protein 63E	2.031	1.022408372	2.34E-42	1.13E-41	yes	up	16.78	14.5	16.18	56.92	51.14	49.16	15.82	52.40666667
FBgn0005655	PCNA	Proliferating cell nuclear antigen	2.19	1.131119446	2.34E-42	1.13E-41	yes	up	27.05	27.92	27.84	101.89	98.96	100.81	27.60333333	100.5533333
FBgn0005660	Ets21C	Ets at 21C (Ets21C) encodes a stress-inducible transcription factor that binds specifically to purine-rich DNA motifs. Ets21C cooperates with transcription factors acting downstream of the MAP kinase pathways to fine tune gene expression in response to stress, such as infection or oncogene activation.	7.362	2.880165144	0.003061978	0.004879493	yes	up	0.54	0.04	0.82	5.49	5.69	5.86	0.466666667	5.68
FBgn0005674	GluProRS	Glutamyl-prolyl-tRNA synthetase	2.082	1.058289133	6.46E-54	3.63E-53	yes	up	10.48	10.28	11.34	39.59	38.92	40.07	10.7	39.52666667
FBgn0005695	gcl	germ cell-less (gcl) encodes a conserved BTB (broad-complex, tramtrack, and bric-a-brac) protein that mediates transcriptional repression in the germline and the degradation of the receptor tyrosine kinase encoded by tor, which in turn allows germ cell formation.	2.475	1.307365644	3.00E-17	8.64E-17	yes	up	2.6	2.39	2.49	9.53	10.12	10.68	2.493333333	10.11
FBgn0005771	noc	no ocelli	2.092	1.064849846	8.61E-06	1.60E-05	yes	up	1	1.02	0.81	3.33	3.01	3.23	0.943333333	3.19
FBgn0010014	CanB	Calcineurin B	40.818	5.351144157	6.61E-22	2.17E-21	yes	up	0	0.31	0.09	9.4	9.81	8.75	0.133333333	9.32
FBgn0010041	GstD5	Glutathione S transferase D5	20.548	4.360920378	1.01E-79	7.31E-79	yes	up	4.61	5.44	4.16	234.59	127.69	122.01	4.736666667	161.43
FBgn0010043	GstD7	Glutathione S transferase D7	2.268	1.181451037	0.038603377	0.05540744	yes	up	0.47	1.77	2.09	8.29	3.07	4.96	1.443333333	5.44
FBgn0010052	Jhe	Juvenile hormone esterase	2.167	1.115501724	0.000230467	0.000395295	yes	up	1.57	1.63	2.85	4.95	7.37	9.06	2.016666667	7.126666667
FBgn0010053	Jheh1	Juvenile hormone epoxide hydrolase 1 (Jheh1) expression changes are associated with increased tolerance to oxidative stress.	2.761	1.465366371	3.26E-73	2.25E-72	yes	up	35.87	35	42.9	189.43	162.76	165.82	37.92333333	172.67
FBgn0010078	RpL23	Ribosomal protein L23	2.729	1.448483385	3.19E-93	2.55E-92	yes	up	498.06	521.37	517.31	2190.61	2381.57	2265.75	512.2466667	2279.31
FBgn0010097	gammaTub37C	gamma-Tubulin at 37C is a maternally expressed member of the tubulin family. It localizes predominantly to centrosomes and plays an essential role in microtubule nucleation at the centrosomes.	3.327	1.734116296	6.11E-09	1.31E-08	yes	up	1.03	0.86	0.83	4.84	4.24	5.33	0.906666667	4.803333333
FBgn0010100	mAcon1	Mitochondrial aconitase 1 (mAcon1) encodes an enzyme that harbors an iron-sulfur cluster and catalyses the first step of the Krebs Cycle in mitochondria, converting citrate into isocitrate.	2.232	1.158208109	1.71E-43	8.37E-43	yes	up	15.27	14.99	17.99	58.55	58.74	62.46	16.08333333	59.91666667
FBgn0010198	RpS15Aa	Ribosomal protein S15Aa	3.102	1.633271961	1.28E-121	1.20E-120	yes	up	267.02	282.45	305.21	1397.97	1503.04	1441.75	284.8933333	1447.586667
FBgn0010217	ATPsynbeta	ATP synthase%2C beta subunit	2.843	1.507411711	1.74E-109	1.54E-108	yes	up	117.42	115.66	128.05	533.93	588.73	566.72	120.3766667	563.1266667
FBgn0010220	Dbp45A	DEAD box protein 45A	2.187	1.128647825	3.93E-26	1.43E-25	yes	up	9.36	8.77	9.37	32.33	32.38	34.37	9.166666667	33.02666667
FBgn0010222	Nmdmc	NAD-dependent methylenetetrahydrofolate dehydrogenase	2.774	1.471791447	8.85E-27	3.26E-26	yes	up	16.34	14.45	14.54	66.08	78.66	58.01	15.11	67.58333333
FBgn0010226	GstS1	Glutathione S transferase S1	2.565	1.359026863	4.65E-81	3.40E-80	yes	up	1546.24	1528.26	1660.16	6416.93	7268.5	6273.49	1578.22	6652.973333
FBgn0010228	HmgZ	HMG protein Z	2.084	1.059619043	3.76E-07	7.46E-07	yes	up	30.48	25.04	16.66	93.62	89.48	62.02	24.06	81.70666667
FBgn0010240	Lcch3	Ligand-gated chloride channel homolog 3	4.373	2.128561262	1.50E-12	3.72E-12	yes	up	0.66	0.49	0.6	3.95	4.39	4.31	0.583333333	4.216666667
FBgn0010258	Rbp4	RNA-binding protein 4	2.708	1.437433617	3.97E-145	4.22E-144	yes	up	54.46	55.64	59.33	259.3	242.12	254.4	56.47666667	251.94
FBgn0010265	RpS13	Ribosomal protein S13	2.501	1.322733911	2.22E-156	2.47E-155	yes	up	579.53	600.34	606.78	2492.76	2393.57	2415.91	595.55	2434.08
FBgn0010269	Dsor1	Downstream of raf1 (Dsor1) encodes a serine/threonine kinase that phosphorylates MAP kinase. It is activated by the product of Raf and acts downstream of receptor tyrosine kinases such as those encoded by tor, Egfr, and sev.	2.301	1.202103782	2.09E-14	5.53E-14	yes	up	5.4	4.67	4.85	17.58	18.86	20.47	4.973333333	18.97
FBgn0010278	Ssrp	Structure specific recognition protein	80.231	6.326094441	0.013404432	0.020197881	yes	up	0	0	2.03	85.48	91.49	83.19	0.676666667	86.72
FBgn0010315	CycD	Cyclin D (CycD) encodes a protein that binds to the product of Cdk4, thereby promoting its kinase activity. The CycD-Cdk4 complex promotes cell growth and progression through the G1 phase - it phosphorylates and thereby inhibits the product of Rbf, the ortholog of the human tumor suppressor retinoblastoma protein.	3.221	1.687345771	6.05E-28	2.28E-27	yes	up	2.2	2.17	2.57	12.18	12.86	12.28	2.313333333	12.44
FBgn0010317	CycJ	Cyclin J	5.211	2.381572712	4.71E-42	2.27E-41	yes	up	2.49	2.35	2.1	21.27	19.91	18.33	2.313333333	19.83666667
FBgn0010328	woc	without children (woc) encodes a chromatin-binding factor related to the mammalian MYM-type family of transcription factors. It is involved in telomere capping, regulation of transcription, ecdysone biosynthesis and germline stem cell differentiation.	2.014	1.010177241	1.17E-50	6.29E-50	yes	up	11.74	11.42	13.58	39.84	39.72	39.75	12.24666667	39.77
FBgn0010333	Rac1	Rac1	2.006	1.004228452	1.09E-34	4.65E-34	yes	up	24.22	22.56	27.52	84.16	82.01	75.64	24.76666667	80.60333333
FBgn0010341	Cdc42	Cdc42 (Cdc42) encodes a GTPase signaling protein that acts as a molecular switch and functions as key regulator of the actin cytoskeleton. It plays a central role in diverse biological processes including actin cytoskeleton organization, mophogenesis, hemocyte migration, cell polarity, and wound repair.	2.427	1.278929876	7.54E-50	4.02E-49	yes	up	21.55	24.62	26.7	99.41	97.97	89.33	24.29	95.57
FBgn0010342	Map60	Microtubule-associated protein 60 (Map60) encodes a microtubule binding protein that, together with gamma-tubulin and the product of Cp190, is a component of a centrosomal complex that can interact with microtubules.	2.023	1.016773517	9.63E-16	2.66E-15	yes	up	5.78	4.87	5.98	25.69	23.35	22.93	5.543333333	23.99
FBgn0010383	Cyp18a1	Cytochrome P450-18a1 (Cyp18a1) encodes a P450 enzyme that inactivates the hormone 20 hydroxy ecdysone through addition of an OH group to the 26 carbon of the hormone molecule. It is expressed in many larval tissues. Cyp18a1 mutants result in prepupal lethality due to improper activation kinetics of the transcription factor encoded by ftz-f1.	2.331	1.221058807	0.037128148	0.053370072	yes	up	0.14	0.1	0.3	0.51	0.52	0.87	0.18	0.633333333
FBgn0010391	Gtp-bp	GTP-binding protein	2.512	1.328719267	7.78E-65	4.96E-64	yes	up	24.12	25.46	29.86	111.99	106.1	111.18	26.48	109.7566667
FBgn0010395	Itgbn	Integrin betanu subunit	5.154	2.365709839	2.82E-18	8.39E-18	yes	up	0.44	0.37	0.34	3.1	3.37	3.16	0.383333333	3.21
FBgn0010407	Ror	Ror (Ror) encodes a transmembrane receptor tyrosine kinase structurally related to vertebrate neural-specific Wnt-binding Ror receptors. It is primarily expressed in the nervous system and it is likely to signal through the ERK MAP kinase pathway.	5.711	2.513700343	8.60E-21	2.74E-20	yes	up	0.52	1.05	0.64	6.68	7.15	7.2	0.736666667	7.01
FBgn0010408	RpS9	Ribosomal protein S9	2.809	1.489828123	1.57E-72	1.08E-71	yes	up	226.77	245.55	267.18	1044.47	1178.51	1173.18	246.5	1132.053333
FBgn0010409	RpL18A	Ribosomal protein L18A	3.37	1.752651164	8.39E-248	1.32E-246	yes	up	384.59	364.88	419.46	2137.59	2104.15	2185.62	389.6433333	2142.453333
FBgn0010411	RpS18	Ribosomal protein S18 (RpS18) encodes a ribosomal protein located at the top of the head of the 40S subunit and contacts several helices of the 18S rRNA.	2.547	1.348687355	1.04E-59	6.24E-59	yes	up	462.81	512.84	556.73	1988.72	2244.37	2118.85	510.7933333	2117.313333
FBgn0010412	RpS19a	Ribosomal protein S19a	2.876	1.524240112	7.93E-135	8.08E-134	yes	up	317.58	318.2	360.65	1533.06	1592.72	1555.67	332.1433333	1560.483333
FBgn0010414	SerT	Serotonin transporter	2.214	1.146884425	0.019943921	0.029534719	yes	up	0.21	0.17	0.43	1.17	0.58	0.97	0.27	0.906666667
FBgn0010424	TpnC73F	Troponin C at 73F	2.847	1.50925098	0.00417348	0.006582423	yes	up	5.73	5.46	7.97	42.8	11.65	35.27	6.386666667	29.90666667
FBgn0010434	cora	coracle	2.133	1.0926639	1.31E-50	7.06E-50	yes	up	7.42	7.06	7.72	27.18	23.53	24.86	7.4	25.19
FBgn0010438	mtSSB	mitochondrial single stranded DNA-binding protein	6.733	2.751315944	8.46E-32	3.43E-31	yes	up	4.83	3.96	8.32	60.95	64.04	61.94	5.703333333	62.31
FBgn0010441	pll	Pelle (pll) encodes a tyrosine kinase-like family serine-threonine protein kinase that functions in the Toll pathway, a signaling cascade that plays key roles in various developmental and immune processes, notably embryonic dorso-ventral patterning and regulation of antimicrobial peptide production.	547.318	9.096235921	7.00E-14	1.82E-13	yes	up	0	0	0	4.23	4.07	5.05	0	4.45
FBgn0010453	Wnt4	Wnt oncogene analog 4	2.873	1.522754126	7.79E-20	2.41E-19	yes	up	1.48	2.01	1.64	8.57	7.43	8.49	1.71	8.163333333
FBgn0010501	Dcp-1	Death caspase-1 (Dcp-1) encodes an effector caspase that cleaves specific proteins during apoptosis. It typically acts downstream of the initiator caspase encoded by Dronc. It is also involved in non-apoptotic processes such as autophagy.	4.629	2.210774472	1.58E-79	1.15E-78	yes	up	4.95	4.45	5.18	36.56	38.05	36.58	4.86	37.06333333
FBgn0010531	Ccs	Copper chaperone for superoxide dismutase (Ccs) encodes a protein required for the proper superoxide dismutase function of the product of Sod1. It is involved in determination of lifespan, oxidative stress, and cytosolic aconitase activity.	2.736	1.452137395	1.31E-07	2.65E-07	yes	up	3	4.06	2.94	13.16	14.63	19.09	3.333333333	15.62666667
FBgn0010611	Hmgs	HMG Coenzyme A synthase	2.062	1.044101704	2.83E-26	1.03E-25	yes	up	21.96	19.3	18.31	67.57	62.41	71.54	19.85666667	67.17333333
FBgn0010622	DCTN3-p24	Dynactin 3%2C p24 subunit	2.489	1.315737827	2.40E-15	6.54E-15	yes	up	6.25	7.72	9.59	34.75	34.67	34.04	7.853333333	34.48666667
FBgn0010741	Pfdn2	Prefoldin 2	2.936	1.553965901	8.18E-53	4.54E-52	yes	up	30.24	33.74	31.69	151.2	161.56	148.2	31.89	153.6533333
FBgn0010750	atms	antimeros (atms) encodes a component of the PAF1 complex (together with the products of Atu, hyx, Rtf1 and Ctr9). The PAF1 complex physically interacts with components of the basal transcription machinery and sequence-specific transcription factors to control histone modifications and pause release.	2.347	1.230632457	1.90E-64	1.20E-63	yes	up	24.68	23.42	26.95	99.33	91.72	100.36	25.01666667	97.13666667
FBgn0010768	sqz	squeeze (sqz) encodes a transcription factor that regulates neuropeptidergic cellular identity and axon/dendrite pathfinding.	4.548	2.185135273	6.44E-26	2.33E-25	yes	up	0.6	0.85	0.71	5.46	5.39	5.49	0.72	5.446666667
FBgn0010770	ppan	peter pan	6.624	2.727807922	1.43E-36	6.33E-36	yes	up	2.59	1.41	3.14	25.83	25.35	26.26	2.38	25.81333333
FBgn0010772	Xe7	Xe7 contributes to axon guidance and lateral inhibition.	2.218	1.149105223	1.96E-52	1.08E-51	yes	up	11	11.18	10.55	43.82	39.94	40.61	10.91	41.45666667
FBgn0010808	Chchd3	Coiled-coil-helix-coiled-coil-helix domain containing 3 (Chchd3) encodes a mitochondrial inner membrane protein that is required for mitochondrial fusion. Loss of Chchd3 leads to inactivation of Hippo activity, decreased tissue growth, cell proliferation defects, oxidative stress and JNK pathway activation.	2.588	1.371727626	4.10E-37	1.84E-36	yes	up	18.06	20.72	19.57	85.73	84.17	78.72	19.45	82.87333333
FBgn0010894	sinu	sinuous	2.245	1.166903463	4.03E-22	1.33E-21	yes	up	6.98	6.13	7.67	26.56	27.03	23.28	6.926666667	25.62333333
FBgn0010909	msn	misshapen (msn) encodes a Sterile 20 MAP kinase kinase kinase.	2.576	1.365022783	3.58E-56	2.06E-55	yes	up	9.17	8.57	8.53	39.57	41.6	35.14	8.756666667	38.77
FBgn0010926	l(3)07882	lethal (3) 07882	2.148	1.102734208	2.61E-21	8.44E-21	yes	up	4.42	4.35	4.18	13.46	13.99	13.86	4.316666667	13.77
FBgn0011020	Sas-4	Spindle assembly abnormal 4 (Sas-4) encodes a centriole protein that is essential for centriole assembly. It is recruited to centrioles through an interaction with the centriole protein encoded by ana2, and it helps recruit microtubules to the centriole.	2.058	1.041552687	2.49E-21	8.07E-21	yes	up	5.39	4.93	4.97	18.26	15.98	17.76	5.096666667	17.33333333
FBgn0011272	RpL13	Ribosomal protein L13	2.694	1.429620435	1.20E-116	1.10E-115	yes	up	305.03	310.11	332.88	1374.55	1455.76	1351.41	316.0066667	1393.906667
FBgn0011276	HLH3B	Helix loop helix protein 3B	11.402	3.511195553	8.72E-05	0.000153416	yes	up	0.08	0.07	0.04	0.99	1.62	0.84	0.063333333	1.15
FBgn0011282	Obp84a	Odorant-binding protein 84a	15.741	3.976467664	1.42E-06	2.75E-06	yes	up	0.12	0.11	0.41	0.76	0.93	0.92	0.213333333	0.87
FBgn0011284	RpS4	Ribosomal protein S4	3.462	1.791706193	6.25E-299	1.16E-297	yes	up	250.28	250.76	279.03	1498.14	1460.24	1476.18	260.0233333	1478.186667
FBgn0011290	Taf12	TBP-associated factor 12 (Taf12) encodes a protein that forms part of the multisubunit basal transcription factor TFIID, and it is important for its stability. It forms a histone-like pair with Taf4. Taf12 is also an integral component of the Drosophila SAGA histone acetyltransferase complex.	2.457	1.297078584	5.53E-17	1.58E-16	yes	up	10.07	9.46	13.72	41.68	42.84	44.09	11.08333333	42.87
FBgn0011291	Taf11	TBP-associated factor 11 (Taf11) encodes a protein that forms part of the multisubunit basal transcription factor TFIID. It enhances RNA interference efficiency, organizing the assembly of the RISC loading complex.	3.004	1.586783102	2.87E-34	1.22E-33	yes	up	12.42	12.66	13.15	68.26	58.38	61.9	12.74333333	62.84666667
FBgn0011297	Alg3	ALG3%2C alpha-1%2C3- mannosyltransferase	2.488	1.314778081	1.72E-37	7.74E-37	yes	up	10.41	11.22	11.49	44.52	39.45	38.5	11.04	40.82333333
FBgn0011481	Ssdp	Sequence-specific single-stranded DNA-binding protein (Ssdp) encodes a DNA binding protein. It has been proposed to be an additional component of ap/Chi transcriptional complexes because it interacts with the product of Chi and lack of Ssdp produces defects similar to ap or Chi mutant phenotypes.	3.069	1.617848432	4.03E-42	1.94E-41	yes	up	3.35	4.17	3.62	18.89	20.33	16.52	3.713333333	18.58
FBgn0011509	SrpRbeta	Signal recognition particle receptor beta (SrpRbeta) encodes a protein that contributes to cuticle secretion by epidermal cells.	2.178	1.123121127	1.36E-19	4.20E-19	yes	up	10.64	10.86	11.46	42.39	42.56	43.1	10.98666667	42.68333333
FBgn0011566	Smyd3	SET and MYND domain containing%2C class 3	2.365	1.241577464	2.16E-16	6.08E-16	yes	up	2.98	2.32	3.19	11.86	11.28	13.52	2.83	12.22
FBgn0011570	cpb	capping protein beta (cpb) encodes an actin-binding protein that, together with cpa, binds to the fast growing ends of actin filaments, restricting the addition or loss of actin monomers. It restricts JNK signaling, modulates Hippo signaling, maintains epithelial integrity and neuronal homeostasis, controls proliferation/apoptosis in wing imaginal discs, and promotes oogenesis.	2.168	1.116553273	2.11E-44	1.05E-43	yes	up	19.81	21.01	20.54	75.32	73.96	70.67	20.45333333	73.31666667
FBgn0011576	Cyp4d2	Cytochrome P450-4d2	2.329	1.219830012	3.92E-25	1.39E-24	yes	up	5.81	4.59	6.81	16.47	14.91	16.2	5.736666667	15.86
FBgn0011586	e(r)	enhancer of rudimentary	2.098	1.069183565	1.26E-42	6.12E-42	yes	up	51.6	58.06	59	199.89	199.31	188.4	56.22	195.8666667
FBgn0011591	fng	fringe (fng) encodes a glycosyltransferase that modifies EGF domains of the product of N. This glycosylation enhances the interactions the product of N with its ligand encoded by Dl, and inhibits those with its ligand encoded by Ser. In this way the product of fng modulates Notch signaling.	2.151	1.105048645	8.75E-10	1.94E-09	yes	up	3.73	2.74	3.39	13.77	10.14	11.07	3.286666667	11.66
FBgn0011603	ine	inebriated (ine) encodes a protein that belongs to the SLC6A family of neurotransmitter transporters. It is involved in the control of photoreceptor potential, perineurial glial growth and the osmotic stress response. It also acts in the peripheral glia to control motor neuron excitability in third instar larvae.	5.925	2.56680519	6.02E-30	2.35E-29	yes	up	0.63	0.98	0.8	11.24	8.53	7.5	0.803333333	9.09
FBgn0011642	Zyx	Zyxin is an actin cytoskeleton regulator found at cell-matrix junctions and cell-cell adherens junctions. Its roles include mechanotransduction and regulation of the Hippo signaling pathway.	3.087	1.626113757	5.67E-69	3.78E-68	yes	up	24.1	20.1	20.9	114.01	117.78	101.98	21.7	111.2566667
FBgn0011655	Med	Medea (Med) encodes a protein that belongs to the highly conserved Smad family. It can bind its siblings encoded by Mad or Smox to facilitate signal transduction for the product of dpp or Activin ligands in the TGF-beta family. Med-complexes function as transcriptional regulators. Many developmental roles include dorsal-ventral patterning, patterning and proliferation of the wing disc and gene ex…	2.78	1.47486303	5.50E-70	3.70E-69	yes	up	6.94	6.24	7.07	30.13	29.39	29.17	6.75	29.56333333
FBgn0011656	Mef2	Myocyte enhancer factor 2 (Mef2) encodes a protein that belongs to the MADS-box family of transcription factors and is required for muscle development. It directly activates a large number of muscle protein genes. It also regulates gene expression in other tissues, including the fat body and neural tissue.	2.431	1.281304517	3.97E-24	1.37E-23	yes	up	3.1	3.09	3.25	14.6	10.91	11.94	3.146666667	12.48333333
FBgn0011661	Moe	Moesin (Moe) encodes an Ezrin, Radixin, Moesin (ERM) protein involved in cortical cytoskeleton stability. It regulates the products of crb and Rho1. The product of Moe contributes to apical-basal polarity, mitotic spindle organisation and epithelial integrity.	2.292	1.196743364	1.11E-67	7.29E-67	yes	up	30.79	29.99	37.45	125.48	125.54	120.39	32.74333333	123.8033333
FBgn0011674	insc	inscuteable (insc) encodes an adaptor protein required for asymmetric cell division. It interacts with the microtubule binding protein encoded by mud and the adaptor encoded by pins. It also binds to the apical complex proteins encoded by baz, par-6 and aPKC and may recruit microtubule binding proteins to the apical cell cortex to induce apical-basal spindle orientation.	2.779	1.474812697	2.22E-24	7.74E-24	yes	up	1.78	2.33	1.99	9.22	9.61	9.27	2.033333333	9.366666667
FBgn0011676	Nos	Nitric oxide synthase	25.732	4.68547419	5.61E-213	7.94E-212	yes	up	0.45	0.57	0.56	21.66	23.58	19.42	0.526666667	21.55333333
FBgn0011692	pav	pavarotti	3.336	1.738072826	7.99E-65	5.09E-64	yes	up	6.12	6.07	6.57	31.8	36.45	35.01	6.253333333	34.42
FBgn0011695	EbpIII	Ejaculatory bulb protein III	2.837	1.504254118	3.32E-65	2.13E-64	yes	up	137.96	141.19	133.85	671.63	660.17	568.57	137.6666667	633.4566667
FBgn0011703	RnrL	Ribonucleoside diphosphate reductase large subunit	5.13	2.358828934	2.03E-81	1.49E-80	yes	up	2.86	2.49	2.66	22.76	23.39	21.6	2.67	22.58333333
FBgn0011704	RnrS	Ribonucleoside diphosphate reductase small subunit	5.977	2.579343217	6.14E-99	5.06E-98	yes	up	6.71	7.92	6.32	66.99	73.89	64.71	6.983333333	68.53
FBgn0011706	rpr	reaper (rpr) encodes Reaper, Hid, Grim (RHG) protein. It contributes to the caspase dependent apoptosis by inhibiting the anti-apoptotic protein encoded by Diap1.	2.121	1.084611273	0.020855932	0.030834793	yes	up	0.95	0.87	1.1	4.55	3.35	2.33	0.973333333	3.41
FBgn0011723	byn	brachyenteron (byn) encodes a T-domain transcriptional activator that acts in developmental specification, in particular it specifies posterior gut structures and a subset of posteriorly derived visceral muscles.	2.704	1.435052091	0.029229478	0.042546029	yes	up	0.06	0.14	0.25	1.04	0.46	0.51	0.15	0.67
FBgn0011726	tsr	twinstar	2.706	1.436127402	1.89E-106	1.63E-105	yes	up	246.6	244.71	256.26	1068.98	1154.86	1086.86	249.19	1103.566667
FBgn0011745	Arp1	Actin-related protein 1 (Arp1) encodes the short filamentous component of the Dynactin complex, which plays an essential role in the activation of the Dynein microtubule motor protein. As such, the Arp1 product is required for diverse cellular processes such as intracellular transport, mitotic spindle assembly, chromosome movements, and nuclear positioning.	2.293	1.197085457	3.19E-81	2.34E-80	yes	up	40.65	39.92	39.88	157.69	149.64	148.12	40.15	151.8166667
FBgn0011760	ctp	cut up (ctp) encodes the 8 kDa (LC8/DLC1) subunit of the cytoplasmic Dynein, as well as the Myosin V. It homodimerizes and binds to a variety of proteins. It is involved in both dynein-dependent and independent functions such as cell viability, axonal guidance, spermatid growth and individualization, and regulation of spermatogonial divisions.	2.681	1.422863968	8.81E-131	8.75E-130	yes	up	126.49	130.45	146.34	614.29	595.48	569.65	134.4266667	593.14
FBgn0011761	dhd	deadhead (dhd) encodes a thioredoxin-like protein necessary for the initiation of embryonic development.	2.932	1.55173492	9.91E-21	3.15E-20	yes	up	7.67	5.72	6.44	31.98	32.88	31.31	6.61	32.05666667
FBgn0011762	DNApol-alpha50	DNA polymerase alpha 50kD (DNApol-alpha50) encodes a subunit of the DNA-polymerase alpha complex that, together with the subunit encoded by DNApol-alpha60, is responsible for primase activity (synthesis of short RNA primers). This activity is required during DNA replication to prime DNA synthesis at origins, and also on the lagging strand during Okazaki fragment synthesis.	3.96	1.98546082	4.24E-06	8.00E-06	yes	up	0.4	0.34	0.41	1.99	2.76	1.81	0.383333333	2.186666667
FBgn0011763	Dp	DP transcription factor (Dp) encodes a member of the DREAM complex and the common subunit of the two Drosophila heterodimeric E2F transcription factors. It is regulated by the product of Rbf and the Cyclin dependent kinases and controls the transcription of genes necessary for cell cycle progression.	2.56	1.356224618	4.20E-54	2.37E-53	yes	up	10.59	10.41	9.73	46.15	41.63	45.15	10.24333333	44.31
FBgn0011770	Gip	GIP-like	2.407	1.267474115	1.26E-17	3.68E-17	yes	up	8.69	9.7	12.39	41.6	37.95	42.31	10.26	40.62
FBgn0011771	Hem	HEM-protein (Hem) encodes a component of the WAVE Regulatory Complex. Hem product regulates processes such as neuronal migration and asymmetric division of neural precursors by inhibiting SCAR degradation. In the asymmetric process, the Hem-pathway indirectly maintains proper localization of proteins such as those encoded by insc and numb.	2.239	1.162935256	1.39E-33	5.83E-33	yes	up	5.34	6.07	6.3	22.05	22.57	20.99	5.903333333	21.87
FBgn0011774	Irbp	Inverted repeat-binding protein (Irbp) encodes a protein that, together with the product of Ku80, forms part of the Ku protein complex, which is involved in double-strand break repair via non-homologous end joining and telomere maintenance.	2.271	1.183526225	3.50E-14	9.19E-14	yes	up	3.18	3.86	4.17	15.26	12.18	14.82	3.736666667	14.08666667
FBgn0011785	BRWD3	BRWD3 (BRWD3) encodes a member of the Bromodomain and WD repeat_containing protein (BRWD) family. It regulates ecdysone and JAK-STAT signaling pathways and contributes to eye development, cell death and phagocytosis.	2.157	1.109193431	1.90E-64	1.20E-63	yes	up	7.63	7.26	8.16	28.91	27.36	25.91	7.683333333	27.39333333
FBgn0011787	mRpL12	mitochondrial ribosomal protein L12	2.251	1.170667845	7.64E-60	4.60E-59	yes	up	65.22	60.41	65.37	241.56	225.22	237.31	63.66666667	234.6966667
FBgn0011824	CG4038	-	2.861	1.516436893	8.04E-22	2.63E-21	yes	up	7.48	10.05	12.05	46.61	51.6	51.15	9.86	49.78666667
FBgn0011826	Pp2B-14D	Protein phosphatase 2B at 14D	2.523	1.33525245	8.98E-28	3.38E-27	yes	up	2.91	2.64	3.19	12.62	12.09	10.82	2.913333333	11.84333333
FBgn0012034	AcCoAS	Acetyl Coenzyme A synthase	2.245	1.16689305	7.38E-10	1.64E-09	yes	up	2.55	3.71	3.94	13	15.34	12.12	3.4	13.48666667
FBgn0012051	CalpA	Calpain-A (CalpA) encodes a calcium-dependent modulatory protease that cleaves its substrates in a limited fashion. During patterning and division in the blastoderm embryo, CalpA product cleaves the NF-kappaB inhibitor and the cell cycle regulator encoded by cact and CycB, respectively. CalpA product also regulates dendritic prunning of sensory neurons.	2.498	1.320548497	4.33E-52	2.38E-51	yes	up	8.62	9.09	10.21	38.01	38.29	37.56	9.306666667	37.95333333
FBgn0013269	Fkbp39	FK506-binding protein 39kD (Fkbp39) encodes a protein thay acts as an inhibitor of autophagy in larval fat body.	3.544	1.825554082	1.08E-130	1.08E-129	yes	up	38.33	37.83	41.5	223.82	240.51	221.85	39.22	228.7266667
FBgn0013277	Hsp70Ba	Heat-shock-protein-70Ba	9.715	3.28017197	0.004521177	0.007114951	yes	up	0	0.04	0.04	0.21	0.84	0.24	0.026666667	0.43
FBgn0013325	RpL11	Ribosomal protein L11	3.059	1.61290164	3.95E-124	3.77E-123	yes	up	256.53	262.45	275.07	1263.09	1381.11	1333.08	264.6833333	1325.76
FBgn0013342	nSyb	neuronal Synaptobrevin	2.4	1.262895319	1.90E-22	6.31E-22	yes	up	11.07	12.54	13.56	57.35	54.47	45.07	12.39	52.29666667
FBgn0013432	bcn92	bcn92	2.115	1.080946628	4.68E-32	1.91E-31	yes	up	39.22	34.23	38.86	131.85	129.33	127.36	37.43666667	129.5133333
FBgn0013469	klu	klumpfuss	4.036	2.012999499	5.72E-54	3.22E-53	yes	up	1.13	1.21	1.32	8.78	8.42	7.4	1.22	8.2
FBgn0013548	l(2)dtl	lethal-(2)-denticleless (l(2)dtl) encodes the Cdt2 protein, which functions as a substrate receptor for a Cul4-based E3 ubiquitin ligase. The ubiquitylation and subsequent destruction of Cdt2 substrates depends on DNA synthesis that occurs during S phase or after DNA damage and includes proteins involved in genome function and maintenance.	2.621	1.390170345	1.07E-23	3.68E-23	yes	up	3.13	2.63	2.63	12.26	11.9	12.1	2.796666667	12.08666667
FBgn0013726	pnut	peanut (pnut) encodes a protein that belongs to the septin family of polymerizing GTPases. Together with the products of Sep1 and Sep2, it forms the septin complex. It participates in cytokinesis and other processes that involve organization of the cell cortex.	2.167	1.11564665	6.05E-36	2.64E-35	yes	up	14.6	14.24	15.79	51.78	57.12	50.32	14.87666667	53.07333333
FBgn0013753	Bgb	Big brother (Bgb) encodes a beta-subunit of the transcription factor complex core binding factor, which is involved in transcription regulation. It regulates hemocyte proliferation and acts redundantly with the product of Bro in embryonic segmentation.	2.058	1.041080475	3.75E-09	8.11E-09	yes	up	4.18	4.8	4.92	15.31	14.75	17.1	4.633333333	15.72
FBgn0013756	Mtor	Megator (Mtor) encodes a nuclear pore protein that is found in the nuclear matrix surrounding the chromosomes at interphase. During mitosis Mtor product dynamically reorganizes, together with other nuclear and cytoplasmic proteins (such as those encoded by Skeletor, Chro, east, and Asator), to form a gel-like spindle matrix embedding the microtubule spindle apparatus. Mtor product is important fo…	2.157	1.109159481	3.99E-60	2.41E-59	yes	up	11.71	11.32	12.41	42.51	44.41	39.45	11.81333333	42.12333333
FBgn0013759	CASK	CASK (CASK) encodes a member of the MAGUK family of scaffolding proteins. In epithelial tissues, the product of CASK functions as an adhesion molecule involved in cell proliferation, cytoskeletal remodeling and cell migration. In neurons, the product of CASK serves as a scaffold for a number of signaling and transmembrane molecules and is involved in synaptic development and plasticity.	3.083	1.624323238	1.84E-52	1.02E-51	yes	up	3.86	3.61	3.95	19.72	17.1	20.33	3.806666667	19.05
FBgn0013771	Cyp6a9	Cytochrome P450-6a9	2.388	1.255645561	3.44E-09	7.45E-09	yes	up	1.96	2.48	1.81	9.52	7.2	7.62	2.083333333	8.113333333
FBgn0013954	Fkbp12	FK506-binding protein 12kD (Fkbp12) encodes a protein that binds the intracellular calcium channel encoded by RyR in an oxidation dependent manner. Loss of Fkbp12 product receptor binding results in increased calcium leak and reduced muscle function.	3.345	1.741885028	3.41E-176	4.20E-175	yes	up	306.94	329.61	329.92	1797.22	1788.55	1698.11	322.1566667	1761.293333
FBgn0013981	His4r	Histone H4 replacement	2.284	1.191303255	1.10E-43	5.40E-43	yes	up	211.27	226.45	240.89	770.39	870.21	874.08	226.2033333	838.2266667
FBgn0013987	MAPk-Ak2	MAP kinase activated protein-kinase-2	2.388	1.25608737	4.05E-45	2.03E-44	yes	up	10.56	10.76	12.75	45.57	44.17	44	11.35666667	44.58
FBgn0014000	Hf	Helical Factor	2.145	1.100882992	1.37E-05	2.52E-05	yes	up	3.32	2.64	3.6	10.86	12.1	10.59	3.186666667	11.18333333
FBgn0014011	Rac2	Rac2	3.399	1.76525302	2.68E-35	1.16E-34	yes	up	3.47	3.16	4.17	21.01	19.08	19.21	3.6	19.76666667
FBgn0014018	Rel	Relish (Rel) encodes a transcription factor and the downstream component of the immune deficiency pathway, which regulates the antibacterial response and other less characterized cellular processes.	2.377	1.249231327	5.63E-47	2.89E-46	yes	up	7.06	7.09	6.82	29.02	27.54	28.6	6.99	28.38666667
FBgn0014020	Rho1	Rho1 (Rho1) encodes a GTPase signaling protein that acts as a molecular switch and functions as key regulator of the actin cytoskeleton. It plays a central role in diverse biological processes including actin cytoskeleton organization, microtubule dynamics, mophogenesis, border cell migration, cytokinesis, and wound repair.	2.012	1.008533665	2.24E-86	1.71E-85	yes	up	57.95	59.9	60.85	218.89	202.27	214.13	59.56666667	211.7633333
FBgn0014022	Rlb1	Rlb1	2.787	1.478752657	2.57E-18	7.64E-18	yes	up	3.62	4.67	3.68	19.8	17.89	19.77	3.99	19.15333333
FBgn0014026	RpL7A	Ribosomal protein L7A	2.723	1.445069548	1.41E-138	1.46E-137	yes	up	226.75	230.9	251.6	1053.44	1086.01	1035.41	236.4166667	1058.286667
FBgn0014028	SdhB	Succinate dehydrogenase, subunit B (iron-sulfur) (SdhB) encodes the iron-sulfur cluster-containing subunit of the succinate dehydrogenase complex, which oxidizes succinate to fumarate and passes the electrons to quinones. The redox-active cofactors in this subunit are part of the electron transfer machinery in the complex.	2.729	1.448179391	7.62E-64	4.79E-63	yes	up	22.54	22.82	27.02	109.94	108.58	106.35	24.12666667	108.29
FBgn0014029	2-Sep	Septin 2	2.435	1.284191019	1.22E-54	6.95E-54	yes	up	24.31	21.04	23.39	96.06	93.54	86.32	22.91333333	91.97333333
FBgn0014092	CG4278	-	2.433	1.282637153	2.39E-17	6.92E-17	yes	up	11.98	9.12	9.68	38	40.73	44.25	10.26	40.99333333
FBgn0014143	croc	crocodile	5.255	2.393651212	1.43E-48	7.49E-48	yes	up	1.41	1.48	1.6	13.66	13.25	12.04	1.496666667	12.98333333
FBgn0014189	Hel25E	Helicase at 25E (Hel25E) encodes the UAP56 RNA helicase in the DECD subfamily of DEAD-box helicases. It is an enhancer of position-effect variegation, and contributes to mRNA splicing, nuclear export, and piRNA biosynthesis. The product of Hel25E binds heterochromatic cluster transcripts, along with the product of vas, to organize a piRNA-processing compartment that spans the nuclear envelope to …	2.109	1.076334568	3.08E-63	1.92E-62	yes	up	29.45	27.59	29.1	103.22	100.12	102.11	28.71333333	101.8166667
FBgn0014269	prod	proliferation disrupter	2.819	1.495250641	3.22E-85	2.43E-84	yes	up	15.28	14.83	16.7	77.65	74.03	75.25	15.60333333	75.64333333
FBgn0014427	CG11899	-	4.029	2.010281215	6.90E-52	3.78E-51	yes	up	7.98	7.25	9.41	52.12	58.21	52.64	8.213333333	54.32333333
FBgn0014455	Ahcy	Adenosylhomocysteinase (Ahcy) encodes S-adenosyl-L-homocysteine hydrolase, the rate-limiting enzyme in methionine metabolism. This tetrameric enzyme catalyzes the reversible hydrolysis of S-Adenosylhomocysteine (SAH) to adenosine and L-homocysteine. The function of Ahcy product is required to maintain proper concentrations of SAH, which serves as an inhibitor of S-adenosylmethionine-dependent met…	2.859	1.515538302	1.96E-124	1.87E-123	yes	up	30.69	30.49	33.45	151.11	146.58	149.02	31.54333333	148.9033333
FBgn0014861	Mcm2	Minichromosome maintenance 2	2.806	1.488493703	6.44E-44	3.17E-43	yes	up	4.22	4.31	4.18	20.1	18.52	20.33	4.236666667	19.65
FBgn0014869	Pglym78	Phosphoglyceromutase 78	2.725	1.446384919	2.37E-51	1.29E-50	yes	up	24.49	27.64	28.29	118.44	125.67	117.92	26.80666667	120.6766667
FBgn0014930	CG2846	-	2.195	1.133912246	1.80E-11	4.26E-11	yes	up	7.69	9.05	12.05	36.8	34.5	31.47	9.596666667	34.25666667
FBgn0014931	CG2678	-	5.204	2.379664115	1.99E-15	5.43E-15	yes	up	0.55	0.49	0.78	5.73	5.19	4.58	0.606666667	5.166666667
FBgn0015000	betaggt-I	beta subunit of type I geranylgeranyl transferase	2.39	1.257105389	3.04E-23	1.03E-22	yes	up	7.52	5.85	6.51	25.29	23.08	27.47	6.626666667	25.28
FBgn0015001	iotaTry	iotaTrypsin	5.348	2.418880277	0.006397227	0.009940382	yes	up	0.08	0.43	0.07	1.67	1.44	2.21	0.193333333	1.773333333
FBgn0015025	CkIIalpha-i1	CKII-alpha subunit interactor-1	2.154	1.107002284	1.89E-15	5.18E-15	yes	up	5.41	5.61	6.26	21.38	18.18	21.24	5.76	20.26666667
FBgn0015031	cype	cyclope (cype) encodes a cytochrome c oxidase subunit VIc homolog acting as an enhancer of dpp pathway phenotypes. It is involved in hair and cell growth and in ommatidia development.	2.097	1.068519185	5.01E-22	1.65E-21	yes	up	171.68	188.65	157.67	600.49	582.04	576.61	172.6666667	586.38
FBgn0015040	Cyp9c1	Cytochrome P450-9c1	3.753	1.907969472	6.56E-07	1.29E-06	yes	up	0.54	0.52	0.67	4.97	2.4	3.45	0.576666667	3.606666667
FBgn0015229	glec	gliolectin (glec) encodes a member of carbohydrate-binding proteins. glec product regulates glia-glia and glia-neuron interactions during neurogenesis and positively regulates Notch pathway during the specification of vein and intervein regions in wing imaginal discs.	3.165	1.66219988	9.82E-26	3.53E-25	yes	up	3.31	2.56	2.73	15.97	13.39	15.42	2.866666667	14.92666667
FBgn0015268	Nap1	Nucleosome assembly protein 1 (Nap1) encodes a core histone chaperone involved in histone nuclear transfer and chromatin assembly.	3.53	1.819638421	8.30E-132	8.30E-131	yes	up	74.24	73.04	79.71	410.37	445.9	462.34	75.66333333	439.5366667
FBgn0015270	Orc2	Origin recognition complex subunit 2 (Orc2) encodes a subunit of the origin recognition complex (ORC), which is essential for the initiation of DNA replication in eukaryotic cells. The product of Orc2 can be phosphorylated by CK2 and Cdks in vivo and in vitro.	2.095	1.066896839	3.11E-13	7.89E-13	yes	up	3.19	3.62	3.53	12.87	11.35	11.48	3.446666667	11.9
FBgn0015277	Pi3K59F	Phosphotidylinositol 3 kinase 59F (Pi3K59F) encodes a lipid kinase that is required for formation of Phosphatidylinositol 3-phosphate. It functions in a core protein complex that includes the products of Atg6 and Vps15. It is involved in the control of vesicle trafficking, including autophagy, endocytosis and phagocytosis.	2.388	1.255710606	1.92E-18	5.73E-18	yes	up	1.29	1.13	2.07	7.51	7.19	7.41	1.496666667	7.37
FBgn0015286	Rala	Ras-like protein A	3.069	1.617655392	4.53E-47	2.33E-46	yes	up	7.15	8.3	6.63	39.46	35.98	35.41	7.36	36.95
FBgn0015288	RpL22	Ribosomal protein L22 (RpL22) encodes a member of the eukaryotic ribosomal protein eL22 family. It is ubiquitously expressed, forms part of the large ribosomal subunit and is involved in protein synthesis.	2.466	1.301981769	2.46E-84	1.84E-83	yes	up	79.52	87.37	89.66	361.96	323.95	353.65	85.51666667	346.52
FBgn0015295	Shark	SH2 ankyrin repeat kinase (Shark) encodes a non-receptor tyrosine kinase of the Syk family. It contributes to embryonic dorsal closure, chorion formation and engulfment of dying neurons.	2.091	1.064271588	7.91E-16	2.19E-15	yes	up	2.64	2.38	2.56	8.88	8.66	8.62	2.526666667	8.72
FBgn0015298	Srp19	Signal recognition particle protein 19	3.344	1.7417718	5.50E-56	3.16E-55	yes	up	27.22	28.17	29.75	162.33	138.22	166.07	28.38	155.54
FBgn0015299	Ssb-c31a	Single stranded-binding protein c31A	2.345	1.229375753	1.70E-21	5.53E-21	yes	up	60.31	61.96	49.46	211.45	227.77	217.15	57.24333333	218.79
FBgn0015351	CG14906	-	2.42	1.274924896	5.04E-10	1.13E-09	yes	up	3.5	4.3	3.68	13.74	15.1	16.95	3.826666667	15.26333333
FBgn0015371	chn	charlatan (chn) encodes a C2H2 zinc-finger transcriptional factor that regulates multiple genes, including emc, h, ac and Dl. It functions in sensory neurons, photoreceptors, blood cells, muscle precursors and intestinal precursors.	2.548	1.349465288	1.52E-15	4.16E-15	yes	up	0.84	0.81	0.93	3.8	3.9	4.05	0.86	3.916666667
FBgn0015376	cutlet	cutlet	2.988	1.579371716	3.06E-26	1.11E-25	yes	up	2.1	1.74	1.73	8.6	8.81	9.04	1.856666667	8.816666667
FBgn0015391	glu	gluon (glu) encodes a subunit of the multiprotein complex condensin that is required for chromosome condensation and sister chromatid segregation. It contributes to nervous system development and glucose metabolism.	2.942	1.556716474	3.30E-87	2.52E-86	yes	up	5.35	5.14	5.77	26.7	26.47	26.72	5.42	26.63
FBgn0015513	mbc	myoblast city (mbc) encodes an unconventional bipartite GEF that, in combination with the product of Ced-12, activates the monomeric GTPase encoded by Rac1. It contributes to myoblast fusion, border cell migration and dorsal closure.	2.247	1.167723807	1.77E-48	9.25E-48	yes	up	4.75	4.71	5.32	18.56	19.12	17.27	4.926666667	18.31666667
FBgn0015521	RpS21	Ribosomal protein S21	3.202	1.67883833	5.48E-64	3.45E-63	yes	up	424.62	520.71	449.2	2118.16	2354.98	2282.57	464.8433333	2251.903333
FBgn0015527	peng	penguin	2.603	1.380063992	6.37E-24	2.20E-23	yes	up	4.12	5.1	5.55	19.84	21.66	21.96	4.923333333	21.15333333
FBgn0015546	spel1	spellchecker1	2.74	1.454093063	1.77E-31	7.11E-31	yes	up	6.05	4.98	5.06	22.13	26.21	23.96	5.363333333	24.1
FBgn0015553	tos	tosca	808.203	9.658574778	9.08E-16	2.51E-15	yes	up	0	0	0	4.74	4.96	5.19	0	4.963333333
FBgn0015558	tty	tweety	3.954	1.983266008	2.85E-47	1.47E-46	yes	up	1.14	1.2	1.16	8.42	8.63	7.74	1.166666667	8.263333333
FBgn0015570	alpha-Est2	alpha-Esterase-2	5.5	2.459338998	5.64E-10	1.26E-09	yes	up	0.31	0.31	0.27	2.94	2.82	2.15	0.296666667	2.636666667
FBgn0015572	alpha-Est4	alpha-Esterase-4	13.07	3.708229678	6.02E-05	0.000107045	yes	up	0.05	0	0.08	1.36	1.23	0.53	0.043333333	1.04
FBgn0015582	dare	defective in the avoidance of repellents (dare) encodes an enzyme associated with steroid hormone synthesis and required for normal olfactory behavior. Some mutants show widespread degeneration of adult nervous system.	473.697	8.887822192	2.64E-13	6.72E-13	yes	up	0	0	0	4.45	4.19	4.43	0	4.356666667
FBgn0015615	SMC3	Structural maintenance of chromosomes 3	2.941	1.556122249	9.99E-45	4.98E-44	yes	up	3.5	3.08	4.05	17.12	17.65	16.78	3.543333333	17.18333333
FBgn0015618	Cdk8	Cyclin-dependent kinase 8	3.061	1.613861948	3.13E-16	8.77E-16	yes	up	2.15	2.35	2.41	12.98	11.83	10.16	2.303333333	11.65666667
FBgn0015664	Dref	DNA replication-related element factor (Dref) encodes a BED finger-type transcription factor that binds to the DRE sequence (TATCGATA). The Dref product is involved in tumor suppressor, TOR, JNK and EGFR signalling pathways. It also plays a role in chromatin organization including insulator function, chromatin remodeling, and telomere maintenance.	3.133	1.647537852	2.82E-57	1.65E-56	yes	up	5.12	5.1	6.27	28.06	27.53	29.38	5.496666667	28.32333333
FBgn0015754	Lis-1	Lissencephaly-1 (Lis-1) encodes a regulator of the cytoplasmic dynein-1 motor complex, binding to Dynein heavy chain and regulating dynein force production, microtubule affinity and velocity. It is involved in the transport of many of dynein's cargoes, including mRNPs, mitochondria and nuclei. The Lis-1 product is also a non-catalytic subunit of platelet-activating factor acetylhydrolase.	2.559	1.355471046	4.92E-61	2.99E-60	yes	up	11.99	11.34	12.08	45.49	45.88	45.11	11.80333333	45.49333333
FBgn0015756	RpL9	Ribosomal protein L9	3.309	1.726361072	1.21E-171	1.46E-170	yes	up	279.11	265.82	301.71	1487.17	1577.63	1527.54	282.2133333	1530.78
FBgn0015774	NetB	Netrin-B	2.261	1.176966692	1.29E-15	3.56E-15	yes	up	3.95	4.26	5.29	9.21	10.59	7.92	4.5	9.24
FBgn0015776	nrv1	nervana 1 (nrv1) encodes a beta subunit of the Na[+], K[+] ATPase ion pump, which is important for maintaining cellular membrane potential in muscles.	2.014	1.009870565	8.49E-20	2.63E-19	yes	up	10.57	10.04	11.85	40.64	32.61	33.4	10.82	35.55
FBgn0015781	P5cr	Pyrroline 5-carboyxlate reductase	2.216	1.147970436	1.29E-16	3.66E-16	yes	up	11.06	11.97	14.77	42.24	45.67	49.69	12.6	45.86666667
FBgn0015805	HDAC1	Histone deacetylase 1	3.323	1.732622203	4.53E-56	2.61E-55	yes	up	6.74	6.19	7.2	35.71	36.79	40.66	6.71	37.72
FBgn0015818	Spx	Spliceosomal protein on the X	2.075	1.053305255	2.01E-35	8.71E-35	yes	up	14.12	14.47	15.04	51.29	48.52	49.62	14.54333333	49.81
FBgn0015924	crq	croquemort (crq) encodes a member of the scavenger receptor class B sub-family. It is expressed in plasmatocyte/macrophages and promotes apoptotic cell clearance. In epidermal cells it plays a role in phagosome maturation in both dendrite pruning and injury.	2.534	1.341353574	2.07E-47	1.07E-46	yes	up	17.04	16.09	16.86	73.66	80.42	67.34	16.66333333	73.80666667
FBgn0015925	csul	capsuleen (csul) encodes a protein arginine methyltransferase that carries out symmetric dimethylation of arginine residues. It forms a complex with the product of vls, which is the substrate recognition subunit. Primary substrates for this complex include the spliceosomal Sm proteins. The products of csull and vls function in germline specification and are required for proper localization of the…	3.391	1.76173936	4.47E-33	1.86E-32	yes	up	4.05	3.81	5.19	23.45	22.48	26.95	4.35	24.29333333
FBgn0015926	dah	discontinuous actin hexagon (dah) encodes a protein required for cortical furrows during early embryogenesis that is recruited to the membrane in a process dependent on the product of nuf.	4.133	2.047184842	1.41E-10	3.23E-10	yes	up	0.5	0.35	0.42	2.7	2.87	3.02	0.423333333	2.863333333
FBgn0016047	nompA	no mechanoreceptor potential A (nompA) encodes an apical extracellular matrix protein involved in mechanotransduction. In mechanosensory sensilla, the product of nompAis transported to and incorporated into an apical extracellular cap, which encloses the tips of sensory cilia and connects them to force-transmitting structures. nompA loss causes sensory defects including deafness, touch-insensitiv…	4.254	2.088953646	0.002107141	0.003397483	yes	up	0.03	0.07	0.12	1.26	0.88	1.15	0.073333333	1.096666667
FBgn0016119	ATPsynCF6	ATP synthase%2C coupling factor 6	2.406	1.266423888	4.10E-59	2.44E-58	yes	up	186.62	211.25	198.54	838.33	798.33	789.49	198.8033333	808.7166667
FBgn0016120	ATPsynD	ATP synthase%2C subunit D	2.739	1.453730789	5.54E-132	5.55E-131	yes	up	124.35	124.35	127.68	581.81	563.16	548.73	125.46	564.5666667
FBgn0016131	Cdk4	Cyclin-dependent kinase 4	4.494	2.168143504	1.54E-11	3.67E-11	yes	up	0.63	0.52	0.55	4.64	4.78	3.97	0.566666667	4.463333333
FBgn0016685	Nlp	Nucleoplasmin	2.678	1.421257591	4.41E-109	3.90E-108	yes	up	84.78	82.52	93.66	391.19	394.25	374.93	86.98666667	386.79
FBgn0016687	Nurf-38	Nucleosome remodeling factor - 38kD	2.861	1.516706786	1.69E-98	1.39E-97	yes	up	65.05	68.29	76.46	326.26	339.03	326.41	69.93333333	330.5666667
FBgn0016691	ATPsynO	ATP synthase%2C oligomycin sensitivity conferring protein	2.489	1.31549889	2.58E-80	1.88E-79	yes	up	122.32	130.71	134.87	517.37	542.94	522.82	129.3	527.71
FBgn0016726	RpL29	Ribosomal protein L29	3.78	1.918509389	1.77E-121	1.66E-120	yes	up	867.69	880.61	829.26	5194.96	5397.23	5121.92	859.1866667	5238.036667
FBgn0016794	dos	daughter of sevenless	2.104	1.073334278	1.60E-33	6.67E-33	yes	up	6.07	5.98	6.53	30.81	31.52	27.02	6.193333333	29.78333333
FBgn0017429	CG5989	-	2.012	1.008915878	3.55E-38	1.62E-37	yes	up	19.66	18.54	20.74	69.48	63.16	64.82	19.64666667	65.82
FBgn0017482	T3dh	Type III alcohol dehydrogenase	2.908	1.539849194	5.01E-10	1.13E-09	yes	up	1	1.43	1.23	6.03	5.06	6.57	1.22	5.886666667
FBgn0017545	RpS3A	Ribosomal protein S3A (RpS3A) encodes an essential component of the small ribosomal subunit that functions in protein synthesis. It is classified as a 'Minute' gene as heterozygous mutants exhibit a slower developmental rate and small adult bristles.	2.714	1.440591397	3.08E-103	2.61E-102	yes	up	315.38	338.07	329.3	1407.95	1501	1472.16	327.5833333	1460.37
FBgn0017577	Mcm5	Minichromosome maintenance 5 (Mcm5) encodes a protein that is involved in mitotic DNA replication and is required to resolve meiotic double-strand breaks into crossovers.	3.031	1.599641546	6.00E-46	3.05E-45	yes	up	4.4	3.94	3.96	22.54	21.29	21.79	4.1	21.87333333
FBgn0017579	RpL14	Ribosomal protein L14 (RpL14) encodes a component of the large subunit of cytoplasmic ribosomes, which translate mRNAs encoded by the nuclear genome. RpL14 is haploinsufficient - heterozygous mutants display the 'Minute' phenotype, characterized by a slower developmental rate and small adult bristles.	3.123	1.643080554	1.13E-149	1.23E-148	yes	up	403.38	397.3	429.7	2013.55	2168.82	2083.5	410.1266667	2088.623333
FBgn0019637	Atu	Another transcription unit	4.509	2.172916561	2.22E-67	1.45E-66	yes	up	3.65	3.61	3.39	26.72	24.04	28.54	3.55	26.43333333
FBgn0019643	AANAT1	Arylalkylamine N-acetyltransferase 1	2.331	1.221201575	8.81E-12	2.12E-11	yes	up	5.55	6.09	6.38	22.06	15.85	23.08	6.006666667	20.33
FBgn0019660	lncRNA:roX2	long non-coding RNA on the X 2	2.677	1.420589996	0.000162831	0.000281512	yes	up	1.74	1.53	1.81	7.36	7.62	9.84	1.693333333	8.273333333
FBgn0019661	lncRNA:roX1	long non-coding RNA on the X 1	2.126	1.088396258	1.33E-18	4.00E-18	yes	up	8.18	9.54	7.09	28.44	27.7	31.26	8.27	29.13333333
FBgn0019925	Surf4	Surfeit 4	4.027	2.009571201	1.65E-05	3.03E-05	yes	up	4.31	8.75	15.29	63.65	60.95	62.57	9.45	62.39
FBgn0019929	Ser7	Ser7	2.18	1.124208363	0.000519221	0.000872625	yes	up	1.06	0.81	1.3	4.25	3.49	3.62	1.056666667	3.786666667
FBgn0019936	RpS20	Ribosomal protein S20	4.008	2.002969553	5.52E-178	6.86E-177	yes	up	346.48	391.76	381.32	2396.56	2448.19	2509.24	373.1866667	2451.33
FBgn0019938	RpI1	RNA polymerase I subunit	3.932	1.97528811	7.84E-91	6.14E-90	yes	up	3.83	3.94	4.12	23.92	26.97	26.39	3.963333333	25.76
FBgn0019940	Rh6	Rhodopsin 6 (Rh6) encodes a visual GPCR opsin that covalently binds the chromophore retinal. A photon of light stimulates the isomerization of retinal resulting in a conformational change in the product of Rh6 and signal activation. Its peak sensitivity is in the green and it is expressed in a subclass of R8 photoreceptors.	2.988	1.579202496	2.85E-07	5.70E-07	yes	up	0.54	0.69	0.38	3.66	2.68	3.57	0.536666667	3.303333333
FBgn0019972	Drice	Death related ICE-like caspase (Drice) encodes a major effector apoptotic caspase. It is essential for both developmental and damaged induced cell death, as well as several non-apoptotic vital cellular processes. It is activated by the product of Dark and the initiator caspase encoded by Dronc and is inhibited by the inhibitor of apoptosis encoded by Diap1.	2.019	1.013373055	4.26E-12	1.04E-11	yes	up	4.2	5.25	5.53	16.1	17.24	16.61	4.993333333	16.65
FBgn0019982	Gs1l	GS1-like	2.22	1.1506795	3.33E-21	1.08E-20	yes	up	12.15	12.52	13.9	47.5	45.87	50.48	12.85666667	47.95
FBgn0019985	mGluR	metabotropic Glutamate Receptor	4.259	2.090534844	1.09E-09	2.42E-09	yes	up	0.81	2.35	1.01	4.96	5.12	6.93	1.39	5.67
FBgn0020235	ATPsyngamma	ATP synthase%2C gamma subunit	2.87	1.520864406	2.19E-119	2.03E-118	yes	up	88.68	95.53	100.64	449.32	459.13	441.87	94.95	450.1066667
FBgn0020249	stck	steamer duck (stck) encodes PINCH, an adapter protein that directly binds and forms a complex with the products of Ilk and ics. PINCH is required for integrin-dependent cell adhesion and signaling.	2.034	1.024196466	2.52E-24	8.76E-24	yes	up	19.57	16.99	17.03	63.09	59.52	54.04	17.86333333	58.88333333
FBgn0020257	Ppa	Partner of paired (Ppa) encodes a protein involved in response to oxidative stress.	2.236	1.160615297	2.65E-07	5.30E-07	yes	up	0.83	0.77	0.6	2.46	2.58	2.61	0.733333333	2.55
FBgn0020269	mspo	M-spondin	3.382	1.757715027	1.85E-05	3.39E-05	yes	up	1.25	0.78	0.94	7.24	12.02	5.98	0.99	8.413333333
FBgn0020270	mre11	meiotic recombination 11	4.258	2.090108987	1.40E-49	7.45E-49	yes	up	3.65	3.77	3.21	23.25	25.7	25.68	3.543333333	24.87666667
FBgn0020277	lush	lush (lush) encodes a member of the odorant/pheromone-binding protein family. It is required for normal sensitivity to the male pheromone, 11-cis vaccenyl acetate.	31.672	4.985133907	0.00863947	0.013263652	yes	up	0	0	0	0.78	0.94	0.05	0	0.59
FBgn0020389	Papss	PAPS synthetase (Papss) encodes an enzyme that catalyzes the synthesis of 3'-phosphoadenosine 5'-phosphosulfate (PAPS), the sulfate donor compound in all sulfotransferase reactions. Maternally provided Papss product is required for the formation of the embryonic dorsal-ventral axis mediated by the sulfotransferase encoded by pip.	6.565	2.714839568	9.23E-100	7.64E-99	yes	up	2.46	2.24	3.08	29.28	26.17	28.73	2.593333333	28.06
FBgn0020445	E23	Early gene at 23	2.26	1.176340568	3.36E-05	6.07E-05	yes	up	0.48	0.4	0.69	2.04	1.54	2.29	0.523333333	1.956666667
FBgn0020493	Dad	Daughters against dpp (Dad) encodes the inhibitory SMAD in the BMP/Dpp pathway. It is involved in growth regulation and developmental patterning.	2.928	1.549791314	4.46E-39	2.06E-38	yes	up	2.6	2.35	2.71	12.98	12.6	11.66	2.553333333	12.41333333
FBgn0020496	CtBP	C-terminal Binding Protein	3.081	1.623182431	4.89E-112	4.37E-111	yes	up	18.09	17.4	19.28	100.06	94.69	85.01	18.25666667	93.25333333
FBgn0020497	emb	embargoed (emb) encodes an exportin involved in protein export from the nucleus. It regulates the response to hypoxia and is involved in centriole replication.	2.66	1.411485672	2.00E-118	1.85E-117	yes	up	13.44	13.44	14.79	62.51	61.68	59.05	13.89	61.08
FBgn0020513	Paics	PAICS bifunctional enzyme (Paics) encodes an essential enzyme in the pathway for de novo synthesis of the purine nucleotide inosine monophosphate (IMP). IMP is the precursor for purine nucleotides required for nucleic acids, energy transfer, cell signaling, and coenzymes.	3.144	1.65277063	1.15E-29	4.45E-29	yes	up	4.64	4.11	5.94	23.95	27.21	25.43	4.896666667	25.53
FBgn0020545	kraken	kraken	2.044	1.031378632	1.06E-51	5.81E-51	yes	up	72.38	71.02	69.92	234.03	234.9	248.13	71.10666667	239.02
FBgn0020616	SA	Stromalin (SA) encodes a subunit of the cohesin ring complex, which encircles sister chromatids after DNA replication and has multiple roles in the regulation of gene expression and DNA repair.	5.819	2.540882005	1.23E-89	9.56E-89	yes	up	1.47	1.57	1.52	14.73	13.34	13.79	1.52	13.95333333
FBgn0020633	Mcm7	Minichromosome maintenance 7 (Mcm7) encodes a component of the MCM2-7 hexamer, which forms part of the CMG complex, together with CDC45L and GINS proteins. CMG complex is the main DNA helicase that functions during DNA replication.	3.471	1.795279958	1.69E-44	8.39E-44	yes	up	3.16	2.8	3.27	18.07	17.17	19.1	3.076666667	18.11333333
FBgn0020880	CG7179	-	29.522	4.883700321	0.007553956	0.011659834	yes	up	0	0	0	0.11	0.4	0.08	0	0.196666667
FBgn0021738	Crg-1	Circadianly Regulated Gene	6.978	2.802798275	0.009196888	0.014085035	yes	up	0.06	0.04	0.09	0.49	0.68	0.87	0.063333333	0.68
FBgn0021764	sdk	sidekick	2.074	1.052091671	6.52E-24	2.25E-23	yes	up	4.53	4.27	4.28	13.88	16.82	14.07	4.36	14.92333333
FBgn0021765	scu	scully (scu) encodes a mitochondrial protein that is part of a three protein complex responsible for cleaving the 5'-end of mitochondrial tRNAs. scu product forms a sub-complex with the protein encoded by rswl. This sub-complex binds the tRNA and recruits the metallonuclease encoded by mldr, which is responsible for cleaving the phosphodiester backbone of the RNA. Loss of scu results in lethality…	2.027	1.019240121	6.71E-30	2.62E-29	yes	up	32.93	33.95	39.45	115.98	121.14	117.78	35.44333333	118.3
FBgn0021767	org-1	optomotor-blind-related-gene-1 (org-1) encodes a T-box transcription factor involved in the combinatorial activation of somatic muscle lineage-specific targets.	2.577	1.365520875	0.011328513	0.017200482	yes	up	0.15	0.12	0.11	0.75	0.45	0.47	0.126666667	0.556666667
FBgn0021795	Tapdelta	Translocon-associated protein delta	2.543	1.346612349	1.37E-87	1.05E-86	yes	up	90.4	92.41	105.23	416.35	395.06	423	96.01333333	411.47
FBgn0021796	Tor	Target of rapamycin	2.143	1.099300967	1.04E-30	4.12E-30	yes	up	3.61	3.54	4.46	13.46	13.89	13.69	3.87	13.68
FBgn0021874	Nle	Notchless	2.39	1.257001964	3.12E-15	8.49E-15	yes	up	4.07	5.11	6.1	18.28	20.26	19.14	5.093333333	19.22666667
FBgn0021875	Zfrp8	Zinc finger protein RP-8 (Zfrp8) is a highly conserved protein essential for stem cell maintenance and fast proliferating cells such as cancer cells. Zfrp8 functions in the formation of mRNA ribonucleoprotein (mRNP) complexes. Zfrp8 may regulate the binding of specific mRNPs to the small ribosomal subunit, ultimately controlling their cytoplasmic localization and translation.	3.612	1.852749985	8.49E-43	4.13E-42	yes	up	6.96	6.59	6.86	40.26	40.06	44.07	6.803333333	41.46333333
FBgn0021895	ytr	yantar (ytr) encodes a conserved arginine-rich protein involved in alternative splicing and hemocyte differentiation.	3.386	1.759417256	8.12E-117	7.47E-116	yes	up	14.59	16.37	16.34	93.2	85.9	91.89	15.76666667	90.33
FBgn0021979	l(2)k09913	lethal (2) k09913	2.528	1.337815773	8.76E-64	5.50E-63	yes	up	32.62	31.21	37.9	142.56	141.85	134.54	33.91	139.65
FBgn0022029	l(2)k01209	lethal (2) k01209	4.729	2.241596909	9.49E-107	8.24E-106	yes	up	5.73	5.15	5.66	42.46	44.13	40.66	5.513333333	42.41666667
FBgn0022160	Gpo1	Glycerophosphate oxidase 1 (Gpo1) encodes a mitochondrial inner membrane protein with glycerol-3-phosphate dehydrogenase activity.	2.039	1.027897846	3.63E-13	9.19E-13	yes	up	5.18	4.16	6.05	18.96	17	15.79	5.13	17.25
FBgn0022224	ubl	ubiquitin like	2.739	1.453869804	1.73E-14	4.59E-14	yes	up	33.73	24.98	30.91	115.17	141.84	133.1	29.87333333	130.0366667
FBgn0022344	CG10340	-	4.474	2.161488359	2.38E-87	1.82E-86	yes	up	22.97	20.99	25.35	161.31	186.12	160.26	23.10333333	169.23
FBgn0022349	CG1910	-	2.921	1.546614083	1.02E-91	8.02E-91	yes	up	11.81	10.44	11.44	57.87	55.1	51.97	11.23	54.98
FBgn0022361	Pur-alpha	Purine-rich binding protein-alpha (Pur-alpha) encodes a DNA- and RNA-binding protein involved in the regulation of transcription and cell-cycle. In the cytoplasm it is found in motile RNPs, indicating a role in RNA localization.	2.594	1.375062344	6.15E-35	2.65E-34	yes	up	6.19	4.48	5.86	29.78	26.06	28.35	5.51	28.06333333
FBgn0022724	Taf8	TBP-associated factor 8	2.067	1.047255113	2.27E-28	8.64E-28	yes	up	17.71	16.5	20.31	67.92	62.76	66.05	18.17333333	65.57666667
FBgn0022893	Df31	Decondensation factor 31	4.261	2.091328457	2.58E-127	2.52E-126	yes	up	18.39	17.34	21.82	150.57	131.47	127.96	19.18333333	136.6666667
FBgn0022942	Cbp80	cap binding protein 80	3.549	1.82725973	1.59E-56	9.22E-56	yes	up	2.6	2.62	2.68	15.89	15.71	14.83	2.633333333	15.47666667
FBgn0022960	vimar	Visceral mesodermal armadillo-repeats is involved in regulation of muscle homeostasis and rhabdomere development. Its expression in the visceral mesoderm is controlled by bap.	2.669	1.416435321	2.26E-27	8.41E-27	yes	up	4.47	2.98	4.03	17.71	17.02	17.23	3.826666667	17.32
FBgn0022985	qkr58E-2	quaking related 58E-2	2.24	1.163342658	2.81E-54	1.59E-53	yes	up	11.73	10.61	11.78	42.95	41.48	41.9	11.37333333	42.11
FBgn0022987	qkr54B	quaking related 54B	4.225	2.078838828	5.29E-58	3.12E-57	yes	up	1.99	2.23	2.27	13.92	14.89	13.16	2.163333333	13.99
FBgn0023000	mth	methuselah (mth) encodes a member of the Class B secretin family of G-protein-coupled receptors involved in lifespan. mth product also plays a role in the processes of learning and memory formation via the CREB pathway.	4.051	2.018437308	1.37E-50	7.37E-50	yes	up	2.8	3.02	3.54	17.74	17.68	18.03	3.12	17.81666667
FBgn0023023	CRMP	Collapsin Response Mediator Protein (CRMP) encodes a protein that contributes to pyrimidine catabolism, beta-alanine biosynthesis, neurogenesis and behavior.	2.21	1.144006358	1.30E-09	2.87E-09	yes	up	1.72	1.7	2.2	9.16	6.25	7.16	1.873333333	7.523333333
FBgn0023081	gek	genghis khan	2.968	1.569482477	1.50E-73	1.04E-72	yes	up	4.58	4.51	5.31	23.13	23.65	23.86	4.8	23.54666667
FBgn0023094	cyc	cycle (cyc) is a circadian clock gene. It encodes a transcription factor of the BHLH-PAS family and activates transcription of key clock genes as well as downstream clock-regulated genes.	2.654	1.408343082	1.27E-38	5.84E-38	yes	up	7.81	8.45	8.06	36	35.92	35.02	8.106666667	35.64666667
FBgn0023167	SmD3	Small ribonucleoprotein particle protein SmD3 (SmD3) encodes an RNA binding protein that forms a heterodimeric sub-complex with the product of SmB. They function as part of the heteroheptameric ring complex Sm core, which is involved in the formation of spliceosomal small nuclear RNPs (U1, U2, U4 and U5), which together catalyze pre-mRNA splicing. The product of SmD3 also has a function in germli…	2.562	1.356996346	7.69E-73	5.31E-72	yes	up	104.07	102.79	97.25	459.69	394.3	425.5	101.37	426.4966667
FBgn0023170	RpL39	Ribosomal protein L39	3.762	1.911477628	3.35E-67	2.19E-66	yes	up	584.23	655.67	611.28	3272.62	3831.13	3588.16	617.06	3563.97
FBgn0023172	RhoGEF2	Rho guanine nucleotide exchange factor 2	2.635	1.397684701	1.44E-70	9.75E-70	yes	up	5.67	6.04	4.48	24.45	22.68	24.39	5.396666667	23.84
FBgn0023178	Pdf	Pigment-dispersing factor (Pdf) encodes a secreted biologically active neuropeptide that acts via a specific G-protein-coupled receptor to trigger intracellular signaling. It has a prominent role in the physiology of circadian rhythms, as well as contributing to other processes such as control of flight and digestion.	6.902	2.78707236	1.40E-07	2.84E-07	yes	up	0.17	0.93	0.67	6.88	7.16	7.31	0.59	7.116666667
FBgn0023180	Orc6	Origin recognition complex subunit 6 (Orc6) encodes a subunit of the Origin Recognition Complex (ORC), which is essential for the initiation of DNA replication in eukaryotic cells. Orc6 product has an additional independent function in cytokinesis through the interaction with the septin protein encoded by pnut.	183.08	7.516326823	4.44E-09	9.56E-09	yes	up	0	0	0	2.8	3.24	3.94	0	3.326666667
FBgn0023213	eIF4G1	eukaryotic translation initiation factor 4G1	3.227	1.690153631	7.78E-71	5.28E-70	yes	up	13.87	13.7	15.82	74.42	87.05	69.8	14.46333333	77.09
FBgn0023214	edl	ETS-domain lacking (edl) encodes a protein involved in Egfr signaling pathway regulation. It regulates the transcriptional repressor encoded by aop.	2.135	1.094249125	7.95E-06	1.48E-05	yes	up	1.54	1.76	2.06	6.76	6.33	5.68	1.786666667	6.256666667
FBgn0023407	B4	B4	2.983	1.576761973	4.31E-79	3.11E-78	yes	up	4.73	4.26	4.95	24.96	22.89	20.72	4.646666667	22.85666667
FBgn0023458	Rbcn-3A	Rabconnectin-3A (Rbcn-3A) encodes a protein that is part of a regulatory subunit of the Vacuolar H[+] ATPase required for acidification of intracellular vesicles and the lysosome. It is involved in endocytic trafficking and lysosome function, and mutations block Notch signaling in follicle cells and imaginal disc cells.	2.106	1.074408883	9.57E-37	4.26E-36	yes	up	5.18	4.99	5.65	17.63	19.89	17.41	5.273333333	18.31
FBgn0023477	Taldo	Transaldolase	2.725	1.446492802	9.25E-78	6.61E-77	yes	up	32.77	31.35	36.72	155.78	159.56	150.75	33.61333333	155.3633333
FBgn0023489	Pph13	PvuII-PstI homology 13 (Pph13) encodes a paired-class homeodomain protein. It is critical for rhabdomeric photoreceptor differentiation, phototransduction and rhabdomere morphogenesis.	9.288	3.215310988	3.06E-07	6.10E-07	yes	up	0.15	0.05	0.1	1.73	1.15	1.63	0.1	1.503333333
FBgn0023495	Lip3	Lip3	2.288	1.194319425	0.00535938	0.008373292	yes	up	0.52	0.48	0.53	1.89	1.95	1.95	0.51	1.93
FBgn0023507	D2hgdh	D-2-hydroxyglutaric acid dehydrogenase	2.306	1.205287639	8.70E-23	2.92E-22	yes	up	6	6.47	7.51	24.37	24.75	26.73	6.66	25.28333333
FBgn0023512	eIF2Bepsilon	eukaryotic translation initiation factor 2B subunit epsilon	3.296	1.720795824	2.58E-84	1.93E-83	yes	up	8.01	6.92	8.13	42.17	40.58	41.61	7.686666667	41.45333333
FBgn0023513	CG14803	-	2.159	1.1101668	1.17E-17	3.43E-17	yes	up	2.4	2.46	2.4	9.24	8.23	8.47	2.42	8.646666667
FBgn0023514	CG14805	-	3.506	1.809961014	1.32E-34	5.65E-34	yes	up	3.95	3.2	3.83	20.54	20.5	22.37	3.66	21.13666667
FBgn0023517	Pgam5	Phosphoglycerate mutase 5	2.088	1.061970143	6.26E-25	2.21E-24	yes	up	16.32	16.43	15.62	57.87	53.58	54.89	16.12333333	55.44666667
FBgn0023524	CG3078	-	3.149	1.654833019	0.036327917	0.052302943	yes	up	0.06	0.02	0.04	0.25	0.24	0.18	0.04	0.223333333
FBgn0023527	CG3071	-	2.244	1.166002947	4.95E-16	1.38E-15	yes	up	4.33	4.66	4.57	15.66	17.95	16.57	4.52	16.72666667
FBgn0023528	CG2924	-	2.019	1.013611027	3.25E-17	9.35E-17	yes	up	7.9	7.78	9.88	36.45	34.55	32.89	8.52	34.63
FBgn0023531	CG32809	-	2.038	1.027056327	6.75E-11	1.57E-10	yes	up	1.01	1.07	1.06	3.18	3.02	3.37	1.046666667	3.19
FBgn0023540	CG3630	-	2.653	1.407614113	2.51E-05	4.57E-05	yes	up	1.2	1.34	1.17	6.87	3.05	6.21	1.236666667	5.376666667
FBgn0023541	Cyp4d14	Cyp4d14	3.825	1.935387739	1.37E-05	2.52E-05	yes	up	0.48	0.19	0.42	2.08	2.36	2.25	0.363333333	2.23
FBgn0023550	FarO	Fatty acyl-CoA reductase in oenocytes	3.109	1.636469279	0.011572227	0.017559052	yes	up	0.13	0.26	0.65	2.28	0.74	2.31	0.346666667	1.776666667
FBgn0024177	zpg	zero population growth	11.883	3.570825359	1.43E-92	1.13E-91	yes	up	2.85	2.03	1.6	45.31	39.95	40.18	2.16	41.81333333
FBgn0024179	wit	wishful thinking (wit) encodes a BMP Type II Receptor that, upon binding of the ligand encoded by gbb, makes a complex with either tkv or sax encoding BMP type I receptors. This complex initiates phosphorylation and nuclear translocation of the transcription factor encoded by Mad. wit product controls synaptic homeostasis and neurotransmission at the neuromusclular junction during larval developm…	2.826	1.498911937	9.78E-37	4.35E-36	yes	up	4.28	4.01	3.62	20.33	19.36	16.35	3.97	18.68
FBgn0024189	sns	sticks and stones (sns) encodes a single-pass transmembrane protein of the immunoglobulin superfamily, which mediates cell-cell recognition and adhesion. The product of sns marks the fusion competent population of myoblasts. It also contributes to formation and function of the nephrocyte diaphragm and cell sorting within the developing ommatidia.	2.774	1.471793832	3.01E-20	9.42E-20	yes	up	0.62	0.62	0.63	2.77	3.33	2.92	0.623333333	3.006666667
FBgn0024194	rasp	rasp (rasp) encodes an acyltransferase enzyme that adds essential N-terminal palmitate modifications to the secreted signaling domains of the products of hh and spi. The modification of the product of spi appears to increase the local concentration of the ligand by restricting its diffusion.	2.164	1.113633952	1.40E-08	2.95E-08	yes	up	2.48	2.23	2.54	9.76	7.61	8.5	2.416666667	8.623333333
FBgn0024234	gbb	glass bottom boat (gbb) encodes a BMP ligand in the TGF-beta/BMP family of dimeric signaling molecules. It binds to a receptor complex to transduce signal through phosphorylation of the product of Mad. It contributes to maintain stem cell populations, control cell fate specification, proliferation, synapse growth and neuropeptide release.	2.146	1.101437069	1.74E-16	4.92E-16	yes	up	7.5	8.41	10.87	33.63	29.93	31.32	8.926666667	31.62666667
FBgn0024248	chico	chico	2.715	1.441057256	5.04E-83	3.74E-82	yes	up	7.91	7.19	7.87	40.78	36.3	38.35	7.656666667	38.47666667
FBgn0024250	brk	brinker (brk) encodes a transcriptional repressor that plays important roles in the development of many tissues, including most imaginal discs, where its expression is negatively regulated by Dpp signaling.	2.45	1.292537686	0.000761202	0.001265714	yes	up	0.24	0.25	0.28	1.13	0.89	1.12	0.256666667	1.046666667
FBgn0024285	Srp54	Srp54	3.59	1.843853419	2.61E-72	1.79E-71	yes	up	6.09	7.07	7.3	41.31	41.25	38.89	6.82	40.48333333
FBgn0024294	Spn43Aa	Serpin 43Aa	5.669	2.503070732	1.17E-54	6.66E-54	yes	up	6.48	5.39	7.78	52.17	68.15	62	6.55	60.77333333
FBgn0024326	Mkk4	MAP kinase kinase 4 (Mkk4) encodes a mitogen activated protein kinase kinase (MAPKK) involved in the Jun kinase (JNK) pathway. It is directly activated by the MAPKKK encoded by Tak1. Mkk4 product roles include activation of intracellular JNK signalling upon the TNF family ligand encoded by egr and regulation of axon stability.	2.209	1.143660852	2.42E-35	1.05E-34	yes	up	7.24	6.4	7.3	26.68	24.88	24.9	6.98	25.48666667
FBgn0024329	Mekk1	Mekk1 (Mekk1) encodes a MAP kinase kinase kinase that regulates the stress response. It is required for resistance to several stresses, notably osmotic shock, and for the regulation of the activity of the product of Duox.	2.126	1.087869876	8.68E-32	3.51E-31	yes	up	4.64	4.41	4.14	18.57	17.66	17.16	4.396666667	17.79666667
FBgn0024364	CG11417	-	2.697	1.431333145	4.03E-30	1.58E-29	yes	up	4.1	4.71	5.4	20.48	21.23	21.61	4.736666667	21.10666667
FBgn0024366	CG11409	-	4.652	2.217918813	0.002456744	0.003942031	yes	up	0.18	0.13	0	1.14	0.46	0.81	0.103333333	0.803333333
FBgn0024491	Bin1	Bicoid interacting protein 1 (Bin1) interacts with sequence-specific transcription factors (e.g. the product of bcd, Kr, Trl) to help recruit the Sin3A-HDAC1 histone deacetylase co-repressor complex to target genes. The product of Bin1 contributes to axis patterning and embryonic segmentation via transcription regulation.	2.899	1.53554817	5.61E-17	1.61E-16	yes	up	8.18	14.9	13.82	70.92	82.41	74.35	12.3	75.89333333
FBgn0024558	Dph5	Diphthamide methyltransferase	2.743	1.455971292	2.81E-46	1.43E-45	yes	up	27.58	21.42	27.15	112.13	111.69	118.87	25.38333333	114.23
FBgn0024698	Cpsf160	Cleavage and polyadenylation specificity factor 160	2.292	1.196725791	1.21E-36	5.36E-36	yes	up	4.84	4.38	4.92	18	18.89	16.67	4.713333333	17.85333333
FBgn0024733	RpL10	Ribosomal protein L10	3	1.584946153	1.65E-89	1.28E-88	yes	up	263.31	300.42	300.73	1358.49	1492.45	1393.86	288.1533333	1414.933333
FBgn0024811	Crk	Crk oncogene	2.069	1.048916368	3.16E-38	1.44E-37	yes	up	33.25	31.9	34.54	133.45	121.36	112.5	33.23	122.4366667
FBgn0024846	p38b	p38b MAP kinase (p38b) encodes the serine/threonine kinase that constitutes MAP kinase signaling cascades. It is phosphorylated by MAPK kinases and phosphorylates various substrates that play roles in stress responses, immune responses and differentiation.	2.124	1.086556195	2.90E-07	5.79E-07	yes	up	3.75	2.51	2.47	10.66	10.99	8.96	2.91	10.20333333
FBgn0024897	b6	b6	3.391	1.761545101	3.46E-10	7.83E-10	yes	up	0.68	0.86	0.95	4.11	5.59	4.28	0.83	4.66
FBgn0024912	agt	O-6-alkylguanine-DNA alkyltransferase	2.58	1.367149087	1.30E-06	2.52E-06	yes	up	2.5	4.19	2.73	10.82	12.85	13.27	3.14	12.31333333
FBgn0024913	Actbeta	Activin-beta (Actbeta) encodes a ligand of the TGF beta superfamily. It signals through the type I receptor encoded by babo and the Smad family member encoded by Smox. Actbeta is expressed primarily in the central and peripheral nervous sysems and its product regulates aspects of metabolism, insulin signaling, hemocyte development and body size.	7.389	2.885351547	3.49E-29	1.35E-28	yes	up	0.62	0.39	0.85	7.51	10.26	7.3	0.62	8.356666667
FBgn0024920	Ts	Thymidylate synthase	4.16	2.05666205	8.62E-24	2.96E-23	yes	up	2.46	3.79	2.89	23.34	20.27	22.75	3.046666667	22.12
FBgn0024941	RSG7	Regulator of G-protein signaling 7	7.482	2.90344849	1.32E-49	7.01E-49	yes	up	0.76	0.41	0.74	8.16	6.58	7.27	0.636666667	7.336666667
FBgn0024956	Mat1	Menage a trois 1	2.979	1.574949268	1.15E-61	7.06E-61	yes	up	14.94	15.25	17.44	82.88	72.8	78.2	15.87666667	77.96
FBgn0024983	CG4293	-	2.024	1.017384038	2.03E-20	6.39E-20	yes	up	10.73	10.23	9.15	35.08	33.26	32.59	10.03666667	33.64333333
FBgn0024985	Rilpl	Rab interacting lysosomal protein like	2.618	1.388683851	3.00E-33	1.25E-32	yes	up	4.92	3.85	5.31	21.46	18.97	19.91	4.693333333	20.11333333
FBgn0024986	CG3719	-	2.156	1.108562108	2.00E-13	5.10E-13	yes	up	10.75	11.05	10.78	36.13	38.91	40.23	10.86	38.42333333
FBgn0024987	ssx	sister-of-Sex-lethal	2.619	1.388996662	8.96E-62	5.50E-61	yes	up	7.27	7.55	7.58	33.24	34.59	33.32	7.466666667	33.71666667
FBgn0024989	CG3777	-	2.062	1.044173538	3.03E-05	5.49E-05	yes	up	0.98	0.76	0.73	3.14	3.13	2.29	0.823333333	2.853333333
FBgn0024996	eIF2Bbeta	eukaryotic translation initiation factor 2B subunit beta	2.658	1.410246051	3.95E-32	1.61E-31	yes	up	16.5	12.38	17.09	64.06	69	68.86	15.32333333	67.30666667
FBgn0024997	CG2681	-	4.008	2.002835219	6.71E-15	1.80E-14	yes	up	1.11	0.61	0.65	5.42	4.86	4.89	0.79	5.056666667
FBgn0025336	CG4882	-	2.54	1.344897843	7.12E-46	3.61E-45	yes	up	15.91	14.09	14.92	62.81	64.23	61.1	14.97333333	62.71333333
FBgn0025355	SuUR	Suppressor of Under-Replication	2.035	1.024758316	7.52E-10	1.67E-09	yes	up	1.96	1.5	1.77	6.74	5.24	5.58	1.743333333	5.853333333
FBgn0025366	Ip259	Intronic Protein 259	2.218	1.149570938	5.35E-40	2.50E-39	yes	up	47.91	46.78	48.97	178.37	192.82	168.21	47.88666667	179.8
FBgn0025390	Mur2B	Mucin related 2B	2.566	1.359558772	6.38E-14	1.66E-13	yes	up	0.66	0.57	0.76	2.9	2.49	2.76	0.663333333	2.716666667
FBgn0025394	inc	insomniac (inc) encodes a BTB domain-containing protein that is essential in neurons for normal sleep-wake cycles.	2.164	1.113497871	4.77E-37	2.14E-36	yes	up	8.19	7.7	9.09	30.49	29.08	28.21	8.326666667	29.26
FBgn0025463	Bap60	Brahma associated protein 60kD	2.938	1.554640867	1.29E-61	7.92E-61	yes	up	9.07	8.43	8.46	42.65	41.95	41.14	8.653333333	41.91333333
FBgn0025525	bab2	bric a brac 2 (bab2) encodes a transcriptional regulator that functions partially redundantly with the product of bab1. It is part of the conserved proximal-distal gene regulatory network module. It contributes to pattern formation, ovary morphogenesis, abdominal pigmentation and olfactory receptor neuron fate diversity.	2.621	1.389928395	1.71E-11	4.07E-11	yes	up	0.88	0.91	1.57	5.1	4.64	4.8	1.12	4.846666667
FBgn0025574	Pli	Pellino (Pli) encodes a RING-domain-containing ubiquitin E3 ligase that coordinates with ubiquitin-activating (E1) and ubiquitin-conjugating (E2) enzymes to degrade target proteins. It functions as a negative regulator of the Toll-mediated innate immunity pathway.	2.533	1.340779184	1.46E-40	6.89E-40	yes	up	6.36	6.05	6.13	27.61	25.79	25.14	6.18	26.18
FBgn0025615	Torsin	Torsin (Torsin) encodes an AAA-ATPase that is implicated in the export of large ribonuclear protein particles through the nuclear membrane. It regulates dopamine levels.	2.288	1.193910427	9.17E-20	2.84E-19	yes	up	10.05	8.97	9.17	34.99	37.23	32.67	9.396666667	34.96333333
FBgn0025624	CG4025	-	2.008	1.005647814	6.74E-08	1.38E-07	yes	up	5.53	4.22	5.7	15.2	17.49	18.77	5.15	17.15333333
FBgn0025627	CG4194	-	2.238	1.161934511	0.04968224	0.07024934	yes	up	0.34	0.43	0.45	1.25	1.89	1.34	0.406666667	1.493333333
FBgn0025629	CG4045	-	2.436	1.284264052	2.64E-09	5.74E-09	yes	up	3.75	4.29	4.14	14.88	16.65	17.27	4.06	16.26666667
FBgn0025631	moody	moody	2.417	1.273250799	5.37E-54	3.02E-53	yes	up	9.28	9.64	9.79	40.27	37.84	34.93	9.57	37.68
FBgn0025632	CG4313	-	2.011	1.00808124	1.91E-05	3.49E-05	yes	up	1.35	1.41	1.49	5.14	4.02	5.36	1.416666667	4.84
FBgn0025633	CG13366	-	2.458	1.297696843	1.85E-61	1.13E-60	yes	up	5.65	5.63	5.9	24.81	22.61	22.41	5.726666667	23.27666667
FBgn0025638	Roc1a	Regulator of cullins 1a (Roc1a) encodes a C2H2 type zinc finger protein and component of several Cullin-Ring E3 ubiquitin ligase complexes. It binds directly to the Cullin subunit within the CRL complex and functions to recruit ubiquitin-charged E2 proteins.	2.41	1.268744998	6.87E-52	3.77E-51	yes	up	60.06	61.09	65.41	238.56	252.64	240.03	62.18666667	243.7433333
FBgn0025639	Hmt4-20	Histone methyltransferase 4-20 (Hmt4-20) encodes a di- and trimethyltransferase, acting on the lysine 20 residue of monomethylated Histone H4.	2.729	1.448610612	1.02E-94	8.21E-94	yes	up	9.64	8.69	10.63	46.39	44.02	42.97	9.653333333	44.46
FBgn0025640	CG13369	-	2.207	1.142072433	2.48E-17	7.17E-17	yes	up	8.83	10.02	9.96	32.86	35.06	36.77	9.603333333	34.89666667
FBgn0025676	CkIIalpha-i3	CKII-alpha subunit interactor-3	2.386	1.25436473	1.46E-27	5.47E-27	yes	up	9.43	11.61	10.03	42.38	43	42.45	10.35666667	42.61
FBgn0025692	Lfg	Lifeguard	2.311	1.208273633	6.16E-07	1.21E-06	yes	up	7.05	7.37	9.61	40.53	28.97	19.59	8.01	29.69666667
FBgn0025716	Bap55	Brahma associated protein 55kD (Bap55) encodes a member of two chromatin remodeling complexes. As part of the Brahma complex, it is needed for cell growth and survival in the wing imaginal disc; as a member of the TIP60 complex, it is thought to regulate dendrite wiring specificity in olfactory projection neurons.	2.491	1.316621218	1.47E-39	6.84E-39	yes	up	12.48	12.29	12.46	49.58	52.56	50.48	12.41	50.87333333
FBgn0025726	unc-13	unc-13	3.053	1.610358351	2.80E-57	1.64E-56	yes	up	3.48	3.32	4.09	15.47	16.91	14.59	3.63	15.65666667
FBgn0025742	mtm	myotubularin (mtm) encodes a phosphatidylinositol-3-phosphatase that, together with the products of Sbf and Rab21, regulates macrophage protrusion formation. It is involved in cortical actin cytoskeleton organization, chromosome segregation and endocytic recycling.	2.135	1.094053	9.34E-45	4.66E-44	yes	up	16.45	15.4	18.14	59	59.3	59.35	16.66333333	59.21666667
FBgn0025781	Cdc16	Cell division cycle 16 (Cdc16) encodes an essential subunit of the anaphase promoting complex/cyclosome (APC/C). Together with other subunits, it forms a functional subcomplex of the APC/C that binds to the product of shtd and is likely to be involved in activator and substrate binding.	2.364	1.241004109	4.93E-45	2.47E-44	yes	up	8.19	7.76	7.76	32.33	30.5	30.22	7.903333333	31.01666667
FBgn0025835	CG17707	-	2.188	1.129548434	0.001006743	0.001660086	yes	up	0.43	0.24	0.36	1.1	1.37	1.21	0.343333333	1.226666667
FBgn0025836	RhoGAP1A	Rho GTPase activating protein at 1A	2.202	1.13864321	7.22E-34	3.04E-33	yes	up	3.55	3.31	4.26	13.54	13.55	13.49	3.706666667	13.52666667
FBgn0025874	Meics	Meiotic central spindle	2.557	1.354252825	9.92E-24	3.40E-23	yes	up	3.73	3.7	3.97	15.98	16	16.14	3.8	16.04
FBgn0025878	wrapper	wrapper	3.031	1.599778592	1.06E-15	2.91E-15	yes	up	0.97	1.15	1.19	4.78	6.28	5.94	1.103333333	5.666666667
FBgn0025879	Timp	Tissue inhibitor of metalloproteases (Timp) encodes a member of a family of proteins that are able to block access to the catalytic domain of matrix metalloproteinases, thus regulating extracellular matrix remodelling.	3.26	1.704812674	3.25E-25	1.15E-24	yes	up	11.72	9.05	11.11	67.93	41.73	61.97	10.62666667	57.21
FBgn0025885	Inos	myo-inositol-1-phosphate synthase	2.019	1.013694803	3.27E-63	2.03E-62	yes	up	145.85	131.88	134.63	470.51	466.11	437.54	137.4533333	458.0533333
FBgn0026015	Top3beta	Topoisomerase 3beta (Top3beta) encodes an RNA topoisomerase that participates in both transcription and translation. It promotes transcription by being recruited by the product of Tdrd3, an epigenetic reader recognizing dimethylarginine motifs in core histones. It contributes to translation by complexing with the product of Fmr1, an RNA-binding protein deficient in fragile X mental retardation sy…	2.495	1.319147703	3.52E-67	2.30E-66	yes	up	10.9	12	11.66	48.32	47.25	49.66	11.52	48.41
FBgn0026056	Rlip	Ral interacting protein	2.399	1.262454483	1.51E-23	5.14E-23	yes	up	4.26	3.66	4.06	15.41	16.52	15.46	3.993333333	15.79666667
FBgn0026090	CG14812	-	2.389	1.256686702	9.48E-18	2.78E-17	yes	up	11.89	13.85	12.57	54.19	49.48	46.89	12.77	50.18666667
FBgn0026148	CG12253	-	529.522	9.04854629	2.29E-13	5.83E-13	yes	up	0	0	0	4.87	9.16	6.92	0	6.983333333
FBgn0026149	BCL7-like	BCL7-like	2.569	1.360934956	3.88E-13	9.81E-13	yes	up	2.63	3.43	3.77	13.97	12.27	15.48	3.276666667	13.90666667
FBgn0026175	SkpC	SKP1-related C	2.856	1.513889146	1.39E-53	7.78E-53	yes	up	32.88	34.24	34.74	164.66	156.91	154.09	33.95333333	158.5533333
FBgn0026181	Rok	Rho kinase (Rok) encodes a kinase that, when activated by the GTP form of the product of Rho1, phosphorylates and modulates cytoskeletal proteins, particularly myosin II. Dynamic regulation of this kinase in subcellular locales influences cell polarization, movement, and shape during interphase and mitosis.	2.499	1.321213028	3.32E-93	2.65E-92	yes	up	6.58	6.12	6.86	29.83	28.34	26.77	6.52	28.31333333
FBgn0026196	nop5	nop5	3.205	1.680442974	1.48E-69	9.91E-69	yes	up	16.68	14.99	18.04	87.4	97.4	83.91	16.57	89.57
FBgn0026197	lncRNA:noe	long non-coding RNA:noe	3.669	1.875445493	0.00221903	0.003572933	yes	up	0.23	0.39	0.25	1.81	1.93	1.61	0.29	1.783333333
FBgn0026238	gus	gustavus (gus) encodes a cullin-RING ubiquitin E3 ligase specificity receptor. It interacts genetically and physically with the product of Cul5, and putatively regulates stability of target proteins including the one encoded by vas. It is involved in oogenesis and germ cell maintenance.	2.663	1.413007824	7.54E-25	2.66E-24	yes	up	7.04	5.53	6.01	31.71	32.74	28.11	6.193333333	30.85333333
FBgn0026262	bip2	bip2	2.401	1.263517695	8.43E-37	3.76E-36	yes	up	9.87	10.47	10.08	40.25	44.87	35.63	10.14	40.25
FBgn0026323	Tak1	TGF-beta activated kinase 1 (Tak1) encodes a MAP kinase kinase kinase that functions downstream of the products of imd, Fadd and Diap2. It also functions upstream of the IKK complex in the Imd pathway, a pathway regulating the antibacterial response and other less characterized cellular processes. Upon activation the product of imd, the product of Tak1 can also activate the JNK pathway at the lev…	2.419	1.274152866	1.47E-25	5.27E-25	yes	up	3.35	3.06	3.96	15.94	12.84	14.29	3.456666667	14.35666667
FBgn0026326	Mad1	Mitotic arrest-deficient 1 (Mad1) encodes a conserved, essential component of the spindle checkpoint. During mitosis, it is recruited to unattached kinetochores, where it binds the product of mad2 and promotes the assembly of the products of mad2 and fzy into the mitotic checkpoint complex. During interphase, Mad1 is intranuclear, bound to the product of mad2, and associated primarily with the nu…	2.499	1.321488733	1.52E-41	7.25E-41	yes	up	7.57	7.33	9.17	34.37	32.35	32.61	8.023333333	33.11
FBgn0026361	5-Sep	Septin 5 (Sep5) encodes a member of the septin family of GTP-binding proteins. Septins form hetero-oligomeric filaments and rings that have roles in cytokinesis, cell polarity and membrane rigidity. Sep5 is not essential for development, but mutants display a synthetic lethal pupal phenotype when combined with mutations in its paralog Sep2.	2.3	1.201343177	7.03E-11	1.63E-10	yes	up	4.12	3.47	3.98	13.07	13.28	17.46	3.856666667	14.60333333
FBgn0026369	Sara	Smad anchor for receptor activation	2.143	1.099460053	7.77E-41	3.68E-40	yes	up	7.28	6.14	7.08	25.51	23.96	23.41	6.833333333	24.29333333
FBgn0026372	RpL23A	Ribosomal protein L23A (RpL23A) encodes an essential ribosomal RNA binding protein of the large ribosomal subunit involved in protein synthesis.	3	1.584893353	1.55E-237	2.35E-236	yes	up	289.59	299.64	301.11	1491.41	1453.1	1437.35	296.78	1460.62
FBgn0026373	RpII33	RNA polymerase II 33kD subunit	2.528	1.338069518	3.25E-24	1.13E-23	yes	up	11.65	11.29	14.25	49.44	53.63	51.17	12.39666667	51.41333333
FBgn0026374	Rhp	Rhophilin	5.651	2.498554106	1.57E-30	6.18E-30	yes	up	0.77	0.71	0.81	6.47	6.67	7.22	0.763333333	6.786666667
FBgn0026378	Rep	Rab escort protein	2.857	1.514715699	6.87E-16	1.90E-15	yes	up	1.85	2.35	1.93	9.71	9.66	9.71	2.043333333	9.693333333
FBgn0026403	Ndg	Nidogen/entactin	2.659	1.410941751	1.64E-11	3.89E-11	yes	up	0.98	0.97	1.05	5.24	3.19	4.79	1	4.406666667
FBgn0026417	Hus1-like	Hus1-like (Hus1-like) encodes a protein that together with proteins encoded by Rad1 and Rad9 form the 9-1-1 checkpoint protein complex. This complex plays a central role in the DNA damage-induced checkpoint response.	2.218	1.149431973	0.000130851	0.000227601	yes	up	1.58	1.62	2.2	7.14	6.75	5.52	1.8	6.47
FBgn0026433	Grip128	Grip128 (Grip128) encodes a component of the Gamma-tubulin ring complex, which is a potent microtubule nucleator in eukaryotic cells essential for successful chromosome segregation and cell division.	2.107	1.074984205	1.27E-36	5.63E-36	yes	up	8.31	8.35	9.15	30.34	27.95	31.6	8.603333333	29.96333333
FBgn0026439	Eaat1	Excitatory amino acid transporter 1 (Eaat1) encodes a transmembrane protein with a glutamate:sodium symporter activity. It is regulated by Notch signalling and contributes to larval locomotion and lifespan.	2.775	1.472378875	3.56E-14	9.33E-14	yes	up	1.93	2.2	2.93	13.14	8.67	11.72	2.353333333	11.17666667
FBgn0026533	Dek	Dek (Dek) encodes a DNA binding protein involved in DNA repair and heterochromatin integrity.	2.623	1.391425437	1.49E-116	1.37E-115	yes	up	19.67	19.94	20.89	86.71	83.22	86.45	20.16666667	85.46
FBgn0026565	Ass	Argininosuccinate synthase	2.005	1.003354707	0.002372096	0.003810716	yes	up	1.31	0.84	1.49	2.45	3.35	2.94	1.213333333	2.913333333
FBgn0026566	CG1307	-	2.604	1.380902262	6.47E-74	4.51E-73	yes	up	54.73	60.66	60.66	246.75	251.8	246.28	58.68333333	248.2766667
FBgn0026570	CG5704	-	2.043	1.030587118	3.98E-05	7.15E-05	yes	up	1.96	2.14	2.04	6.46	6.88	7.12	2.046666667	6.82
FBgn0026575	hang	hangover (hang) encodes a nuclear zinc finger protein that is expressed in adult fly brain neurons. Lack of hang produces a reduction of Fas2 expression. Its roles include life span, bouton growth at the neuromuscular junction and regulation of cellular stress in response to ethanol, heat and paraquat.	3.961	1.985758584	9.41E-91	7.37E-90	yes	up	2.18	2.24	2.15	13.84	15.37	14.08	2.19	14.43
FBgn0026679	IntS4	Integrator 4	2.968	1.56966557	1.35E-06	2.61E-06	yes	up	1.12	0.43	1.37	4.07	4.61	5.42	0.973333333	4.7
FBgn0026713	l(1)G0007	lethal (1) G0007	2.085	1.059984323	4.04E-38	1.84E-37	yes	up	7.95	6.95	7.53	25.39	24.99	23.9	7.476666667	24.76
FBgn0026749	Yippee	Yippee	2.092	1.065052998	1.41E-09	3.11E-09	yes	up	4.82	4.51	4.9	17.02	17.01	14.99	4.743333333	16.34
FBgn0026869	Thd1	Thd1	2.07	1.04992127	1.05E-26	3.86E-26	yes	up	2.99	3	2.86	9.32	9.6	8.98	2.95	9.3
FBgn0026872	CG14777	-	2.53	1.338993808	1.16E-05	2.15E-05	yes	up	1.77	3.26	2.63	10.69	10.09	10.31	2.553333333	10.36333333
FBgn0026876	CG11403	-	2.791	1.480969427	1.92E-13	4.90E-13	yes	up	1.41	1.1	1.06	5.24	5.7	5.44	1.19	5.46
FBgn0026878	CG4325	-	3.612	1.852717633	1.45E-09	3.19E-09	yes	up	2.34	2.28	2.2	13.68	16	12.84	2.273333333	14.17333333
FBgn0026879	CG13364	-	3.504	1.809086416	7.42E-59	4.41E-58	yes	up	79.67	84.57	85.4	444.94	484.08	467.91	83.21333333	465.6433333
FBgn0027074	Ugt36F1	UDP-glycosyltransferase family 36 member F1	3.308	1.72587899	8.90E-33	3.67E-32	yes	up	4.72	4.15	5.38	24.24	26.68	20.13	4.75	23.68333333
FBgn0027083	MetRS-m	Methionyl-tRNA synthetase%2C mitochondrial	2.544	1.347066073	3.89E-63	2.42E-62	yes	up	12.81	12.18	13.52	55.68	50.14	52.9	12.83666667	52.90666667
FBgn0027084	LysRS	Lysyl-tRNA synthetase	2.726	1.446813706	1.12E-68	7.42E-68	yes	up	14.8	13.56	15.36	65.77	61.6	68.13	14.57333333	65.16666667
FBgn0027085	LeuRS-m	Leucyl-tRNA synthetase%2C mitochondrial	2.501	1.322297369	7.43E-34	3.13E-33	yes	up	2.96	2.74	2.96	14.26	12.09	12.88	2.886666667	13.07666667
FBgn0027086	IleRS	Isoleucyl-tRNA synthetase	2.126	1.088269454	1.91E-44	9.50E-44	yes	up	13.91	14.72	14.97	49.22	53.55	50.33	14.53333333	51.03333333
FBgn0027087	HisRS	Histidyl-tRNA synthetase	2.335	1.223541403	1.93E-49	1.02E-48	yes	up	16.22	15.12	15.88	58.56	62.02	59.54	15.74	60.04
FBgn0027090	GlnRS	Glutaminyl-tRNA synthetase	2.573	1.363412876	2.33E-49	1.23E-48	yes	up	10.6	10.94	10.36	43.31	45.19	47.01	10.63333333	45.17
FBgn0027094	AlaRS	Alanyl-tRNA synthetase	2.083	1.058390062	7.89E-52	4.32E-51	yes	up	23.16	23.4	24.72	81.42	88.19	81.94	23.76	83.85
FBgn0027101	Dyrk3	Dual-specificity tyrosine phosphorylation-regulated kinase 3	2.096	1.067550577	1.79E-14	4.74E-14	yes	up	2.63	2.5	2.6	8.51	9.88	8.01	2.576666667	8.8
FBgn0027106	Inx7	Innexin 7 (Inx7) is one out of eight gap junction protein encoding genes in Drosophila. It is expressed in all embryonic epithelia from early to late stages of development and is found in glial and neuronal cells. It is functionally required for embryonic nervous system development.	2.913	1.542655989	6.55E-08	1.35E-07	yes	up	1.07	0.88	1.46	5.32	6.16	4.82	1.136666667	5.433333333
FBgn0027108	Inx2	Innexin 2 (Inx2) encodes a gap junction protein that can form heteromeric gap junction channels via interaction with the products of ogre or Inx3. It can also interact with cell adhesion forming components encoded by shg and arm. It contributes to epithelial organization and polarity of the embryonic epidermis, regulation of morphogen-dependent organ size and stem cell behavior.	2.07	1.049288784	8.17E-25	2.88E-24	yes	up	10.01	9.33	12.08	33.17	36.38	36.74	10.47333333	35.43
FBgn0027259	Kmn1	kinetochore Mis12-Ndc80 network component 1	4.993	2.319859195	1.86E-17	5.41E-17	yes	up	2.27	2.52	3.56	23.02	24.93	20.25	2.783333333	22.73333333
FBgn0027291	Idh3a	Isocitrate dehydrogenase 3a	2.232	1.158160732	7.17E-49	3.77E-48	yes	up	20.52	17.03	21.87	73.08	68.44	66.99	19.80666667	69.50333333
FBgn0027329	CCT6	Chaperonin containing TCP1 subunit 6	2.037	1.026708501	1.32E-35	5.74E-35	yes	up	33.46	33.89	39.97	116.81	125.89	117.44	35.77333333	120.0466667
FBgn0027330	l(1)G0020	lethal (1) G0020	4.24	2.084218024	1.26E-44	6.26E-44	yes	up	1.51	1.68	1.63	10.81	12.04	10.92	1.606666667	11.25666667
FBgn0027341	Gfat1	Glutamine:fructose-6-phosphate aminotransferase 1	2.346	1.230172189	4.54E-15	1.23E-14	yes	up	2.95	2.4	2.32	10.2	11.14	9.46	2.556666667	10.26666667
FBgn0027343	fz3	frizzled 3	2.362	1.239969428	2.35E-17	6.80E-17	yes	up	2.82	2.95	3.3	12.61	10.5	12.61	3.023333333	11.90666667
FBgn0027364	Six4	Six4 (Six4) encodes a homeodomain-containing transcription factor required for mesodermal patterning to form the embryonic gonad.	3.478	1.79812153	2.39E-27	8.89E-27	yes	up	2.36	3	3.18	18.2	20.91	18.52	2.846666667	19.21
FBgn0027378	MRG15	MORF-related gene 15	4.673	2.224291957	2.93E-61	1.79E-60	yes	up	4.17	4.72	4.05	33.94	33.41	32.6	4.313333333	33.31666667
FBgn0027492	wdb	widerborst	2.705	1.435712181	1.31E-85	9.91E-85	yes	up	7.89	8.02	7.66	32.47	31.49	30.52	7.856666667	31.49333333
FBgn0027494	RpS10a	Ribosomal protein S10a	2.638	1.399208886	3.49E-65	2.24E-64	yes	up	77.06	72.27	85.35	327.74	325.28	353.03	78.22666667	335.35
FBgn0027499	wde	windei (wde) encodes a chromatin-associated protein that functions as an essential cofactor and binding partner for the methyl transferase encoded by egg. It also binds to the chromosome 4-specific protein encoded by Pof. wde product is required for survival of female germ line cells.	2.745	1.456647456	7.09E-105	6.06E-104	yes	up	7.97	8.17	8.18	38.8	35.28	36.23	8.106666667	36.77
FBgn0027507	CG1344	-	2.773	1.471275934	3.85E-43	1.88E-42	yes	up	7.07	7.56	9.49	37.97	35.89	37.57	8.04	37.14333333
FBgn0027518	Wdr24	WD repeat domain 24 (Wdr24) is a component of the GATOR2 complex that promotes Crtc activation and anabolic metabolism. Wdr24 localizes to lysosomes and autolysosomes and regulates lysosome function independent of Crtc activity.	3.591	1.844389163	5.71E-41	2.71E-40	yes	up	2.29	2.28	2.48	13.69	13.26	14.83	2.35	13.92666667
FBgn0027521	CG3679	-	2.01	1.007085776	7.50E-22	2.46E-21	yes	up	6.51	6.06	7.21	20.99	21.98	19.26	6.593333333	20.74333333
FBgn0027528	goe	gone early (goe) encodes a non-peptidase homolog of Neprilysin (M13) family metalloendopeptidases. It is expressed in various EGF (epidermal growth factor) ligand-producing cells and can attenuate EGFR signaling. The roles of the procut of goe include regulation of primordial germ cell differentiation and germline stem cell formation.	3.946	1.980281158	5.81E-25	2.06E-24	yes	up	0.98	0.96	1.36	8.16	7.63	6.1	1.1	7.296666667
FBgn0027537	Nup93-1	Nucleoporin 93kD-1 (Nup93-1) encodes a protein that directly interacts with the product of Nup154. However, the product of Nup93-1 is not necessary for the Nup154-dependent organization of the inner nuclear membrane proteins at the nuclear envelope.	2.026	1.018912153	1.69E-39	7.88E-39	yes	up	14.02	12.73	15.42	49.23	46.07	46.66	14.05666667	47.32
FBgn0027538	beta4GalNAcTA	beta1%2C4-N-acetylgalactosaminyltransferase A	2.242	1.164633604	8.74E-08	1.78E-07	yes	up	3.32	2.08	2.17	8.85	9.52	9.5	2.523333333	9.29
FBgn0027547	CG1927	-	2.162	1.112266042	3.43E-44	1.70E-43	yes	up	36.64	35.67	36.25	166.59	184.28	168.69	36.18666667	173.1866667
FBgn0027552	CG10863	-	2.074	1.05247388	7.62E-30	2.96E-29	yes	up	95.42	82.86	112.97	318.8	336.87	334.57	97.08333333	330.08
FBgn0027553	NELF-B	NELF-B	2.214	1.146406682	7.40E-11	1.72E-10	yes	up	2.29	2.58	2.46	8.44	9.86	8.48	2.443333333	8.926666667
FBgn0027575	GABA-B-R2	metabotropic GABA-B receptor subtype 2	2.087	1.061661429	1.85E-11	4.38E-11	yes	up	1.34	1.66	1.5	5.26	5.08	5.25	1.5	5.196666667
FBgn0027581	CG6191	-	4.371	2.127840115	2.60E-143	2.74E-142	yes	up	4.6	4.49	4.77	33.97	32.84	34.42	4.62	33.74333333
FBgn0027590	GstE12	Glutathione S transferase E12 (GstE12) encodes an enzyme involved in glutathione metabolism.	2.186	1.128071398	1.49E-55	8.53E-55	yes	up	58.62	61.35	61.53	229.57	214.4	206.89	60.5	216.9533333
FBgn0027600	obst-B	obstructor-B	2.6	1.378588068	0.007551143	0.011656598	yes	up	0.48	0.89	0.33	2.56	2.69	2.15	0.566666667	2.466666667
FBgn0027602	CG8611	-	4.173	2.061074947	2.13E-26	7.78E-26	yes	up	0.58	0.66	0.73	4.6	4.27	4.34	0.656666667	4.403333333
FBgn0027603	Ulp1	Ulp1 is a cysteine protease that catalyzes both SUMO maturation and SUMO deconjugation. It localizes to the nucleoplasmic face of the nuclear pore complex. Knockdown in S2 cells results in relocalization of SUMO from the nucleus to the cytoplasm.	2.066	1.046593238	9.39E-51	5.07E-50	yes	up	19.65	19.14	20.83	62.65	63.78	59.45	19.87333333	61.96
FBgn0027611	LManII	Lysosomal alpha-mannosidase II	2.113	1.079364284	4.79E-21	1.54E-20	yes	up	8.41	8.45	8.79	28.21	34.28	26.95	8.55	29.81333333
FBgn0027616	Ythdc1	YTH domain containing 1	3.106	1.634978499	1.14E-54	6.46E-54	yes	up	4.5	4.34	3.6	23.48	20.42	20.99	4.146666667	21.63
FBgn0027657	glob1	globin 1	2.042	1.02972158	2.34E-13	5.96E-13	yes	up	88.15	81.74	109.36	398.55	288.43	250.27	93.08333333	312.4166667
FBgn0027780	Aasdh	Aminoadipate-semialdehyde dehydrogenase	2.784	1.477262865	3.68E-16	1.03E-15	yes	up	1.08	1.02	0.99	4.91	4.72	4.67	1.03	4.766666667
FBgn0027783	SMC2	Structural maintenance of chromosomes 2 (SMC2) encodes a condensin subunit involved in chromosome condensation and cell division. It contributes to neurogenesis and stem cell differentiation.	3.428	1.777341038	1.92E-102	1.62E-101	yes	up	6.11	6.15	7.2	36.53	36.68	35.07	6.486666667	36.09333333
FBgn0027785	NP15.6	NP15.6	2.171	1.11868825	7.68E-81	5.62E-80	yes	up	157.74	157.97	162.69	594.75	553.41	551.05	159.4666667	566.4033333
FBgn0027791	O-fut2	O-fucosyltransferase 2	2.3	1.201568279	1.61E-20	5.07E-20	yes	up	5.2	5.33	5.52	20.22	20.27	20.86	5.35	20.45
FBgn0027793	CG14787	-	2.185	1.127609364	0.006199267	0.00964383	yes	up	0.83	1.3	1.35	4.08	4.46	4.19	1.16	4.243333333
FBgn0027794	Lrpprc2	Leucine-rich pentatricopeptide repeat containing 2 (Lrpprc2) encodes an RNA-binding protein that forms a complex with the product of SLIRP2. It localizes to the mitochondrial matrix where it functions to coordinate mitochondrial translation.	400.243	8.644733945	4.78E-11	1.12E-10	yes	up	0	0	0	1.57	0.57	2.92	0	1.686666667
FBgn0027835	Dp1	Dodeca-satellite-binding protein 1 (Dp1) encodes a single-stranded nucleic acid binding protein that belongs to the vigilin protein family. It binds to target mRNAs and enhances their translation.	2.474	1.306802007	1.04E-82	7.70E-82	yes	up	14.67	13.88	16.52	62.34	58.6	64.11	15.02333333	61.68333333
FBgn0027841	CstF64	Cleavage stimulation factor 64 kD subunit (CstF64) encodes an RNA-binding protein that is part of the cleavage stimulation factor (CstF) complex. As part of the CstF complex, it interacts with the polyadenylation protein encoded bysu(f). The product of CstF64 is necessary for the cleavage and polyadenylation of most mRNAs and for 3' end processing of mRNAs that encode the replication-dependent hi…	2.435	1.283658053	3.15E-36	1.39E-35	yes	up	10.24	10.93	10.82	43.69	42.78	42	10.66333333	42.82333333
FBgn0027865	Tsp96F	Tetraspanin 96F	3.269	1.708785544	1.27E-41	6.08E-41	yes	up	3.31	2.79	2.84	15.61	17.14	15.49	2.98	16.08
FBgn0027868	Nup107	Nucleoporin 107kD	2.511	1.328000919	4.09E-78	2.93E-77	yes	up	10.61	9.95	10.93	50.89	50.46	51.65	10.49666667	51
FBgn0028331	l(1)G0289	lethal (1) G0289	2.704	1.434957226	2.38E-63	1.49E-62	yes	up	13.1	11.37	14.46	58.17	54.95	57.04	12.97666667	56.72
FBgn0028342	ATPsyndelta	ATP synthase%2C delta subunit	2.625	1.392301721	4.79E-75	3.37E-74	yes	up	71.51	69.58	70.13	320.3	323.46	304.45	70.40666667	316.07
FBgn0028382	cyp33	cyclophilin-33	2.977	1.57408025	9.33E-52	5.11E-51	yes	up	15.16	17.35	18.17	84.93	79.88	83.7	16.89333333	82.83666667
FBgn0028398	Taf10	TBP-associated factor 10	2.711	1.438574841	1.40E-13	3.60E-13	yes	up	8.53	9.21	14.08	49.52	46.34	44.95	10.60666667	46.93666667
FBgn0028402	Sin	Sex-lethal interactor	2.051	1.036626883	6.20E-22	2.03E-21	yes	up	13.11	14.01	15.82	50.46	43.14	51.74	14.31333333	48.44666667
FBgn0028406	Drep4	DNA fragmentation factor-related protein 4 (Drep4) encodes a CIDE domain containing protein that can interact with the proteins encoded by Drep3 and Drep1 via CIDE-CIDE interaction. It is the ortholog of human DFFB, which has a nuclease activity. The Drep4 product might function in apoptotic DNA fragmentation.	2.845	1.508253386	6.71E-11	1.56E-10	yes	up	1.16	0.93	1.33	5.41	5.52	4.99	1.14	5.306666667
FBgn0028408	Drep2	DNA fragmentation factor-related protein 2	8.927	3.158145571	1.75E-48	9.15E-48	yes	up	0.46	0.49	0.36	6.14	6.83	5.47	0.436666667	6.146666667
FBgn0028411	Nxt1	NTF2-related export protein 1	5.398	2.432502216	7.15E-27	2.64E-26	yes	up	10.42	6.54	5.98	71.36	61.56	67.97	7.646666667	66.96333333
FBgn0028426	RNaseZ	Ribonuclease Z (RNaseZ) is a highly conserved gene that encodes the endoribonuclease RNase Z, which cleaves pre-tRNA molecules directly 3' to the discriminator. It has at least two biological roles - nuclear pre-tRNA processing and mitochondrial primary transcript processing.	2.561	1.356798012	2.38E-18	7.09E-18	yes	up	2.15	2.35	2.86	10.69	9.48	11.03	2.453333333	10.4
FBgn0028434	Ercc1	Ercc1 (Ercc1) encodes the non-catalytic partner of the nuclease encoded by mei-9 that cuts structures formed during DNA repair. The mei-9-Ercc1 heterodimer interacts with the product of mus312 to make meiotic crossovers. The functions of the product of Ercc1 include repair of UV-induced DNA damage, repair of base adducts, a backup pathway for mismatch repair and meiotic recombination.	3.114	1.638979136	3.28E-14	8.61E-14	yes	up	3.34	4.53	5.25	20.57	24.63	21.98	4.373333333	22.39333333
FBgn0028436	ECSIT	ECSIT	2.168	1.116329268	2.48E-09	5.41E-09	yes	up	3.4	4.45	4.09	14.61	15.11	13.04	3.98	14.25333333
FBgn0028473	Non1	Novel nucleolar protein 1	2.858	1.515125862	1.34E-78	9.60E-78	yes	up	35.65	32.56	34.18	157.94	164.24	181.11	34.13	167.7633333
FBgn0028474	CG4119	-	2.581	1.367721582	3.76E-56	2.17E-55	yes	up	5.88	6.31	6.68	26.7	27.13	27.23	6.29	27.02
FBgn0028479	Mtpalpha	Mitochondrial trifunctional protein alpha subunit	2.907	1.539748715	3.62E-81	2.65E-80	yes	up	17.36	16.08	18.34	79.47	87.49	81.21	17.26	82.72333333
FBgn0028496	CG30116	-	2.211	1.144837367	2.79E-23	9.46E-23	yes	up	2.74	2.51	2.68	9.65	8.41	11.04	2.643333333	9.7
FBgn0028499	CG7985	-	2.174	1.120661846	2.25E-12	5.54E-12	yes	up	2.21	2.33	2.36	8.2	8.88	7.72	2.3	8.266666667
FBgn0028506	CG4455	-	3.981	1.993308981	2.03E-26	7.43E-26	yes	up	2.01	1.82	2.37	13.9	13.33	13.39	2.066666667	13.54
FBgn0028507	CG3793	-	2.015	1.010889504	3.47E-16	9.69E-16	yes	up	7.37	7.78	8.8	27.2	24.41	28.03	7.983333333	26.54666667
FBgn0028509	CenG1A	Centaurin gamma 1A (CenG1A) encodes a GTPase that may have a role in regulating the second to third instar larval transition, which is ecdysone signaling-dependent.	2.176	1.121745486	6.39E-34	2.70E-33	yes	up	6.85	7.63	9.29	21.54	23.57	25.11	7.923333333	23.40666667
FBgn0028525	c(2)M	crossover suppressor on 2 of Manheim (c(2)M) encodes a Kleisin family member in the cohesin proteins. It interacts with cohesins, such as the products of SMC1 and SMC3, to promote synaptonemal complex assembly in female meiosis.	2.501	1.322763617	3.53E-09	7.63E-09	yes	up	1.46	1.11	1.27	4.95	4.32	4.78	1.28	4.683333333
FBgn0028527	CG18507	-	4.161	2.056793571	5.34E-42	2.57E-41	yes	up	6.35	4.81	4.9	37.02	41.15	30.57	5.353333333	36.24666667
FBgn0028544	Vajk3	-	4.371	2.127975115	6.62E-05	0.000117387	yes	up	0.29	0.28	0.4	1.86	1.68	3.39	0.323333333	2.31
FBgn0028546	ics	icarus (ics) encodes RSU1 (Ras suppressor 1), an adapter protein that participates in integrin-dependent processes by interacting with the integrin effector protein encoded by stck.	2.688	1.426603079	2.48E-31	9.94E-31	yes	up	9.41	10.25	11.47	48.04	44.03	46.79	10.37666667	46.28666667
FBgn0028554	x16	x16 splicing factor	2.172	1.119269287	2.84E-32	1.16E-31	yes	up	14.11	13.59	12.54	49.95	46.55	47.78	13.41333333	48.09333333
FBgn0028562	sut2	sugar transporter 2	10.907	3.447189034	0.002834797	0.00452544	yes	up	0.04	0.06	0	0.55	0.43	0.75	0.033333333	0.576666667
FBgn0028563	sut1	sugar transporter 1	2.73	1.448874309	2.73E-06	5.20E-06	yes	up	0.77	0.35	0.48	2.27	2.15	2.72	0.533333333	2.38
FBgn0028577	hfp	half pint (hfp) encodes a single stranded nucleic acid binding protein with roles in transcription and RNA splicing. It functions in Myc transcriptional repression and cell growth control, via interaction with the transcription factor encoded by hay.	2.162	1.11253879	1.56E-62	9.67E-62	yes	up	13.42	12.97	13.63	52.48	48.14	50.55	13.34	50.39
FBgn0028644	beat-Ic	beaten path Ic	11.121	3.475263935	6.02E-49	3.17E-48	yes	up	0.3	0.23	0.21	4.24	4.69	3.92	0.246666667	4.283333333
FBgn0028664	VhaM9.7-c	Vacuolar H[+] ATPase M9.7 subunit c	3.109	1.636545078	9.83E-39	4.52E-38	yes	up	11.67	11.96	11.48	60.75	58.73	59.79	11.70333333	59.75666667
FBgn0028670	Vha100-2	Vacuolar H[+] ATPase 100kD subunit 2	2.145	1.10104601	7.36E-39	3.39E-38	yes	up	10.45	9.58	9.84	35.32	37.03	34.8	9.956666667	35.71666667
FBgn0028675	Sur	Sulfonylurea receptor (Sur) encodes a predicted ATP-sensitive K[+] channel expressed almost exclusively in the embryonic heart. Sur loss in the adult heart causes increased oxidative stress and pacing-induced heart failure.	3.072	1.619002202	1.61E-29	6.24E-29	yes	up	0.72	0.8	0.79	3.78	3.73	3.42	0.77	3.643333333
FBgn0028683	spt4	spt4	2.408	1.26808443	1.06E-14	2.84E-14	yes	up	27.74	29.29	27.9	98.66	114.7	117.14	28.31	110.1666667
FBgn0028686	Rpt3	Regulatory particle triple-A ATPase 3	2.679	1.421575558	3.71E-58	2.19E-57	yes	up	18.43	17.38	21.61	86.5	86.03	82.67	19.14	85.06666667
FBgn0028693	Rpn12	Regulatory particle non-ATPase 12	2.401	1.263495437	1.91E-36	8.46E-36	yes	up	24.72	22.51	27.56	96.36	102.42	95.65	24.93	98.14333333
FBgn0028697	RpL15	Ribosomal protein L15	2.447	1.290802365	8.90E-83	6.59E-82	yes	up	288.17	291.42	305.48	1130.3	1228.23	1161.14	295.0233333	1173.223333
FBgn0028708	Mst85C	Mst85C	2.931	1.551348915	2.28E-13	5.81E-13	yes	up	2.38	2.95	4.16	15.19	14.45	16.23	3.163333333	15.29
FBgn0028737	eEF1beta	eukaryotic translation elongation factor 1 beta	2.269	1.181981612	8.48E-97	6.91E-96	yes	up	185.88	194.28	208.09	733.37	724.1	731.6	196.0833333	729.69
FBgn0028740	CG6362	-	4.95	2.307327325	0.000117252	0.000204494	yes	up	0.32	0.18	0.04	1.75	1.32	1.05	0.18	1.373333333
FBgn0028833	Dak1	Dak1	2.063	1.044919595	3.76E-21	1.21E-20	yes	up	14.18	12.46	15.22	46.56	46.44	48.93	13.95333333	47.31
FBgn0028862	dao	down and out	3.347	1.742817642	1.54E-08	3.24E-08	yes	up	0.5	0.48	0.34	3	2.47	2.05	0.44	2.506666667
FBgn0028895	CG17328	-	2.017	1.01249139	2.80E-16	7.87E-16	yes	up	6.69	7.46	7.93	25.32	23.7	24.21	7.36	24.41
FBgn0028916	CG33090	-	2.134	1.093229279	8.37E-37	3.73E-36	yes	up	9.43	9.37	9.88	35.21	35.27	30.68	9.56	33.72
FBgn0028931	CG16863	-	2.257	1.17459012	0.009940702	0.015188273	yes	up	0.29	1.01	1.8	3.8	3.44	4.4	1.033333333	3.88
FBgn0028953	CG14478	-	2.083	1.058542967	3.18E-40	1.49E-39	yes	up	8.12	7.55	8.76	28.79	26.5	25.45	8.143333333	26.91333333
FBgn0028956	mthl3	methuselah-like 3	4.367	2.126769516	9.63E-36	4.21E-35	yes	up	4.36	3.18	4.88	23.92	13.45	17.07	4.14	18.14666667
FBgn0028962	AlaRS-m	Alanyl-tRNA synthetase%2C mitochondrial	3.411	1.770268603	1.18E-65	7.58E-65	yes	up	3.65	3.55	3.78	20.94	19.47	21.48	3.66	20.63
FBgn0028970	betaggt-II	beta subunit of type II geranylgeranyl transferase	2.382	1.251999163	6.71E-25	2.37E-24	yes	up	11.39	10.83	11.36	41.42	41.17	49.17	11.19333333	43.92
FBgn0028984	Spn88Ea	Serpin 88Ea	2.503	1.32386991	2.70E-26	9.84E-26	yes	up	7.76	7.37	8.3	31.22	34.72	30.61	7.81	32.18333333
FBgn0029079	icln	icln (icln) encodes a cytosolic protein that functions as an assembly chaperone in the biogenesis of pre-mRNA processing small nuclear ribonucleoproteins (snRNPs) via interaction with Sm proteins. It is required in the motor system for viability and motor behaviour.	3.28	1.713632842	2.17E-42	1.05E-41	yes	up	14.36	13.75	12.16	74.24	70.72	71.61	13.42333333	72.19
FBgn0029094	asf1	anti-silencing factor 1	4.063	2.022369155	2.06E-47	1.06E-46	yes	up	5.45	7.08	6.17	41.42	40.62	42.04	6.233333333	41.36
FBgn0029113	Uba2	Ubiquitin activating enzyme 2 (Uba2) encodes one of two subunits (along with the product of Aos1) of the heterodimeric SUMO activating enzyme. It contains the catalytic cysteine residue that first becomes adenylated using ATP and that then forms a thioester linkage to the C-terminal end of SUMO.	2.022	1.015770786	1.26E-60	7.65E-60	yes	up	24.16	23.71	24.87	83.86	80.42	84.16	24.24666667	82.81333333
FBgn0029134	Prosbeta5	Proteasome beta5 subunit	2.235	1.160117777	2.03E-44	1.01E-43	yes	up	57.33	58.2	63.18	210.1	235.07	210.73	59.57	218.6333333
FBgn0029148	NHP2	NHP2	3.329	1.735293984	7.89E-31	3.13E-30	yes	up	20.92	18.64	29.94	128.06	130.92	118.77	23.16666667	125.9166667
FBgn0029170	TwdlT	TweedleT	4.03	2.010760956	1.20E-08	2.55E-08	yes	up	1.44	1.47	1.18	8.67	13.36	5.09	1.363333333	9.04
FBgn0029176	eEF1gamma	eukaryotic translation elongation factor 1 gamma (eEF1gamma) encodes a protein that associates with other EF1 subunits (alpha/beta/delta). It regulates organelle movement along microtubules. It binds tubulin and the protein kinase encoded by Doa, which in turns phosphorylates the product of eEF1gamma.	2.958	1.564762117	4.65E-244	7.22E-243	yes	up	150.06	155.88	158.86	770.44	739.82	755.65	154.9333333	755.3033333
FBgn0029508	Tsp42Ea	Tetraspanin 42Ea	3.098	1.631498002	1.61E-56	9.34E-56	yes	up	10.86	12.17	13.73	67.86	59.27	63.77	12.25333333	63.63333333
FBgn0029531	CG13362	-	10.03	3.326292968	0.00142819	0.002328608	yes	up	0	0.04	0.09	0.87	0.57	0.54	0.043333333	0.66
FBgn0029588	CG14798	-	10.312	3.366300361	2.07E-18	6.17E-18	yes	up	0.74	0.75	0.39	10.93	10.84	10.03	0.626666667	10.6
FBgn0029594	CG14806	-	2.149	1.10362307	1.67E-25	5.98E-25	yes	up	25.88	29.14	27.47	100.96	98.97	95.97	27.49666667	98.63333333
FBgn0029608	CG3091	-	2.404	1.265691519	3.07E-18	9.10E-18	yes	up	6.11	5.46	6.86	25.3	23.18	24.17	6.143333333	24.21666667
FBgn0029639	CG14419	-	11.664	3.544026648	0.001975253	0.003191155	yes	up	0.1	0	0.18	1.67	1.21	2.3	0.093333333	1.726666667
FBgn0029663	CG10804	-	3.046	1.606864479	0.035854018	0.051638926	yes	up	0.04	0.03	0.06	0.26	0.18	0.18	0.043333333	0.206666667
FBgn0029664	CG10802	-	2.625	1.392534146	6.56E-19	1.98E-18	yes	up	4.26	4.9	5.26	19.29	21.49	21.72	4.806666667	20.83333333
FBgn0029672	CG2875	-	4.81	2.266138385	1.72E-25	6.15E-25	yes	up	1.34	1.07	1.17	9.43	9.38	9.32	1.193333333	9.376666667
FBgn0029685	CG2938	-	2.64	1.400782692	1.23E-17	3.60E-17	yes	up	1.56	1.27	1.64	7.43	5.97	6.19	1.49	6.53
FBgn0029686	Glos	Gaulos	7.773	2.958394517	8.00E-30	3.11E-29	yes	up	0.27	0.29	0.52	5.1	4.88	3.97	0.36	4.65
FBgn0029687	Vap33	VAMP-associated protein 33kD (Vap33) plays a conserved role in synaptic homeostasis. Vap33 controls a number of processes which depend on phosphoinositide levels, such as synaptic growth and axonal transport. Vap33 binds to Sac1 to maintain normal levels of phosphoinositides and to Dscam1 to affect its localization within axonal projections.	2.657	1.40958199	5.63E-86	4.27E-85	yes	up	17.67	18.72	18.49	92.77	93.83	80.93	18.29333333	89.17666667
FBgn0029706	CG3626	-	2.388	1.255965435	2.43E-08	5.08E-08	yes	up	1.28	1.36	1.79	6.53	5.84	6.25	1.476666667	6.206666667
FBgn0029707	CG12688	-	2.186	1.128552853	0.019623463	0.029102533	yes	up	1.1	0.37	0.48	2.8	2.29	1.88	0.65	2.323333333
FBgn0029708	CG3556	-	2.172	1.119096274	3.74E-09	8.08E-09	yes	up	1.6	1.31	1.83	5.6	5.33	4.56	1.58	5.163333333
FBgn0029713	CG11436	-	2.139	1.097042836	0.00011853	0.000206611	yes	up	0.76	0.89	1.25	3.36	3.38	3.5	0.966666667	3.413333333
FBgn0029714	CG3527	-	2.173	1.11982794	4.72E-11	1.10E-10	yes	up	5.76	5.42	6.39	21.88	20.49	20.36	5.856666667	20.91
FBgn0029718	mRpL30	mitochondrial ribosomal protein L30	2.307	1.205879795	4.82E-28	1.82E-27	yes	up	27.61	32.4	29.91	118.13	109.39	112.94	29.97333333	113.4866667
FBgn0029736	CG4041	-	3.025	1.596783369	2.62E-45	1.32E-44	yes	up	3.7	3.54	4.29	19.58	18.58	19.39	3.843333333	19.18333333
FBgn0029754	CG15930	-	3.772	1.915220296	8.49E-92	6.70E-91	yes	up	7.38	8.13	8.2	52.05	47.95	47.83	7.903333333	49.27666667
FBgn0029755	Sas10	Something about silencing 10 (Sas10) encodes a protein belonging to the SAS10 family. It might be a substrate of the RNA deaminase encoded by Adar, which shows an adenosine to inosine (A-to-I) deaminase activity in pre-mRNA transcripts. The noncoding strand of the adjacent gene, Rnp4F, reads through to form a duplex with Sas10 transcripts at their 3'-end to target both transcripts for promiscuous…	2.845	1.508320107	2.13E-15	5.81E-15	yes	up	2.46	2.19	2.32	10.1	10.96	11.58	2.323333333	10.88
FBgn0029785	RpL35	Ribosomal protein L35	3.29	1.71822007	5.54E-163	6.43E-162	yes	up	384.03	397.56	416.17	2152.39	2269.95	2176.25	399.2533333	2199.53
FBgn0029791	CG4096	-	3.581	1.84020633	3.23E-09	7.00E-09	yes	up	0.28	0.31	0.42	2.14	2.38	1.77	0.336666667	2.096666667
FBgn0029799	CG15772	-	2.842	1.507091263	2.47E-08	5.16E-08	yes	up	1.7	0.94	1.26	6.91	6.65	6.07	1.3	6.543333333
FBgn0029801	CG15771	-	2.471	1.305330435	2.85E-27	1.06E-26	yes	up	6.67	6.04	5.84	27.35	21.83	26.35	6.183333333	25.17666667
FBgn0029804	CG3097	-	2.026	1.01866053	1.26E-10	2.89E-10	yes	up	4.59	4.84	4.4	13.49	15.98	16.74	4.61	15.40333333
FBgn0029821	CG4020	-	3.048	1.607675227	2.36E-06	4.51E-06	yes	up	0.19	0.47	0.52	2.63	2.54	3.4	0.393333333	2.856666667
FBgn0029822	CG12236	-	2.081	1.057203947	4.07E-12	9.91E-12	yes	up	2.29	2.21	2.61	8.94	6.92	7.44	2.37	7.766666667
FBgn0029823	Shmt	Serine hydroxymethyl transferase (Shmt) encodes a conserved pyridoxal phosphate-containing enzyme that converts serine into glycine and N5,N10-methylentetrahydrofolate. This reaction represents a major source for activated C1 units and tetrahydrofolate-mediated C1 metabolism.	2.017	1.012377449	1.19E-33	4.99E-33	yes	up	18.38	18.38	21.33	64.16	64.09	63.39	19.36333333	63.88
FBgn0029824	CG3726	-	3.513	1.81255327	4.23E-58	2.49E-57	yes	up	3.41	2.96	3.58	19.05	19.52	18.98	3.316666667	19.18333333
FBgn0029826	CG6041	-	123.881	6.952810638	1.46E-07	2.95E-07	yes	up	0	0	0	2.34	1.66	1.69	0	1.896666667
FBgn0029827	CG6048	-	24.703	4.626614248	0.002168468	0.003494288	yes	up	0	0.04	0	1.05	0.43	0.63	0.013333333	0.703333333
FBgn0029828	CG6067	-	3.273	1.710534315	3.78E-09	8.15E-09	yes	up	0.95	1.62	1.31	7.68	7.49	5.87	1.293333333	7.013333333
FBgn0029830	Grip	Glutamate receptor binding protein	2.512	1.328793333	1.41E-18	4.21E-18	yes	up	2.16	1.85	2.3	9.14	7.48	9.52	2.103333333	8.713333333
FBgn0029833	MCTS1	Malignant T cell amplified sequence 1 (MCTS1) encodes a protein that, together with its binding partner encoded by DENR, is a non-canonical translation initiation factor. It associates with ribosomes and it promotes translation reinitiation.	2.411	1.269541565	7.01E-35	3.02E-34	yes	up	23	26.03	29.04	98.48	99.29	100.14	26.02333333	99.30333333
FBgn0029834	CG5937	-	2.046	1.03304599	5.43E-11	1.27E-10	yes	up	0.61	0.7	0.77	2.33	2.55	2.39	0.693333333	2.423333333
FBgn0029840	raptor	raptor (raptor) encodes a crucial component of target of rapamycin (TOR) complex 1, which is a conserved regulator of cell growth and metabolism.	2.415	1.272047347	1.75E-25	6.26E-25	yes	up	1.52	1.33	1.44	5.72	5.93	5.31	1.43	5.653333333
FBgn0029843	Nep1	Neprilysin 1 (Nep1) encodes a plasma membrane bound metallopeptidase considered to cleave and thus inactivate signaling peptides in the extracellular space. It contributes to female and male fertility.	2.368	1.243925258	1.94E-29	7.52E-29	yes	up	4.88	4.46	4.98	18.3	20.27	17.88	4.773333333	18.81666667
FBgn0029851	CG14445	-	7.126	2.833097149	0.000409639	0.000692247	yes	up	0.12	0.07	0.06	1.06	0.85	0.8	0.083333333	0.903333333
FBgn0029863	CG3823	-	5.254	2.393548469	1.00E-06	1.95E-06	yes	up	0.32	0.24	0.45	3.09	3.29	2.32	0.336666667	2.9
FBgn0029866	CG3842	-	2.051	1.036413007	9.01E-05	0.000158277	yes	up	1.17	1.1	1.69	4.38	4.76	4.13	1.32	4.423333333
FBgn0029867	CG3847	-	3.467	1.793747472	9.36E-38	4.24E-37	yes	up	3.97	3.57	3.98	20.35	21.08	24.34	3.84	21.92333333
FBgn0029873	CG3918	-	2.465	1.301649428	1.02E-44	5.08E-44	yes	up	11.12	10.71	10.69	45.65	41.45	45.26	10.84	44.12
FBgn0029878	Pat1	Protein interacting with APP tail-1 (Pat1) encodes a protein required for the product of Khc to transport cargo and to maximize its motility. In oocytes the products of Pat1 and Klc act in a redundant manner.	2.022	1.015517174	5.41E-12	1.31E-11	yes	up	3.18	2.52	3.46	9.71	11.23	9.58	3.053333333	10.17333333
FBgn0029879	APC7	Anaphase Promoting Complex subunit 7 (APC7) encodes a protein that associates with the anaphase promoting complex/cyclosome (APC/C). It shows synergistic genetic interaction with the essential APC/C subunit encoded by Cdc23. The association of the product of APC7 and APC/C may be either transient or occurs only in certain forms of the APC/C complex.	4.205	2.072211631	0.002169734	0.00349598	yes	up	0.07	0.08	0.13	0.76	0.53	0.67	0.093333333	0.653333333
FBgn0029880	CG14443	-	2.012	1.008790399	3.07E-09	6.67E-09	yes	up	2.33	2.62	2.39	8.79	8.18	7.48	2.446666667	8.15
FBgn0029887	CG3198	-	3.27	1.709265814	1.36E-41	6.53E-41	yes	up	2.57	2.45	2.91	14.65	14.01	15.91	2.643333333	14.85666667
FBgn0029893	CG14442	-	2.406	1.266500825	2.67E-34	1.13E-33	yes	up	3.09	2.81	3.17	12.13	11.41	12.21	3.023333333	11.91666667
FBgn0029894	CG14440	-	2.838	1.504636402	8.01E-08	1.64E-07	yes	up	0.89	0.67	1.2	3.47	3.32	3.6	0.92	3.463333333
FBgn0029897	RpL17	Ribosomal protein L17	2.999	1.58455919	2.17E-132	2.18E-131	yes	up	229.78	239.35	266.91	1171.95	1224.95	1196.6	245.3466667	1197.833333
FBgn0029903	pod1	pod1	2.985	1.577546084	1.07E-62	6.61E-62	yes	up	4.06	3.83	4.25	20.17	21.42	18.23	4.046666667	19.94
FBgn0029905	Nf-YC	Nuclear factor Y-box C	2.394	1.25949851	4.89E-29	1.88E-28	yes	up	5.66	4.95	5.94	22.15	20.16	23.01	5.516666667	21.77333333
FBgn0029906	xit	Xiantuan (Xit) is a glucosyl transferase enzyme in the N-glycosylation pathway of the endoplasmic reticulum. It adds the three terminal glucose residues to oligosaccharyl-dolichol before the oligosaccharyl is transferred to newly synthesized proteins. Xit roles include control of gastrulation movements.	327.841	8.356854635	1.46E-11	3.47E-11	yes	up	0	0	0	3.68	2.51	3.15	0	3.113333333
FBgn0029915	CG14434	-	5.912	2.563621422	2.36E-42	1.14E-41	yes	up	5.13	6.43	4.4	53.68	49.66	55.23	5.32	52.85666667
FBgn0029924	CG4586	-	2.448	1.291641713	0.016200196	0.02422437	yes	up	0.19	0.41	0.17	0.87	1.32	0.95	0.256666667	1.046666667
FBgn0029930	CG12541	-	3.347	1.742687421	0.004845284	0.007602937	yes	up	0.1	0.17	0.11	0.72	0.59	0.6	0.126666667	0.636666667
FBgn0029935	CG4615	-	2.148	1.102963271	3.91E-13	9.87E-13	yes	up	3.59	2.78	2.85	11.31	10.57	9.15	3.073333333	10.34333333
FBgn0029936	CG4617	-	2.546	1.348130287	0.000553457	0.000928629	yes	up	1.63	0.42	1.5	4.65	5.3	4.82	1.183333333	4.923333333
FBgn0029937	CG8300	-	2.231	1.157437633	2.76E-20	8.66E-20	yes	up	12.36	10.29	12.6	46.95	41.37	40.83	11.75	43.05
FBgn0029943	Atg5	Autophagy-related 5	2.218	1.148975711	1.92E-07	3.86E-07	yes	up	3.3	2.16	3.89	11.85	11.23	10.92	3.116666667	11.33333333
FBgn0029950	CG9657	-	2.697	1.431200887	0.015900692	0.023798387	yes	up	0.19	0.32	0.09	0.85	1.06	0.82	0.2	0.91
FBgn0029957	CG12155	-	3.154	1.657113706	2.27E-53	1.27E-52	yes	up	4.67	4.48	4.36	24.09	21.88	24.41	4.503333333	23.46
FBgn0029959	Rab39	Rab39	5.846	2.547529693	0.013230418	0.01995166	yes	up	1.54	0.13	3.77	15.69	12.39	14.72	1.813333333	14.26666667
FBgn0029969	CG10932	-	2.507	1.325872677	3.22E-14	8.46E-14	yes	up	3.3	3.34	4.18	13.86	16.44	14.1	3.606666667	14.8
FBgn0029974	dpr14	defective proboscis extension response 14	3.683	1.88098405	0.000189716	0.000326916	yes	up	0.08	0.26	0.14	1.15	1.15	1.3	0.16	1.2
FBgn0029977	hdm	Histidine decarboxylase (Hdc) encodes an enzyme involved in photoreceptor synaptic transmission.	9.622	3.266279885	0.00028371	0.000484167	yes	up	0.24	0.03	0	1.33	1.9	0.88	0.09	1.37
FBgn0029995	CG2256	-	16.022	4.001937427	0.015658081	0.02345469	yes	up	0	0.05	0	0.19	0.52	0.63	0.016666667	0.446666667
FBgn0030003	CG2116	-	2.185	1.127661118	1.10E-23	3.77E-23	yes	up	6.86	6.48	7.33	25.88	22.72	25.92	6.89	24.84
FBgn0030005	CG2120	-	8.703	3.121479415	0.011581861	0.017572032	yes	up	0	0.09	0.05	0.97	0.69	0.38	0.046666667	0.68
FBgn0030011	Gbeta5	Gbeta5	2.502	1.323281639	2.90E-13	7.38E-13	yes	up	3.27	3.02	2.72	13.15	11.19	12.86	3.003333333	12.4
FBgn0030026	sni	sniffer (sni) encodes a homodimeric carbonyl reductase that belongs to the SDR superfamily of proteins. It catalyzes the reduction of the lipid derived aldehyde 4-oxononenal. It contributes to protection against oxidative stress-induced neurodegeneration and prevention of apoptosis by removal of damaged cardiolipin.	2.07	1.049481425	1.41E-13	3.62E-13	yes	up	7.57	8.19	8.28	26.92	28.81	26.34	8.013333333	27.35666667
FBgn0030034	CG10555	-	2.652	1.407160523	7.49E-25	2.64E-24	yes	up	1.47	1.51	1.33	6.52	6.25	6.12	1.436666667	6.296666667
FBgn0030048	CG12112	-	2.159	1.110107453	1.92E-11	4.54E-11	yes	up	3	2.94	3.62	10.55	11.01	10.68	3.186666667	10.74666667
FBgn0030052	CG12065	-	2.167	1.115651533	1.02E-22	3.42E-22	yes	up	5.05	4.67	5.35	20.93	17.91	18.85	5.023333333	19.23
FBgn0030054	Caf1-180	Chromatin assembly factor 1%2C p180 subunit	3.87	1.952291888	9.11E-27	3.35E-26	yes	up	0.74	0.82	0.87	5.91	4.87	4.81	0.81	5.196666667
FBgn0030056	CAH3	Carbonic anhydrase 3	3.041	1.60448514	2.88E-40	1.35E-39	yes	up	4.98	4.64	5.95	26.18	26.25	25.77	5.19	26.06666667
FBgn0030057	Ppt1	Palmitoyl-protein thioesterase 1 (Ppt1) encodes a lysosomal enzyme that removes palmitoyl groups from particular target proteins during protein degradation within the lysosomal compartment. Palmitoylation is critical for the cellular localization and modulation of many signaling proteins.	2.073	1.051423939	2.45E-14	6.46E-14	yes	up	7.92	8.32	8.79	28.19	30.05	27.13	8.343333333	28.45666667
FBgn0030060	CG2004	-	2.816	1.493672729	1.62E-46	8.31E-46	yes	up	8.03	7.75	8.93	39.79	37.63	39.73	8.236666667	39.05
FBgn0030061	CG1785	-	2.677	1.420702188	8.92E-39	4.10E-38	yes	up	7.4	7.05	8.69	34.26	35.11	33.12	7.713333333	34.16333333
FBgn0030065	CG12075	-	2.43	1.281191349	1.38E-28	5.25E-28	yes	up	2.97	2.99	2.8	11.39	11.54	11.43	2.92	11.45333333
FBgn0030077	CG15365	-	5.095	2.34910721	6.70E-16	1.86E-15	yes	up	0.52	0.34	0.45	3.7	2.72	4.31	0.436666667	3.576666667
FBgn0030086	CCT2	Chaperonin containing TCP1 subunit 2	2.145	1.100796198	1.13E-47	5.85E-47	yes	up	45.59	48.02	49.66	166.93	182.37	159.65	47.75666667	169.65
FBgn0030089	AP-1gamma	Adaptor Protein complex 1%2C gamma subunit	2.152	1.105717487	4.28E-34	1.81E-33	yes	up	6.57	5.77	6.87	22.34	22.86	23.97	6.403333333	23.05666667
FBgn0030090	fend	forked end (fend) encodes a transmembrane protein that contributes to selective target selection in the neuromuscular system.	2.413	1.270586132	1.88E-06	3.61E-06	yes	up	0.44	0.59	0.81	2.29	2.41	2.42	0.613333333	2.373333333
FBgn0030098	CG12057	-	7.481	2.903279256	0.014236891	0.021404666	yes	up	0.09	0.32	0.08	5.69	0.35	0.62	0.163333333	2.22
FBgn0030100	CG12106	-	3.162	1.660816231	6.61E-10	1.48E-09	yes	up	1.06	1.88	1.57	8.48	7.74	7.56	1.503333333	7.926666667
FBgn0030102	SmydA-9	SET and MYND domain containing%2C arthropod-specific%2C member 9	2.845	1.508386409	0.002501745	0.004011074	yes	up	0.42	0.25	0.35	2.31	0.81	1.86	0.34	1.66
FBgn0030121	Cfp1	CXXC finger protein 1 (Cfp1) encodes a protein that is thought to help target the Set1/COMPASS histone methyltransferase complex to CpG rich regions of the genome, including gene promoters.	2.206	1.14116252	1.37E-35	5.95E-35	yes	up	12.46	11.83	13.19	54.93	44.33	51.33	12.49333333	50.19666667
FBgn0030122	Aladin	Aladin	2.121	1.084628901	8.29E-23	2.78E-22	yes	up	9.05	8.51	8.79	29.22	30.07	29.49	8.783333333	29.59333333
FBgn0030136	RpS28b	Ribosomal protein S28b	3.263	1.706378236	1.22E-175	1.50E-174	yes	up	391.24	410.28	446.48	2198.6	2227.55	2158.05	416	2194.733333
FBgn0030137	CG15317	-	2.513	1.329438439	4.20E-05	7.53E-05	yes	up	1.58	1.98	2.72	8.57	7.77	9.58	2.093333333	8.64
FBgn0030148	CG3106	-	142.285	7.15263741	2.41E-11	5.69E-11	yes	up	0	0.04	0	3.55	2.31	3.41	0.013333333	3.09
FBgn0030158	CG9686	-	3.693	1.884921793	5.18E-10	1.16E-09	yes	up	2.98	3.12	2.86	23.02	16.92	14.45	2.986666667	18.13
FBgn0030186	CG2962	-	23.617	4.561780733	0.018162266	0.027011827	yes	up	0	0	0	0.07	0.38	0.38	0	0.276666667
FBgn0030187	Ipod	Interaction partner of Dnmt2	13.388	3.74286839	0.007629641	0.011769958	yes	up	0	0	0.05	0.39	0.75	0.42	0.016666667	0.52
FBgn0030196	Psf3	Psf3	2.068	1.048127912	7.94E-18	2.33E-17	yes	up	8.01	7.65	10.03	29.92	33.62	30.61	8.563333333	31.38333333
FBgn0030208	PPP4R2r	Protein phosphatase 4 regulatory subunit 2-related protein	2.52	1.333458146	2.30E-27	8.56E-27	yes	up	5.25	4.99	5.13	24.03	21.4	18.74	5.123333333	21.39
FBgn0030217	CG2124	-	2.253	1.171753521	1.59E-07	3.20E-07	yes	up	1.62	1.22	1.18	6.03	4.52	4.4	1.34	4.983333333
FBgn0030230	Rph	Rabphilin	5.275	2.399142932	1.94E-32	7.95E-32	yes	up	0.94	1.09	0.89	9.78	7.71	6.89	0.973333333	8.126666667
FBgn0030234	CG15211	-	2.795	1.482855156	3.35E-24	1.16E-23	yes	up	7.17	7.92	10.11	39.63	36.98	34.47	8.4	37.02666667
FBgn0030237	CG15209	-	2.718	1.442439309	1.75E-13	4.49E-13	yes	up	5.55	6.82	8.22	33.49	26.6	32.01	6.863333333	30.7
FBgn0030271	CG15202	-	10.455	3.38613333	2.48E-23	8.42E-23	yes	up	0.29	0.59	0.25	5.15	4.5	3.29	0.376666667	4.313333333
FBgn0030272	CG15201	-	2.173	1.119951748	0.015316339	0.022963924	yes	up	5.2	3.55	5.22	10.96	10.75	27.24	4.656666667	16.31666667
FBgn0030276	Dlic	Dynein light intermediate chain	2.078	1.055495327	9.21E-26	3.32E-25	yes	up	8.6	7.68	9.59	29.79	28.32	23.79	8.623333333	27.3
FBgn0030286	Gapvd1	GTPase activating protein and VPS9 domains 1	2.913	1.542703469	2.42E-78	1.73E-77	yes	up	3.55	3.5	3.79	17.82	17.67	16.73	3.613333333	17.40666667
FBgn0030292	CG11752	-	2.324	1.216426189	4.42E-11	1.03E-10	yes	up	17.88	21.13	20.49	74.21	82.17	67.72	19.83333333	74.7
FBgn0030293	CG1737	-	3.713	1.892499441	2.41E-93	1.92E-92	yes	up	3.05	3.05	3.32	19.79	18.6	19.35	3.14	19.24666667
FBgn0030294	Pa1	PTIP associated 1	3.572	1.836550543	5.44E-26	1.97E-25	yes	up	2.52	2.42	3.08	15.61	14.52	17.1	2.673333333	15.74333333
FBgn0030300	Sk1	Sphingosine kinase 1 (Sk1) encodes an enzyme that catalyzes the phosphorylation of sphingosine to sphingosine 1-phosphate, a bioactive lipid mediator. It regulates cell proliferation, differentiation, endolysosomal trafficking and muscle cell repair.	2.309	1.207342746	0.004694307	0.007377416	yes	up	0.36	0.19	0.5	1.58	1.2	1.19	0.35	1.323333333
FBgn0030301	HP5	Heterochromatin protein 5 (HP5) encodes a component of classical heterochromatin that is involved in gene silencing by heterochromatin.	3.337	1.738477639	1.97E-25	7.04E-25	yes	up	1.48	1.38	1.16	7.25	8.19	6.97	1.34	7.47
FBgn0030305	Uba5	Ubiquitin activating enzyme 5 (Uba5) encodes a member of the E1-like ubiquitin-activating enzyme family. It activates the protein encoded by Ufm1, and acts as a key factor in the ufmylation process. It is involved in ATP binding, catalytic activity, cofactor binding, metal ion binding, nucleotide binding and oxidoreductase activity.	2.747	1.457855231	1.83E-41	8.72E-41	yes	up	8.68	9.21	9.17	41.72	38.97	42.02	9.02	40.90333333
FBgn0030311	CG11699	-	2.859	1.515745067	1.49E-47	7.70E-47	yes	up	27.6	30.51	32.62	146.34	138.09	139.37	30.24333333	141.2666667
FBgn0030316	CG11695	-	2.335	1.223215887	6.51E-25	2.30E-24	yes	up	6.76	6.48	7.69	27.12	26.15	29.17	6.976666667	27.48
FBgn0030328	Amun	Amun	2.996	1.583135341	2.08E-128	2.05E-127	yes	up	20.62	19.83	21.13	107.65	103.24	93.51	20.52666667	101.4666667
FBgn0030330	Tango10	Transport and Golgi organization 10	2.852	1.512145485	4.00E-44	1.98E-43	yes	up	4.7	4.04	4.29	19.89	19.39	21.04	4.343333333	20.10666667
FBgn0030332	CG9360	-	3.934	1.975830303	1.45E-13	3.73E-13	yes	up	2.67	3.06	4.67	30.51	17.57	19.5	3.466666667	22.52666667
FBgn0030336	CG1578	-	2.437	1.284899151	6.38E-28	2.40E-27	yes	up	2.76	2.56	3.15	12.14	10.54	11.84	2.823333333	11.50666667
FBgn0030347	CG15739	-	3.168	1.663366436	2.92E-46	1.49E-45	yes	up	11.22	10.17	10.35	56.05	59.39	49.71	10.58	55.05
FBgn0030348	CG10352	-	2.399	1.262154159	2.76E-18	8.21E-18	yes	up	5.64	5.58	5.52	23.58	23.11	19.54	5.58	22.07666667
FBgn0030361	CG1492	-	2.255	1.173017417	0.000392882	0.000664551	yes	up	0.54	0.83	0.65	2.27	2.41	2.59	0.673333333	2.423333333
FBgn0030364	Lsm12	LSM12 homolog	2.413	1.270743756	3.36E-30	1.32E-29	yes	up	10.28	10.08	11.31	42.78	39.76	43.3	10.55666667	41.94666667
FBgn0030365	Tango4	Transport and Golgi organization 4	3.271	1.709872973	6.80E-39	3.13E-38	yes	up	4.69	4.76	5	25.27	26.9	25.72	4.816666667	25.96333333
FBgn0030367	Cyp311a1	Cyp311a1	3.371	1.752990121	0.001473956	0.002400582	yes	up	0.34	0.22	0.2	1.38	1.23	1.58	0.253333333	1.396666667
FBgn0030373	moon	moonshiner	4.84	2.27495727	1.58E-05	2.90E-05	yes	up	0.94	0.36	0.45	4.88	3.88	4.95	0.583333333	4.57
FBgn0030385	Ir11a	Ionotropic receptor 11a	7.95	2.990933703	2.50E-05	4.54E-05	yes	up	0.03	0.14	0.07	0.85	1.33	1.05	0.08	1.076666667
FBgn0030403	CG1824	-	2.158	1.109723761	1.03E-42	5.02E-42	yes	up	11.51	10.17	11.59	41.35	38.63	38.48	11.09	39.48666667
FBgn0030411	CG2540	-	2.824	1.497795466	1.82E-14	4.82E-14	yes	up	3.24	4.59	3.42	17.93	16.69	18.01	3.75	17.54333333
FBgn0030412	Tomosyn	Tomosyn	3.204	1.679921115	2.40E-56	1.39E-55	yes	up	4.41	3.28	4.13	22.04	21.39	19.77	3.94	21.06666667
FBgn0030418	CG4004	-	4.771	2.254178119	3.70E-21	1.19E-20	yes	up	1.11	1.05	1.41	7.78	9.03	11.03	1.19	9.28
FBgn0030420	CG12717	-	2.233	1.158730119	1.19E-05	2.20E-05	yes	up	0.61	0.97	0.79	2.7	2.94	3.15	0.79	2.93
FBgn0030432	CG4404	-	2.485	1.313496264	2.68E-14	7.07E-14	yes	up	2.78	3.07	3	12.63	10.81	12.82	2.95	12.08666667
FBgn0030433	mRpL49	mitochondrial ribosomal protein L49	2.954	1.56274182	4.16E-22	1.37E-21	yes	up	11.8	14.93	12.44	61.79	63.63	66.21	13.05666667	63.87666667
FBgn0030451	CG15717	-	4.102	2.036165704	7.51E-12	1.81E-11	yes	up	1.59	1.24	1.36	10.81	10.37	7.07	1.396666667	9.416666667
FBgn0030455	CG4318	-	2.373	1.246529958	2.70E-33	1.12E-32	yes	up	15.19	18.07	16.97	70.58	64.49	60.69	16.74333333	65.25333333
FBgn0030459	CG12723	-	19.291	4.269846634	0.028225625	0.041149029	yes	up	0	0	0	0.14	0.19	0.08	0	0.136666667
FBgn0030468	CG1622	-	2.708	1.437013727	2.30E-45	1.16E-44	yes	up	10.91	9.52	11.4	46.73	45.62	50.04	10.61	47.46333333
FBgn0030474	CG15747	-	2.406	1.266861273	3.99E-21	1.28E-20	yes	up	3.06	2.62	3.22	12.04	11.22	11.82	2.966666667	11.69333333
FBgn0030482	CG1673	-	2.075	1.053351537	5.27E-05	9.40E-05	yes	up	1.2	0.99	1.22	3.31	3.5	4.85	1.136666667	3.886666667
FBgn0030484	GstT4	Glutathione S transferase T4	2.466	1.302214725	2.87E-18	8.54E-18	yes	up	10.61	9.15	8.68	39.69	32.71	43.13	9.48	38.51
FBgn0030500	Ndc80	Ndc80	3.484	1.800928154	9.17E-84	6.86E-83	yes	up	7.28	6.43	7.57	42.91	39.2	40.17	7.093333333	40.76
FBgn0030501	BthD	BthD selenoprotein	4.178	2.062813789	3.63E-40	1.70E-39	yes	up	8.33	8.39	6.5	60.23	50.44	49.27	7.74	53.31333333
FBgn0030504	CG2691	-	2.535	1.342255929	6.78E-68	4.47E-67	yes	up	9.04	8.33	8.33	35.29	36.16	36.19	8.566666667	35.88
FBgn0030505	NFAT	NFAT nuclear factor	2.437	1.284907202	1.30E-21	4.23E-21	yes	up	5.12	6.28	6	11.99	13.82	12.53	5.8	12.78
FBgn0030508	CG15760	-	2.178	1.122961038	0.000125935	0.000219238	yes	up	0.89	0.51	0.78	2.48	2.98	2.24	0.726666667	2.566666667
FBgn0030512	Nadsyn	NAD synthetase	3.177	1.66770492	3.48E-19	1.06E-18	yes	up	0.83	0.7	0.97	4.66	3.92	4.51	0.833333333	4.363333333
FBgn0030519	CG11151	-	2.712	1.439374766	5.71E-50	3.05E-49	yes	up	44.93	45.58	45.37	205.9	213.71	186.24	45.29333333	201.95
FBgn0030520	Pdcd4	Programmed cell death 4	4.141	2.050081365	6.64E-214	9.45E-213	yes	up	29.65	29.02	33.35	214.08	213.96	192.37	30.67333333	206.8033333
FBgn0030528	CG11095	-	3.711	1.891708622	9.65E-16	2.66E-15	yes	up	1.97	1.96	1.84	12.22	10.83	12.2	1.923333333	11.75
FBgn0030529	Clic	Chloride intracellular channel	2.167	1.115790887	3.01E-26	1.09E-25	yes	up	14.63	13.37	17.51	56.59	51.57	55.41	15.17	54.52333333
FBgn0030530	jub	Ajuba LIM protein (jub) encodes a LIM domain-containing protein that binds to and inhibits activation of the Hippo pathway kinase encoded by wts. It localizes to adherens junctions in a tension-dependent manner.	2.401	1.263790009	6.12E-32	2.49E-31	yes	up	5.46	4.79	5.87	21.02	20.87	21.91	5.373333333	21.26666667
FBgn0030540	CG11581	-	8.455	3.07984193	0.045394938	0.064586743	yes	up	0	0.1	0	0.58	0.32	0.4	0.033333333	0.433333333
FBgn0030551	CG11674	-	5.52	2.464679947	0.001653774	0.002682972	yes	up	0.36	0.04	0.09	1.51	1.4	1.48	0.163333333	1.463333333
FBgn0030552	mRpL38	mitochondrial ribosomal protein L38	2.997	1.583557464	1.81E-51	9.89E-51	yes	up	10.99	9.42	10.02	50.48	49.01	50.56	10.14333333	50.01666667
FBgn0030554	CG1434	-	2.827	1.499237526	7.36E-17	2.10E-16	yes	up	2.9	2.89	3.89	18.06	13.82	15.33	3.226666667	15.73666667
FBgn0030555	Fbxl4	F box and leucine-rich-repeat gene 4	2.289	1.194815864	2.49E-20	7.83E-20	yes	up	3.01	2.67	3.09	11.06	11.11	10.91	2.923333333	11.02666667
FBgn0030558	CG1461	-	39.967	5.320754405	3.48E-06	6.60E-06	yes	up	0.03	0.03	0	0.96	0.82	0.89	0.02	0.89
FBgn0030563	betaNACtes2	Nascent-associated complex beta-subunit-like%2C testis 2	2.76	1.46443678	6.72E-30	2.62E-29	yes	up	10.98	11.76	13.53	53.44	54.8	55.94	12.09	54.72666667
FBgn0030573	nmdyn-D6	nmdyn-D6	3.277	1.712538517	7.84E-08	1.60E-07	yes	up	2.56	2.05	1.45	12.49	11.14	8.97	2.02	10.86666667
FBgn0030583	CG14410	-	8.497	3.08702316	0.004406492	0.006941185	yes	up	0.25	0.2	0	3.61	1.76	1.55	0.15	2.306666667
FBgn0030586	CG12539	-	3.7	1.887526768	0.045763097	0.065058284	yes	up	0.13	0.04	0.02	0.4	0.53	0.25	0.063333333	0.393333333
FBgn0030588	CG9521	-	12.197	3.608508826	2.11E-08	4.42E-08	yes	up	0.07	0.06	0.06	1.09	1.4	1.39	0.063333333	1.293333333
FBgn0030611	CG15027	-	3.969	1.988825458	3.30E-17	9.50E-17	yes	up	5.02	3.88	5.01	30.13	29.16	30.38	4.636666667	29.89
FBgn0030612	CG5599	-	3.17	1.664488225	5.03E-15	1.36E-14	yes	up	1.64	1.21	1.84	8.22	7.89	8.3	1.563333333	8.136666667
FBgn0030613	Rab3-GEF	Rab3 GDP-GTP exchange factor (Rab3-GEF) encodes a guanine nucleotide exchange factor (GEF) for the small GTPase encoded by Rab3. They control synaptic development and function, including the regulation of active zone protein composition at the neuromuscular junction.	6.92	2.790691758	3.00E-25	1.07E-24	yes	up	0.16	0.14	0.12	1.87	1.58	1.74	0.14	1.73
FBgn0030615	Cyp4s3	Cyp4s3	2.686	1.425439154	2.59E-06	4.93E-06	yes	up	0.68	0.52	0.58	2.95	2.48	2.42	0.593333333	2.616666667
FBgn0030616	RpL37a	Ribosomal protein L37a	2.828	1.499998062	6.75E-104	5.73E-103	yes	up	394.13	403	408.58	1778.92	1939.9	1832.95	401.9033333	1850.59
FBgn0030628	CG9114	-	2.642	1.401824469	5.34E-18	1.58E-17	yes	up	2.87	3.14	2.82	12.3	11.75	14.45	2.943333333	12.83333333
FBgn0030631	CG6227	-	2.97	1.570615869	4.76E-33	1.97E-32	yes	up	2.64	2.14	2.62	11.15	12.28	12.81	2.466666667	12.08
FBgn0030641	CG6299	-	2.079	1.05606172	4.09E-24	1.42E-23	yes	up	13.97	17.29	14.11	53.59	51.48	50.71	15.12333333	51.92666667
FBgn0030647	CG6324	-	3.119	1.640957312	1.93E-75	1.36E-74	yes	up	8.44	8.42	7.65	43.93	44.04	38.89	8.17	42.28666667
FBgn0030655	CG9213	-	2.115	1.080438277	3.65E-14	9.57E-14	yes	up	1.8	1.5	1.49	9.07	9.65	7.82	1.596666667	8.846666667
FBgn0030658	CG7872	-	2.208	1.142991408	6.11E-62	3.76E-61	yes	up	33.26	31	34.63	119.6	116.26	123.94	32.96333333	119.9333333
FBgn0030659	CG9215	-	2.792	1.481504325	8.26E-45	4.13E-44	yes	up	9.49	11.7	10.37	48.44	48.26	49.09	10.52	48.59666667
FBgn0030662	CG9220	-	2.891	1.531429488	5.75E-22	1.89E-21	yes	up	1.73	2	2.25	11.45	10.59	9.59	1.993333333	10.54333333
FBgn0030664	CG8119	-	12.231	3.612425802	3.14E-06	5.96E-06	yes	up	0.08	0.6	0	4.28	4.58	5.39	0.226666667	4.75
FBgn0030667	CG15599	-	3.594	1.845637219	1.34E-108	1.18E-107	yes	up	19.07	18.13	19.56	112.91	122.57	100.08	18.92	111.8533333
FBgn0030669	CG9240	-	2.221	1.151356382	8.00E-08	1.64E-07	yes	up	5.27	8.98	7.04	28.54	26.85	24.12	7.096666667	26.50333333
FBgn0030675	CG8191	-	2.096	1.067905265	2.42E-09	5.27E-09	yes	up	3.73	3.19	4.55	12.83	13.3	13.45	3.823333333	13.19333333
FBgn0030680	CG8944	-	2.5	1.321951434	2.01E-19	6.16E-19	yes	up	2.23	1.73	1.91	7.56	8.62	7.97	1.956666667	8.05
FBgn0030683	Mvd	Mevalonate diphosphate decarboxylase	2.81	1.490650706	1.02E-21	3.34E-21	yes	up	2.84	2.82	3.04	14.38	12.89	14.94	2.9	14.07
FBgn0030687	RpIIIC160	RNA polymerase III subunit C160	2.689	1.426813	5.40E-34	2.28E-33	yes	up	3.12	2.74	2.72	12.36	12.12	13.56	2.86	12.68
FBgn0030692	mRpS30	mitochondrial ribosomal protein S30	2.243	1.16557112	1.87E-42	9.09E-42	yes	up	14.73	13.88	16.68	60.38	55.92	55.64	15.09666667	57.31333333
FBgn0030694	CG15602	-	2.01	1.007130343	8.65E-20	2.68E-19	yes	up	14.49	14.24	13.35	47.15	46.84	44.75	14.02666667	46.24666667
FBgn0030699	CG8578	-	2.19	1.131210079	5.28E-20	1.64E-19	yes	up	7.31	7.09	6.57	26.17	23.17	25.41	6.99	24.91666667
FBgn0030700	CG15914	-	2.467	1.302903675	2.69E-11	6.34E-11	yes	up	2.68	2.24	2.7	10.89	9.96	10.27	2.54	10.37333333
FBgn0030710	CG8924	-	2.647	1.40447688	5.23E-22	1.72E-21	yes	up	1.5	1.94	1.76	10.31	9.34	8.83	1.733333333	9.493333333
FBgn0030716	CG9170	-	3.3	1.722394923	8.69E-62	5.34E-61	yes	up	2.91	2.54	2.7	14.98	14.64	15.06	2.716666667	14.89333333
FBgn0030718	ND-20	NADH dehydrogenase (ubiquinone) 20 kDa subunit	2.354	1.23511003	5.53E-41	2.62E-40	yes	up	34.73	32.57	30.09	122.96	124.14	119.95	32.46333333	122.35
FBgn0030723	dpr18	defective proboscis extension response 18	2.503	1.323683391	0.000834018	0.001383681	yes	up	0.46	0.27	0.26	1.31	1.42	1.37	0.33	1.366666667
FBgn0030724	Nipsnap	Nipsnap	2.358	1.23756699	1.65E-23	5.63E-23	yes	up	9.61	8.36	10.58	41.21	34.72	34.82	9.516666667	36.91666667
FBgn0030733	UQCR-14	Ubiquinol-cytochrome c reductase 14 kDa subunit	3.218	1.68614858	2.42E-48	1.26E-47	yes	up	51.41	65.1	65.82	313.54	333.42	308.22	60.77666667	318.3933333
FBgn0030735	CG3632	-	2.223	1.15232769	3.25E-29	1.25E-28	yes	up	3.35	3.19	3.35	12.44	12.22	11.72	3.296666667	12.12666667
FBgn0030739	SWIP	Strumpellin and WASH-interacting protein (SWIP) encodes a protein that is part of the multi-subunit WASH Regulatory Complex (SHRC) to activate Arp2/3-mediated actin nucleation in a context-dependent manner. The product of SWIP, along with the SHRC, has been found to play a role in actin architecture and ooplasmic streaming during oogenesis, in endosome recycling, and in integrin-mediated cell spr…	2.068	1.048216363	4.66E-12	1.13E-11	yes	up	1.67	1.84	1.78	6.54	5.9	5.67	1.763333333	6.036666667
FBgn0030742	CG9919	-	8.305	3.053906264	5.35E-50	2.86E-49	yes	up	1.43	1.5	1.42	22.02	17.06	17.65	1.45	18.91
FBgn0030745	CG4239	-	2.865	1.518369059	6.62E-18	1.95E-17	yes	up	2.52	3.44	3.68	16.91	14.31	14.68	3.213333333	15.3
FBgn0030747	CG4301	-	2.353	1.234666346	3.97E-25	1.41E-24	yes	up	1.31	1.11	1.22	4.17	3.55	3.61	1.213333333	3.776666667
FBgn0030752	CDC50	-	2.132	1.091910669	2.65E-20	8.33E-20	yes	up	11.31	10.79	14.94	44.81	42.9	40.78	12.34666667	42.83
FBgn0030759	CG13014	-	2.363	1.24065947	1.13E-07	2.30E-07	yes	up	3.13	2.77	2.82	10.91	10.17	12.74	2.906666667	11.27333333
FBgn0030761	CG9784	-	2.925	1.548420694	4.06E-23	1.37E-22	yes	up	3.07	2.53	3.18	14.16	14.8	13.27	2.926666667	14.07666667
FBgn0030763	CG9782	-	14.648	3.872604549	7.63E-10	1.70E-09	yes	up	0.08	0.11	0.15	2.72	3.14	2.23	0.113333333	2.696666667
FBgn0030778	CG4678	-	4.073	2.026093628	0.002730392	0.004364765	yes	up	0.07	0.18	0.13	0.78	0.93	0.72	0.126666667	0.81
FBgn0030786	mRpL22	mitochondrial ribosomal protein L22	2.482	1.311246104	1.52E-28	5.81E-28	yes	up	14.77	11.92	14.42	58.14	54.16	55	13.70333333	55.76666667
FBgn0030788	Sap30	SIN3-associated polypeptide 30	2.036	1.025629294	4.67E-17	1.34E-16	yes	up	8.18	8.23	9.04	26.97	30.8	28.24	8.483333333	28.67
FBgn0030789	Rrp45	Rrp45	2.489	1.315744155	1.26E-22	4.19E-22	yes	up	5.05	5.7	6.02	23.29	23.92	21.9	5.59	23.03666667
FBgn0030793	CG9125	-	3.114	1.638835016	1.08E-14	2.89E-14	yes	up	3.47	4.64	7.09	25.64	26.56	26.62	5.066666667	26.27333333
FBgn0030795	ppk28	pickpocket 28 (ppk28) encodes a member of the degenerin/epithelial Na[+] channel (pickpocket) gene family. It is an osmosensitive ion channel that mediates water taste detection.	2.476	1.307985012	3.35E-06	6.36E-06	yes	up	0.48	0.66	0.94	3.11	3.13	2.9	0.693333333	3.046666667
FBgn0030800	Nprl2	Nitrogen permease regulator-like 2 (Nprl2) encodes a component of the highly conserved GAP activity towards rags 1 (GATOR1) complex, which inhibits the product of Tor activity in response to amino acid starvation. The product of Nprl2, as well as the other GATOR1 components encoded by Nprl3 and Iml1, regulates early meiotic progression.	2.034	1.024314502	4.06E-10	9.14E-10	yes	up	3.53	3.24	3.69	11.45	12.18	12.41	3.486666667	12.01333333
FBgn0030801	Rcp	Receptor component protein	2.848	1.510062042	1.33E-10	3.05E-10	yes	up	1.85	1.85	2.5	10.78	9.13	9.57	2.066666667	9.826666667
FBgn0030805	wus	Wurst (Wus) is a transmembrane protein essential for clathrin-mediated endocytosis. It recruits Hsc70-4 and clathrin to the apical cell membrane of epithelial cells. Wus-mediated endocytosis is required for size determination and lumen clearance of the airways.	3.561	1.832169178	1.28E-11	3.05E-11	yes	up	0.83	0.7	0.92	4.7	4.51	5.37	0.816666667	4.86
FBgn0030808	RhoGAP15B	Rho GTPase activating protein at 15B	3.734	1.900755402	2.09E-71	1.42E-70	yes	up	1.79	1.78	1.75	11.17	11.04	10.53	1.773333333	10.91333333
FBgn0030809	Ubr1	Ubr1 ubiquitin ligase	2.895	1.533645773	9.82E-79	7.05E-78	yes	up	15.54	14.78	17.03	76.68	82.14	67.58	15.78333333	75.46666667
FBgn0030812	wcy	wacky	2.1	1.070184248	2.09E-65	1.34E-64	yes	up	12.9	11.82	13.45	57.38	50.54	51.57	12.72333333	53.16333333
FBgn0030813	CG4949	-	2.716	1.441225404	6.13E-22	2.01E-21	yes	up	4.34	3.5	3.37	17.37	15.26	16.95	3.736666667	16.52666667
FBgn0030815	CG8945	-	12.729	3.670026868	1.64E-08	3.44E-08	yes	up	0.05	0.03	0.02	0.6	0.82	0.57	0.033333333	0.663333333
FBgn0030816	CG16700	-	2.498	1.320945022	0.002973696	0.004742061	yes	up	0.39	0.21	0.75	1.58	1.94	1.98	0.45	1.833333333
FBgn0030834	CG8675	-	2.841	1.506262154	6.39E-26	2.30E-25	yes	up	7.43	7.43	7.14	32.79	34.6	35.38	7.333333333	34.25666667
FBgn0030851	CG8326	-	2.875	1.523388125	1.99E-10	4.55E-10	yes	up	2.26	1.93	2.17	9.39	11.47	9.17	2.12	10.01
FBgn0030854	CG8289	-	3.503	1.808621966	9.14E-54	5.13E-53	yes	up	4.76	5.33	5.63	31.13	29.4	30.52	5.24	30.35
FBgn0030855	CG5800	-	2.099	1.06943141	2.36E-15	6.42E-15	yes	up	3.79	3.84	4.84	13.71	14.52	14.95	4.156666667	14.39333333
FBgn0030871	CG8142	-	2.448	1.291619176	3.08E-18	9.14E-18	yes	up	6.7	5.93	7.91	26.6	27.12	28.88	6.846666667	27.53333333
FBgn0030872	Ucp4A	Ucp4A (Ucp4A) encodes a mitochondrial anion carrier that localizes to the mitochondrial inner membrane and can disrupt the proton gradient generated by the electron transport chain. It is expressed ubiquitously in adult flies, and plays a role in protecting mitochondria from oxidative stress.	2.256	1.173909818	2.00E-11	4.73E-11	yes	up	2.73	2.7	2.59	11.02	9.84	9.29	2.673333333	10.05
FBgn0030877	Arp8	Actin-related protein 8	2.02	1.014205783	1.44E-17	4.18E-17	yes	up	5.04	5.13	5.19	16.96	17.82	16.51	5.12	17.09666667
FBgn0030886	CG12672	-	5.262	2.395720005	1.89E-12	4.68E-12	yes	up	0.59	0.47	0.63	6.45	3.99	4.29	0.563333333	4.91
FBgn0030891	Ada3	transcriptional Adaptor 3	2.788	1.479266029	9.17E-19	2.76E-18	yes	up	2.33	3.28	2.44	12.76	12.8	11.68	2.683333333	12.41333333
FBgn0030893	RhoGAP16F	Rho GTPase activating protein at 16F	3.26	1.70468962	2.29E-18	6.81E-18	yes	up	1.56	1.88	1.37	10.37	9.32	9.02	1.603333333	9.57
FBgn0030899	Hesr	HES-related	3.021	1.595078556	0.001077131	0.00177292	yes	up	0.92	1.34	1.52	6.89	7	4.81	1.26	6.233333333
FBgn0030921	CG6290	-	3.697	1.886329516	0.012499375	0.018900644	yes	up	0.29	0.49	0.26	2.36	1.33	2.69	0.346666667	2.126666667
FBgn0030925	Hayan	Hayan (Hayan) encodes a hemolymphatic serine protease involved in the activation of the melanization cascade. It is thought to directly cleave the prophenoloxidases encoded by PPO1 and/or PPO2.	2.558	1.355001655	6.13E-07	1.21E-06	yes	up	1.1	1.16	1.93	6.37	5.22	5.68	1.396666667	5.756666667
FBgn0030926	psh	persephone (psh) encodes a hemolymphatic serine protease activated by microbial proteases during infection. It regulates Toll pathway activity upstream of the serine protease encoded by SPE, which cleaves the product of spz.	5.751	2.523783267	1.05E-09	2.33E-09	yes	up	0.36	0.43	0.16	1.73	1.51	1.73	0.316666667	1.656666667
FBgn0030927	CG15046	-	5.794	2.534671016	8.17E-12	1.97E-11	yes	up	1.54	0.27	0.76	8.31	5.11	9.61	0.856666667	7.676666667
FBgn0030931	Xrcc2	X-ray repair cross complementing 2	6.387	2.675138245	0.006443482	0.01000516	yes	up	0.11	0.09	0.05	0.62	1.02	0.95	0.083333333	0.863333333
FBgn0030938	CG15047	-	2.461	1.299518912	0.000351693	0.000596555	yes	up	2.16	1.23	1.21	6.13	5.77	6.61	1.533333333	6.17
FBgn0030941	wgn	wengen (wgn) encodes a receptor for tumor necrosis factor (TNF) ligands, such as the product of egr. Signalling by this receptor is involved in apoptosis, photoreceptor axon guidance and nutritional control of body size.	2.308	1.206840403	1.96E-13	5.02E-13	yes	up	2.48	2.09	2.27	9.6	7.86	8.65	2.28	8.703333333
FBgn0030943	Nup35	Nucleoporin 35kDa	2.177	1.122630999	8.59E-19	2.59E-18	yes	up	8.25	7.62	8.72	29.99	27.85	30.28	8.196666667	29.37333333
FBgn0030963	CG7101	-	2.431	1.281612271	1.88E-12	4.64E-12	yes	up	2.81	3.31	3.21	13.14	11.42	12.95	3.11	12.50333333
FBgn0030966	shop	shopper	3.506	1.80992141	1.07E-21	3.50E-21	yes	up	1.99	1.42	2.14	11.03	11.14	9.8	1.85	10.65666667
FBgn0030968	CG7322	-	2.219	1.14970985	2.28E-06	4.36E-06	yes	up	3.67	5.64	6.54	18.11	21.65	17.1	5.283333333	18.95333333
FBgn0030970	CG7326	-	3.074	1.620007605	2.04E-24	7.11E-24	yes	up	2.29	2.19	2.69	13.19	12.1	11	2.39	12.09666667
FBgn0030974	Flacc	Fl(2)d-associated complex component	2.249	1.169012031	2.17E-34	9.21E-34	yes	up	4.59	4.82	4.82	19.38	16.6	16.65	4.743333333	17.54333333
FBgn0030980	CG7406	-	2.368	1.24340153	0.033640114	0.048622486	yes	up	0.34	0.8	0.83	2.4	3.04	2.23	0.656666667	2.556666667
FBgn0030984	tgy	twiggy	13.449	3.749450561	4.54E-05	8.12E-05	yes	up	0	0.1	0.08	1.63	0.63	1.3	0.06	1.186666667
FBgn0030992	CG33253	-	6.149	2.62023975	1.22E-10	2.80E-10	yes	up	0.29	0.29	0.59	5.67	2.88	4.4	0.39	4.316666667
FBgn0030994	HP1D3csd	Heterochromatin Protein 1D3 chromoshadow domain	5.545	2.471217959	6.28E-17	1.80E-16	yes	up	1.26	1.72	1.65	14.96	14	13.43	1.543333333	14.13
FBgn0030995	CG7914	-	2.564	1.358401734	2.93E-11	6.90E-11	yes	up	4.28	3.2	3.05	14.9	13.58	15.84	3.51	14.77333333
FBgn0031005	Hs3st-B	Heparan sulfate 3-O sulfotransferase-B (Hs3st-B) encodes a heparan sulfate modifying enzyme that transfers a sulfate group to the 3-O position of glucosamine residues of heparan sulfate. It regulates adult midgut homeostasis.	32.814	5.036242023	0.003706311	0.005867214	yes	up	0	0	0	0.37	0.08	0.23	0	0.226666667
FBgn0031008	CG8010	-	6.324	2.660820107	1.70E-152	1.88E-151	yes	up	6.58	6.51	8.26	75.71	73.43	73.43	7.116666667	74.19
FBgn0031011	CG8034	-	2.203	1.139517285	1.60E-19	4.91E-19	yes	up	3.73	3.54	4.09	13.25	15.2	12.14	3.786666667	13.53
FBgn0031022	CG12204	-	6.46	2.691511703	3.80E-28	1.44E-27	yes	up	2.66	1.61	1.62	18.54	20.67	22.78	1.963333333	20.66333333
FBgn0031023	CG14200	-	2.635	1.397633952	9.87E-86	7.48E-85	yes	up	8.57	8.1	8.86	38.36	38.81	33.98	8.51	37.05
FBgn0031030	Tao	Tao (Tao) encodes a Ser/Thr kinase belonging to the Mst/Ste20 family. It is implicated in the Hippo and PAR-1 pathways. It contributes to restriction of tissue growth during development, regulation of microtubule dynamics, neuronal polarity, neural development, ethanol-stimulated behavioral response, and apoptosis.	2.14	1.097830942	5.82E-39	2.69E-38	yes	up	7.78	6.5	7.71	26.42	28.23	26.94	7.33	27.19666667
FBgn0031031	CG14218	-	4.318	2.110252573	9.10E-08	1.86E-07	yes	up	0.94	0.4	0.67	6.57	3.39	4.32	0.67	4.76
FBgn0031032	CG14204	-	6.641	2.731445329	0.002687395	0.004298142	yes	up	0.07	0	0.08	0.31	0.54	0.57	0.05	0.473333333
FBgn0031037	CG14207	-	168.399	7.395739981	2.54E-106	2.20E-105	yes	up	0.16	0.85	0.24	88.55	78.49	78.4	0.416666667	81.81333333
FBgn0031040	CG14210	-	2.941	1.556489584	1.21E-12	3.00E-12	yes	up	8.83	6.32	8.4	37.86	39.28	36.45	7.85	37.86333333
FBgn0031042	CG14221	-	4.553	2.186862776	1.06E-08	2.25E-08	yes	up	0.29	0.29	0.33	1.7	1.54	1.08	0.303333333	1.44
FBgn0031043	Naa20A	N(alpha)-acetyltransferase 20 A	2.976	1.573495791	2.84E-59	1.70E-58	yes	up	13.41	13.18	13.97	68.51	61.85	66.52	13.52	65.62666667
FBgn0031044	MKP-4	MAPK Phosphatase 4	3.021	1.595051513	1.06E-31	4.29E-31	yes	up	3.78	4.49	4	21.44	18.57	19.53	4.09	19.84666667
FBgn0031048	CG12237	-	2.375	1.247802236	5.67E-54	3.19E-53	yes	up	15.57	15.55	16.98	66.25	62.43	60.38	16.03333333	63.02
FBgn0031050	Arp10	Actin-related protein 10	2.231	1.15748205	4.11E-28	1.55E-27	yes	up	10.52	10.27	11.92	42.68	38.45	41.66	10.90333333	40.93
FBgn0031054	Ssu72	Ssu72 CTD phosphatase (Ssu72) encodes an RNA polymerase II C-terminal domain (CTD) phosphatase. Its phosphatase activity is important for RNAPII transcription and termination and for gene looping. It may also be involved in the regulation of sister chromatid cohesion.	2.205	1.140486121	4.31E-25	1.53E-24	yes	up	12.5	10.8	14.81	43.53	43.64	40.06	12.70333333	42.41
FBgn0031060	CG14231	-	2.796	1.483582601	2.68E-44	1.33E-43	yes	up	10.71	8.71	10.52	50.08	46.1	44.53	9.98	46.90333333
FBgn0031062	CG14230	-	4.444	2.151721552	5.25E-34	2.22E-33	yes	up	1.58	1.88	1.54	12.89	11.46	12.41	1.666666667	12.25333333
FBgn0031064	CG12531	-	26.008	4.700885265	4.84E-11	1.13E-10	yes	up	0.01	0.01	0.01	0.49	0.73	0.48	0.01	0.566666667
FBgn0031065	CG14234	-	2.489	1.315687553	0.029547545	0.042962885	yes	up	0.06	0.12	0.11	0.4	0.31	0.48	0.096666667	0.396666667
FBgn0031069	Pmp70	Peroxisomal Membrane Protein 70 kDa	2.051	1.036270161	1.28E-31	5.15E-31	yes	up	7.71	7.22	7.4	26.86	25.2	23.87	7.443333333	25.31
FBgn0031074	SkpE	SKP1-related E	3.082	1.62365477	1.78E-15	4.86E-15	yes	up	6.1	5.18	10.47	34.88	42.64	39.33	7.25	38.95
FBgn0031077	THADA	THADA (THADA) encodes a metabolic regulator that controls the balance between fat storage and heat production. It physically interacts with the ER calcium pump encoded by SERCA and regulates its activity to control metabolism.	3.122	1.642602408	1.77E-38	8.11E-38	yes	up	1.72	1.63	1.63	8.24	9.2	8.29	1.66	8.576666667
FBgn0031078	Nup205	Nucleoporin 205kD	3.2	1.677955109	1.59E-63	9.97E-63	yes	up	2.91	2.91	2.95	14.5	16.29	15.58	2.923333333	15.45666667
FBgn0031081	Nep3	Neprilysin 3	2.256	1.173875934	3.39E-09	7.35E-09	yes	up	0.88	0.81	0.79	3.26	2.79	3.12	0.826666667	3.056666667
FBgn0031091	Phf7	PHD finger protein 7	2.907	1.539714268	2.27E-79	1.64E-78	yes	up	13.69	13.52	14.94	68.36	70.08	61.94	14.05	66.79333333
FBgn0031092	CG9577	-	3.114	1.638702394	8.64E-48	4.49E-47	yes	up	11.93	11.79	11.11	57.77	60.42	58.21	11.61	58.8
FBgn0031098	CG17068	-	2.379	1.250137451	5.34E-14	1.39E-13	yes	up	2.05	1.78	1.8	7.15	7.74	7.19	1.876666667	7.36
FBgn0031104	jb	jean-baptiste	2.846	1.508781025	2.88E-13	7.31E-13	yes	up	10.69	17.69	14.7	63.22	78.63	63.13	14.36	68.32666667
FBgn0031116	CG1695	-	4.494	2.167857119	9.16E-11	2.12E-10	yes	up	0.4	0.27	0.32	1.69	1.95	2.02	0.33	1.886666667
FBgn0031118	RhoGAP19D	Rho GTPase activating protein at 19D	2.072	1.050971977	5.15E-18	1.52E-17	yes	up	3.16	3.12	3.02	9.59	11.75	8.84	3.1	10.06
FBgn0031144	CG1529	-	822.482	9.683840076	9.04E-16	2.50E-15	yes	up	0	0	0	6.1	7.64	6.65	0	6.796666667
FBgn0031145	Ntf-2	Nuclear transport factor-2 (Ntf-2) is an essential gene regulating nuclear import. It encodes a protein that binds to the nuclear pore protein encoded by DCTN4-p62 and to the product of Ran and regulates the nuclear import of nuclear localization signal containing proteins.	2.788	1.479071759	1.32E-48	6.90E-48	yes	up	35.36	40.84	36.19	181.4	180.75	167.23	37.46333333	176.46
FBgn0031148	Cbs	Cystathionine beta-synthase	3.483	1.800375334	8.60E-35	3.69E-34	yes	up	3.45	2.96	3.21	18.83	19.61	18.19	3.206666667	18.87666667
FBgn0031150	bves	bves	2.358	1.237829112	4.10E-33	1.70E-32	yes	up	3.31	3.72	3.65	14.51	14.01	13.44	3.56	13.98666667
FBgn0031159	CG11566	-	2.163	1.11309837	0.000655984	0.001095236	yes	up	0.72	0.37	1.19	4.01	2.59	1.87	0.76	2.823333333
FBgn0031182	Cyp6t1	Cyp6t1	4.546	2.184752658	0.000219903	0.000377573	yes	up	0.09	0.19	0.44	2.32	1.07	2.03	0.24	1.806666667
FBgn0031184	CG14615	-	2.968	1.569503469	2.81E-05	5.09E-05	yes	up	1.21	0.71	0.47	4.1	3.44	4.01	0.796666667	3.85
FBgn0031189	CG14618	-	2.596	1.376246866	3.52E-13	8.92E-13	yes	up	3.52	4.07	3.77	15.19	15.6	15.58	3.786666667	15.45666667
FBgn0031194	CG17598	-	2.111	1.077703472	1.34E-23	4.56E-23	yes	up	5.23	4.99	4.91	18.89	17.03	17.09	5.043333333	17.67
FBgn0031197	CG17601	-	2.121	1.084586163	9.36E-08	1.91E-07	yes	up	5.36	4.83	3.83	17.27	16.44	16.65	4.673333333	16.78666667
FBgn0031213	galectin	galectin	2.443	1.288406903	3.05E-29	1.18E-28	yes	up	8.41	9.28	8.63	34.79	36.19	37.54	8.773333333	36.17333333
FBgn0031216	Zir	Zizimin-related	2.508	1.326307016	3.73E-33	1.55E-32	yes	up	2.63	2.45	2.25	9.72	12.16	9.2	2.443333333	10.36
FBgn0031231	mRpL10	mitochondrial ribosomal protein L10	3.01	1.589968437	1.09E-56	6.30E-56	yes	up	22.63	22.47	22.39	111.89	116.44	105.37	22.49666667	111.2333333
FBgn0031232	CG11617	-	2.984	1.577449808	1.39E-08	2.94E-08	yes	up	1.63	1.13	1.41	6.79	6.84	7.21	1.39	6.946666667
FBgn0031252	CG13690	-	4.978	2.315453935	4.86E-13	1.22E-12	yes	up	0.93	0.63	0.96	7.1	6.16	7.29	0.84	6.85
FBgn0031254	CG13692	-	3.454	1.788173352	0.001475458	0.002402788	yes	up	0.92	1.37	0.41	4.74	6.15	4.49	0.9	5.126666667
FBgn0031255	BBS8	Bardet-Biedl syndrome 8	2.402	1.264356342	0.02934715	0.042705851	yes	up	0.14	0.24	0.15	0.71	0.57	0.85	0.176666667	0.71
FBgn0031257	CG4133	-	4.728	2.241077663	2.70E-25	9.61E-25	yes	up	0.91	0.59	0.7	6.55	5.55	5.74	0.733333333	5.946666667
FBgn0031263	Tspo	Translocator protein (Tspo) encodes a protein localized in the outer mitochondrial membrane that is thought to be involved in various pathways, including steroid and heme biosynthesis, apoptosis, protein import, cell proliferation and differentiation and also has been proposed to participate in the formation of the mitochondrial permeability transition pore.	2.311	1.208209939	2.71E-59	1.62E-58	yes	up	54.39	53.8	53.72	207.24	206.02	201.79	53.97	205.0166667
FBgn0031267	Ipk2	Ipk2	5.817	2.540265396	6.72E-34	2.83E-33	yes	up	2.47	1.82	3.21	22.03	23.64	25.9	2.5	23.85666667
FBgn0031268	cold	coiled (cold) encodes a membrane glycoprotein of the Ly6 family that is required for the formation of septate junctions in both epithelial tissues and in sub-perineural glial cells.	2.199	1.136723006	8.15E-29	3.12E-28	yes	up	15.89	15.2	17.66	58.79	58.67	58.62	16.25	58.69333333
FBgn0031273	CG2839	-	2.556	1.354108326	0.011107587	0.016880794	yes	up	0.21	0.23	0.2	1.21	0.49	1.01	0.213333333	0.903333333
FBgn0031286	CG3862	-	2.673	1.418355447	1.65E-15	4.51E-15	yes	up	2.82	2.51	3.11	12.25	12.24	12.63	2.813333333	12.37333333
FBgn0031294	IA-2	IA-2 protein tyrosine phosphatase	2.041	1.029470913	1.65E-16	4.67E-16	yes	up	2.63	2.58	2.72	10.58	7.89	9.7	2.643333333	9.39
FBgn0031296	CG4415	-	2.508	1.326393753	1.12E-57	6.57E-57	yes	up	53.16	52.08	57.79	202.48	225.87	191.21	54.34333333	206.52
FBgn0031299	CG4629	-	2.422	1.276355509	8.85E-35	3.80E-34	yes	up	11.75	12.27	11.27	32.52	30.37	26.75	11.76333333	29.88
FBgn0031314	IntS14	Integrator 14	2.319	1.213320893	1.22E-18	3.67E-18	yes	up	3.22	3.37	3.93	15.35	13.69	15.11	3.506666667	14.71666667
FBgn0031315	CG14341	-	2.159	1.110594545	1.04E-13	2.68E-13	yes	up	14.07	15.48	15.43	55.92	48.68	54.8	14.99333333	53.13333333
FBgn0031318	CG4887	-	2.469	1.304167009	9.54E-39	4.38E-38	yes	up	5.2	4.62	4.45	20.47	18.9	19.3	4.756666667	19.55666667
FBgn0031321	Tgt	tRNA-guanine transglycosylase	2.046	1.032687271	2.36E-07	4.72E-07	yes	up	2.28	2.57	2.78	8.18	8.73	8.82	2.543333333	8.576666667
FBgn0031344	CG7420	-	30.96	4.952341619	0.021707579	0.032038614	yes	up	0	0	0	0	0.62	0.32	0	0.313333333
FBgn0031357	mRpL48	mitochondrial ribosomal protein L48	3.375	1.754862117	1.19E-47	6.16E-47	yes	up	16.48	18.55	17.68	102.29	96.17	94.81	17.57	97.75666667
FBgn0031361	CG17652	-	2.4	1.262873386	1.91E-07	3.84E-07	yes	up	3.49	2.87	3.46	11.67	12.57	12.89	3.273333333	12.37666667
FBgn0031365	CG17650	-	2.156	1.108553866	6.90E-32	2.80E-31	yes	up	63.73	63.86	60.22	228.99	221.58	234.25	62.60333333	228.2733333
FBgn0031395	CG10874	-	2.214	1.146938363	5.08E-37	2.27E-36	yes	up	14.61	14.93	16.31	55.6	56.31	54.18	15.28333333	55.36333333
FBgn0031398	CG10880	-	7.178	2.843569192	4.77E-46	2.43E-45	yes	up	1.91	1.71	1.5	21.2	20.18	19.61	1.706666667	20.33
FBgn0031413	CG9967	-	2.935	1.553173871	1.01E-29	3.94E-29	yes	up	5.63	6.48	5.65	31.89	28.7	26.45	5.92	29.01333333
FBgn0031414	eys	eyes shut	4.535	2.180995451	1.16E-10	2.66E-10	yes	up	0.11	0.09	0.09	0.63	0.78	0.69	0.096666667	0.7
FBgn0031419	CG15390	-	2.525	1.336433335	3.18E-05	5.74E-05	yes	up	1.39	1.9	1.75	7.31	6.06	7.73	1.68	7.033333333
FBgn0031446	CG15398	-	2.319	1.213692273	2.51E-06	4.79E-06	yes	up	2.56	2.4	2.5	8.6	10.1	9.7	2.486666667	9.466666667
FBgn0031453	Bacc	Bacchus	2.221	1.151391042	1.62E-15	4.44E-15	yes	up	23.47	27.91	28.43	106.46	70.74	88.45	26.60333333	88.55
FBgn0031459	CG2862	-	2.103	1.072304648	5.49E-61	3.34E-60	yes	up	233.5	245.94	243.82	831.16	827.61	815.37	241.0866667	824.7133333
FBgn0031470	CG18557	-	12.153	3.603241782	0.027613995	0.040299096	yes	up	0	0	0.11	0.1	1.41	0.49	0.036666667	0.666666667
FBgn0031473	CG3104	-	11.508	3.52459123	1.35E-45	6.81E-45	yes	up	0.48	0.4	0.57	10.36	8.31	8.85	0.483333333	9.173333333
FBgn0031474	CG2991	-	2.059	1.041973394	1.24E-26	4.54E-26	yes	up	5.55	5.71	5.64	19.69	18.54	19.7	5.633333333	19.31
FBgn0031479	Prx6005	Peroxiredoxin 6005	2.137	1.095695238	1.36E-15	3.74E-15	yes	up	17.53	17.06	14.59	55.17	56.81	60.14	16.39333333	57.37333333
FBgn0031485	CG9643	-	2.405	1.266260958	3.46E-12	8.44E-12	yes	up	7.28	7.32	8.43	27.34	31.91	29.38	7.676666667	29.54333333
FBgn0031488	CG17265	-	3.163	1.661246653	2.01E-42	9.74E-42	yes	up	3.36	3.28	3.17	19.28	15.72	16.8	3.27	17.26666667
FBgn0031516	CG9663	-	2.724	1.445972554	3.75E-21	1.21E-20	yes	up	1.65	1.43	1.44	6.44	6.52	6.66	1.506666667	6.54
FBgn0031536	Cog3	Cog3	2.465	1.301433863	2.23E-41	1.06E-40	yes	up	7.15	6.98	8.27	35.4	30.95	31.73	7.466666667	32.69333333
FBgn0031540	Pif1	Pif1 ortholog	4.029	2.010447263	3.02E-20	9.46E-20	yes	up	1	1.16	0.86	7.56	6.65	5.89	1.006666667	6.7
FBgn0031547	Sr-CIV	Scavenger receptor class C%2C type IV	3.289	1.71749674	4.01E-05	7.20E-05	yes	up	0.71	0.55	0.37	3.62	3.04	2.35	0.543333333	3.003333333
FBgn0031548	CG8852	-	6.674	2.738555	5.01E-16	1.39E-15	yes	up	3.7	2.89	5.92	58.54	41.47	37.46	4.17	45.82333333
FBgn0031579	CG15422	-	14.667	3.874550656	2.40E-26	8.74E-26	yes	up	0.98	0.93	1.26	22.34	31.71	21.85	1.056666667	25.3
FBgn0031580	CG15423	-	4.051	2.018188266	0.00032161	0.000546952	yes	up	0.45	4.49	2.03	15.05	19.37	12.42	2.323333333	15.61333333
FBgn0031606	CG15439	-	2.973	1.571788473	1.63E-46	8.32E-46	yes	up	4.32	3.52	4.27	19.84	18.98	21.09	4.036666667	19.97
FBgn0031621	Elba3	Early boundary activity 3	10.12	3.339126838	8.47E-33	3.49E-32	yes	up	0.56	1.16	1.13	20.29	14.25	13.5	0.95	16.01333333
FBgn0031622	CG3251	-	3.381	1.757637429	3.46E-49	1.82E-48	yes	up	6.14	6.02	7.28	36.23	37.92	34.18	6.48	36.11
FBgn0031623	Taf12L	TBP-associated factor 30kD subunit alpha-2	2.325	1.217480904	1.80E-66	1.17E-65	yes	up	138.25	132.62	137	504.74	506.27	535.56	135.9566667	515.5233333
FBgn0031646	snsl	snustorr snarlik	6.858	2.777720154	5.19E-14	1.35E-13	yes	up	0.46	0.95	0.74	7.33	9.23	7.82	0.716666667	8.126666667
FBgn0031663	CG8891	-	4.751	2.248237367	4.68E-32	1.91E-31	yes	up	4.96	4.77	4.49	36.41	34.46	39.93	4.74	36.93333333
FBgn0031678	Nepl3	Neprilysin-like 3	2.799	1.484696083	5.83E-18	1.72E-17	yes	up	2.83	2.71	2.24	13.05	12.56	10.4	2.593333333	12.00333333
FBgn0031701	TotM	Turandot M (TotM) encodes a protein that belongs to a class of poorly characterized secreted peptides. Some Turandot genes are expressed in response to stress in the fat body by the JAK-STAT pathway.	3.035	1.601914602	6.91E-15	1.86E-14	yes	up	11.66	12.28	14.65	53.97	61.56	74.74	12.86333333	63.42333333
FBgn0031718	CG14014	-	3.842	1.941878667	6.20E-06	1.16E-05	yes	up	0.75	0.34	0.53	3.35	3.27	2.48	0.54	3.033333333
FBgn0031745	rau	rau (rau) encodes a protein that sustains RTK signaling downstream of the product of htl or Egfr. This effect is mediated by the two Ras association (RA) domains that together show a binding preference for GTP-loaded Ras. rau depletion produces a rough eye phenotype and reduced differentiation of retinal wrapping glia.	2.446	1.290683352	1.01E-14	2.69E-14	yes	up	2.57	2.59	2.6	9.44	10.81	11.02	2.586666667	10.42333333
FBgn0031762	CG9098	-	3.172	1.66556417	3.67E-11	8.60E-11	yes	up	0.54	0.52	0.52	2.63	2.5	3	0.526666667	2.71
FBgn0031765	CG9109	-	14.7	3.877764385	2.22E-27	8.26E-27	yes	up	0.2	0.23	0.19	3.49	3.38	3.93	0.206666667	3.6
FBgn0031769	CG9135	-	2.395	1.259909673	3.15E-28	1.20E-27	yes	up	5.55	6.99	6.88	25.66	26.28	24.65	6.473333333	25.53
FBgn0031777	CG9154	-	2.17	1.117936165	1.90E-08	3.99E-08	yes	up	7.53	8.94	12.82	34.11	34.99	34.49	9.763333333	34.53
FBgn0031799	Pez	Pez (Pez) encodes an adaptor protein that is degraded via the product of Su(dx). It contributes to stem cell proliferation by regulating Hippo signalling. It interacts with the product of kibra and restricts the product of yki activity.	2.223	1.152636577	1.59E-20	5.04E-20	yes	up	3.47	2.65	3.61	12.96	11.15	11.38	3.243333333	11.83
FBgn0031802	ppk7	pickpocket 7	38.488	5.266331172	0.001417092	0.00231167	yes	up	0	0	0	0.6	0.24	0.21	0	0.35
FBgn0031816	Rchy1	Ring finger and CHY zinc finger domain containing 1	3.91	1.96728967	4.92E-06	9.25E-06	yes	up	0.45	0.24	0.21	1.97	1.72	2.02	0.3	1.903333333
FBgn0031824	CG9547	-	2.188	1.129861135	1.00E-07	2.05E-07	yes	up	2.6	2.36	2.47	8.42	9.77	8.54	2.476666667	8.91
FBgn0031830	COX5B	Cytochrome c oxidase subunit 5B	2.184	1.126836764	3.15E-26	1.15E-25	yes	up	80.59	88.21	95.45	370.35	426.06	362.72	88.08333333	386.3766667
FBgn0031835	CG11319	-	2.342	1.227739164	0.015634346	0.023423449	yes	up	1.59	1.79	1.76	7.94	2.32	7.56	1.713333333	5.94
FBgn0031855	meng	meng-po	4.009	2.003402129	0.00225933	0.003636022	yes	up	0.08	0.14	0.14	0.67	0.57	1.25	0.12	0.83
FBgn0031860	CG11236	-	5.385	2.428869279	1.99E-21	6.45E-21	yes	up	1.13	1.66	2.17	16.98	13.03	14.23	1.653333333	14.74666667
FBgn0031865	Nha1	Na[+]/H[+] hydrogen antiporter 1 (Nha1) encodes a chloride transmembrane transporter belonging to the CPA2 family of cation/proton antiporter family.	7.081	2.823951793	1.86E-51	1.01E-50	yes	up	1.44	1.29	1.42	16.61	18.7	13.07	1.383333333	16.12666667
FBgn0031868	Rat1	Rat1 5'-3' exoribonuclease (Rat1) encodes a member of the 5'-3' exonuclease family. It is required for mRNA processing and mutations cause phenotypes in various cell types, including the nervous system.	2.846	1.509105283	3.60E-50	1.93E-49	yes	up	4.36	4.63	5.23	21.63	21.06	21.23	4.74	21.30666667
FBgn0031872	ihog	interference hedgehog (ihog) encodes a type 1 membrane protein that acts as a co-receptor for the product of hh upstream or at the level of the receptor encoded by ptc. It interacts with the products of disp, dlp, dally and shf. It is involved in imaginal pattern formation and embryonic cuticle pattern formation.	3.679	1.879201442	6.03E-44	2.97E-43	yes	up	0.86	0.82	1.02	7.44	5.74	7.09	0.9	6.756666667
FBgn0031877	Hmgcl	3-Hydroxymethyl-3-methylglutaryl-CoA lyase	2.629	1.394433095	8.75E-07	1.71E-06	yes	up	1.81	1.27	2.32	8.24	6.69	8.67	1.8	7.866666667
FBgn0031883	Caper	Caper	2.538	1.343729903	2.38E-88	1.83E-87	yes	up	12.02	11.81	11.29	57.72	50.26	51.89	11.70666667	53.29
FBgn0031904	CG5149	-	4.447	2.152798822	1.27E-91	1.00E-90	yes	up	6.47	6.6	6.67	50.69	50.29	43.98	6.58	48.32
FBgn0031906	CG5160	-	14.695	3.877279669	5.12E-53	2.85E-52	yes	up	1.05	0.84	1.2	21.73	26.59	20.94	1.03	23.08666667
FBgn0031907	CG5171	-	7.3	2.867847573	4.53E-54	2.56E-53	yes	up	3.82	4.47	3.94	42.96	53.42	39.71	4.076666667	45.36333333
FBgn0031914	CG5973	-	2.893	1.532510165	1.48E-18	4.43E-18	yes	up	3.31	3.72	3.81	17.81	20.68	15.97	3.613333333	18.15333333
FBgn0031951	r2d2	r2d2 (r2d2) encodes a double-stranded RNA-binding protein. It interacts with the product of Dcr-2 to form the core of RISC loading complex, which recruits duplex siRNA to the RISC.	2.007	1.004793507	3.91E-26	1.42E-25	yes	up	22.44	23.96	23.7	70.56	77.36	78.19	23.36666667	75.37
FBgn0031961	CG7102	-	4.096	2.034124772	0.004110796	0.00648859	yes	up	0.05	0.18	0.06	0.64	0.69	0.75	0.096666667	0.693333333
FBgn0031968	CG7231	-	2.042	1.029879749	1.83E-09	4.01E-09	yes	up	4.18	5.38	4.99	15.99	14.58	16.29	4.85	15.62
FBgn0031969	pes	peste	3.666	1.874094237	1.43E-40	6.76E-40	yes	up	2.14	1.95	2.12	13.62	11.6	11.91	2.07	12.37666667
FBgn0031974	CG12560	-	3.323	1.732273782	1.52E-08	3.20E-08	yes	up	1.31	1.46	1.57	7.35	7.99	8.37	1.446666667	7.903333333
FBgn0031975	Tg	Transglutaminase (Tg) encodes an enzyme that catalyzes the isopeptide bond formation of epsilon-(gamma-glutamyl)lysine bonds in a Ca[2+]-dependent manner. It maintains the homeostasis of gut microbiota and promotes peritrophic matrix formation, as well as mediating cuticular morphogenesis and haemolymph coagulation.	3.145	1.652916759	6.71E-22	2.20E-21	yes	up	18.35	27.1	18.85	142.78	136.63	90.45	21.43333333	123.2866667
FBgn0031976	CG7367	-	8.217	3.038565176	0.001537688	0.002500376	yes	up	0.08	0.07	0.03	1.41	0.85	0.5	0.06	0.92
FBgn0031977	baf	barrier to autointegration factor	2.492	1.317373065	1.56E-55	8.95E-55	yes	up	66.71	66.83	73.81	279.07	266.03	297.89	69.11666667	280.9966667
FBgn0031980	RpL36A	Ribosomal protein L36A	3.325	1.733435625	1.24E-144	1.32E-143	yes	up	542.14	536.9	612.74	2943.67	3168.66	2989.85	563.9266667	3034.06
FBgn0031987	CG12375	-	2.924	1.547827807	5.08E-37	2.27E-36	yes	up	10.35	9.17	12.18	50.51	51.12	50.64	10.56666667	50.75666667
FBgn0031995	CG8475	-	2.058	1.04138621	4.24E-54	2.39E-53	yes	up	14.85	13.82	15.37	53.77	47.49	49.42	14.68	50.22666667
FBgn0031999	CG8419	-	3.145	1.653151865	3.10E-09	6.73E-09	yes	up	0.37	0.56	0.52	2.62	2.67	2.27	0.483333333	2.52
FBgn0032013	Scgalpha	Sarcoglycan alpha	7.932	2.987762611	2.14E-46	1.09E-45	yes	up	1.31	1.22	1.1	14.87	17.15	16	1.21	16.00666667
FBgn0032022	CG14275	-	3.434	1.780005294	3.80E-07	7.54E-07	yes	up	1.36	1.56	3.18	14.04	10.13	10.23	2.033333333	11.46666667
FBgn0032026	CG7627	-	4.576	2.194100936	1.47E-84	1.11E-83	yes	up	1.67	1.74	2.01	14.41	13.42	13.18	1.806666667	13.67
FBgn0032031	CG13390	-	4.303	2.105357032	3.23E-49	1.70E-48	yes	up	4.67	4.9	5.71	34.95	35.71	37.61	5.093333333	36.09
FBgn0032032	CG17294	-	3.657	1.870762138	1.27E-20	4.03E-20	yes	up	3.63	3.36	3.49	20.25	23.2	19.44	3.493333333	20.96333333
FBgn0032036	CG13384	-	3.45	1.786666409	1.07E-61	6.57E-61	yes	up	7.69	8.94	9.28	48.97	51.77	43.53	8.636666667	48.09
FBgn0032040	CG13386	-	7.52	2.9108072	0.000294029	0.000501146	yes	up	0.32	0.22	0	1.94	3.08	1.66	0.18	2.226666667
FBgn0032051	CG13097	-	2.116	1.081475236	7.27E-22	2.38E-21	yes	up	6.6	5.12	6.1	22.68	22.91	21.21	5.94	22.26666667
FBgn0032059	PrBP	Prenyl-binding protein	2.419	1.27420768	1.24E-45	6.26E-45	yes	up	24.34	24.42	23.95	96.32	100.01	93.08	24.23666667	96.47
FBgn0032089	Rcd-1r	Rcd-1 related	2.097	1.068572273	8.89E-33	3.67E-32	yes	up	27.27	28.13	30.79	95.48	102.78	99.06	28.73	99.10666667
FBgn0032100	CG13108	-	2.483	1.311937133	0.011549837	0.017528348	yes	up	0.87	0.42	0.5	2.38	2.08	2.77	0.596666667	2.41
FBgn0032124	CG17855	-	2.088	1.062347706	0.043056608	0.061457642	yes	up	0.29	0.41	0.28	0.91	1.04	1.45	0.326666667	1.133333333
FBgn0032129	jp	junctophilin (jp) belongs to a gene family encoding proteins anchored to the endoplasmic reticulum through a transmembrane region. The product of jp contributes to the formation and maintenance of junctional membrane complexes. It serves as a physical bridge between the plasma membrane and the endoplasmic reticulum in excitable cells, allowing the functional crosstalk between ion channels. It is …	2.778	1.474230183	8.16E-09	1.74E-08	yes	up	1.56	1.03	1.46	7.89	4.21	7.64	1.35	6.58
FBgn0032130	brwl	brickwall	2.39	1.256808094	9.90E-31	3.93E-30	yes	up	5.21	5.75	6.79	23.07	21.4	21.48	5.916666667	21.98333333
FBgn0032132	CG4382	-	11.121	3.475198768	0.011339577	0.017215675	yes	up	0.03	0.03	0	0.28	0.42	0.31	0.02	0.336666667
FBgn0032138	CG4364	-	2.348	1.231336479	2.58E-52	1.42E-51	yes	up	19.38	17.61	21.37	74.07	74.34	77.36	19.45333333	75.25666667
FBgn0032139	CG13116	-	24.259	4.60044511	5.79E-27	2.14E-26	yes	up	0.46	0.28	0.29	12.12	14.79	13.78	0.343333333	13.56333333
FBgn0032140	CG13117	-	2.539	1.344189637	3.25E-29	1.26E-28	yes	up	24.4	21.64	24.37	96.91	103.9	93.82	23.47	98.21
FBgn0032144	CG17633	-	8.775	3.133471436	0.000568359	0.000953044	yes	up	0.22	0.19	0.11	6.36	0.71	0.59	0.173333333	2.553333333
FBgn0032149	CG4036	-	2.069	1.048677275	7.29E-11	1.69E-10	yes	up	7.23	8.87	10.32	29.22	30.19	30.7	8.806666667	30.03666667
FBgn0032151	nAChRalpha6	nicotinic Acetylcholine Receptor alpha6 (nAChRalpha6) encodes a postsynaptic receptor involved in cation transport, synaptic transmission, muscle homeostasis and sensitivity to insecticides.	3.166	1.662594777	0.012116296	0.01835037	yes	up	0.02	0.04	0.07	0.32	0.2	0.36	0.043333333	0.293333333
FBgn0032153	CG4537	-	2.132	1.092224289	0.000149862	0.000259836	yes	up	11.17	14.89	11.41	42.21	48.12	38.05	12.49	42.79333333
FBgn0032154	mtDNA-helicase	mitochondrial DNA helicase (mtDNA-helicase) encodes the replicative mitochondrial DNA helicase, which is responsible for NTPase-dependent double-stranded DNA unwinding during mitochondrial DNA replication. It has roles in mitochondrial genome maintenance, and mitochondrial function.	5.334	2.415131632	4.88E-34	2.06E-33	yes	up	1.19	1.33	1.15	10.43	10.99	10.95	1.223333333	10.79
FBgn0032160	CG4598	-	2.444	1.289174653	3.36E-20	1.05E-19	yes	up	12.09	10.53	12.26	42.73	50.42	46.2	11.62666667	46.45
FBgn0032168	CG13126	-	3.962	1.986136885	2.18E-31	8.76E-31	yes	up	2.14	2.51	2.52	14.97	18.35	14.13	2.39	15.81666667
FBgn0032169	CG4709	-	3.251	1.701000436	1.45E-24	5.07E-24	yes	up	2.76	3.42	3.5	17.4	16.34	18.74	3.226666667	17.49333333
FBgn0032170	CG4658	-	2.124	1.086916151	4.39E-46	2.23E-45	yes	up	13.69	13.11	13.82	50.28	47.86	47.3	13.54	48.48
FBgn0032178	Spn31A	Serpin 31A	3.762	1.911422775	1.62E-07	3.27E-07	yes	up	1.25	1.56	1.53	14.08	4.84	8.31	1.446666667	9.076666667
FBgn0032192	CG5731	-	3.213	1.684127603	3.33E-08	6.91E-08	yes	up	1.2	0.78	1.67	7.69	4.81	6.78	1.216666667	6.426666667
FBgn0032194	CG4901	CG4901 encodes an ATP-dependent RNA helicase involved in neurogenesis and spliceosomal complex disassembly.	3.842	1.941760331	2.06E-97	1.68E-96	yes	up	6.53	6.73	7.14	44.7	40.62	44.54	6.8	43.28666667
FBgn0032195	CG4908	-	2.68	1.422478519	4.33E-15	1.17E-14	yes	up	3.06	2.54	3.15	13.5	13.18	12.79	2.916666667	13.15666667
FBgn0032197	ova	ovaries absent	4.411	2.141125432	7.03E-60	4.23E-59	yes	up	3.64	3.37	3.26	24.25	26.42	22.72	3.423333333	24.46333333
FBgn0032204	CG4953	-	2.94	1.555577169	1.30E-14	3.47E-14	yes	up	1.85	2.83	3.21	13.06	12.53	12.85	2.63	12.81333333
FBgn0032221	Schip1	Schwannomin interacting protein 1 (Schip1) encodes a protein that is involved in negative regulation of organ growth by promoting the Hippo signaling pathway. It binds to the products of ex and Tao, activating the phosphorylation of the kinase encoded by hpo.	4.326	2.112939861	7.29E-60	4.39E-59	yes	up	5.18	5.22	4.47	35.79	38.31	31.43	4.956666667	35.17666667
FBgn0032228	CG5367	-	3.609	1.851680058	1.18E-06	2.28E-06	yes	up	0.74	0.39	0.73	3.46	3.55	3.94	0.62	3.65
FBgn0032230	lft	lowfat (lft) encodes a protein that influences Dachsous-Fat signaling by elevating levels of the products of ds and ft at apical membranes. Mutation of lft causes mild planar cell polarity and growth phenotypes.	6.081	2.604287495	1.04E-09	2.30E-09	yes	up	0.61	0.43	0.14	4.96	4.69	3.98	0.393333333	4.543333333
FBgn0032233	dpr19	defective proboscis extension response 19	5.569	2.477319863	9.71E-17	2.76E-16	yes	up	0.29	0.38	0.44	4.73	2.62	4.51	0.37	3.953333333
FBgn0032235	CG5096	-	3.021	1.595094911	0.000498277	0.000838293	yes	up	0.28	0.65	0.37	2.23	2.39	1.78	0.433333333	2.133333333
FBgn0032240	CG17768	-	2.915	1.543716992	2.12E-50	1.14E-49	yes	up	30.34	33.08	36.29	169.28	171.54	163.36	33.23666667	168.06
FBgn0032243	Klp31E	Kinesin-like protein at 31E	3.349	1.743642857	7.62E-66	4.92E-65	yes	up	3.25	3.41	3.7	19.66	19.69	18.32	3.453333333	19.22333333
FBgn0032249	TBC1D16	TBC1 domain family member 16	4.361	2.124765126	1.09E-29	4.22E-29	yes	up	1.23	0.92	1.23	8.65	8.55	7.2	1.126666667	8.133333333
FBgn0032258	CG7456	-	2.161	1.111399858	2.89E-30	1.14E-29	yes	up	7.09	6.95	6.83	24.81	25.56	24.1	6.956666667	24.82333333
FBgn0032264	Lip4	Lipase 4	2.176	1.121946245	4.19E-16	1.17E-15	yes	up	10.6	11.28	9.69	35.26	43.49	34.12	10.52333333	37.62333333
FBgn0032295	CG12299	-	2.299	1.201128992	5.55E-37	2.48E-36	yes	up	6.27	6.83	7.69	25.59	26.95	27.04	6.93	26.52666667
FBgn0032296	CG6729	-	2.183	1.126499059	2.63E-38	1.20E-37	yes	up	7.99	7.62	8.38	29.72	26.9	29.94	7.996666667	28.85333333
FBgn0032298	CG6724	-	4.507	2.172227226	9.96E-31	3.95E-30	yes	up	4.18	2.8	5.37	28.85	31.27	30.96	4.116666667	30.36
FBgn0032329	Art8	Arginine methyltransferase 8	3.662	1.872758028	4.23E-17	1.21E-16	yes	up	3.36	2.23	3.63	16.67	17.34	21.48	3.073333333	18.49666667
FBgn0032341	Reps	RALBP1 associated Eps domain containing	3.015	1.592266846	3.95E-64	2.49E-63	yes	up	4.75	4.44	4.87	23.14	25.05	21.83	4.686666667	23.34
FBgn0032343	CG6201	-	7.661	2.937461824	6.14E-19	1.86E-18	yes	up	0.56	0.43	0.32	3.92	6.79	5.14	0.436666667	5.283333333
FBgn0032346	Csl4	Csl4	2.525	1.336394958	1.23E-13	3.16E-13	yes	up	6.03	8.06	7.92	29.78	27.58	34.13	7.336666667	30.49666667
FBgn0032348	CG4751	-	2.882	1.52724763	1.00E-48	5.25E-48	yes	up	3.76	3.91	4.81	19.69	20.65	19.07	4.16	19.80333333
FBgn0032361	CG6488	-	2.088	1.061784956	3.38E-11	7.95E-11	yes	up	3.76	3.65	4.88	16.11	13.69	14.01	4.096666667	14.60333333
FBgn0032362	spz4	spatzle 4	8.659	3.114117998	0.007317928	0.011309461	yes	up	0.02	0.02	0.02	0.22	0.2	0.27	0.02	0.23
FBgn0032363	Dlg5	Discs large 5	2.374	1.247320092	2.74E-56	1.58E-55	yes	up	4.62	4.59	4.47	18.28	18.33	16.93	4.56	17.84666667
FBgn0032377	CG14937	-	279.657	8.127516368	8.69E-11	2.01E-10	yes	up	0	0	0	2.67	2.12	3.4	0	2.73
FBgn0032394	Hacd1	3-hydroxyacyl-CoA dehydratase 1	2.495	1.318875597	3.81E-41	1.81E-40	yes	up	25.32	25.97	24.99	100.77	100.49	111.79	25.42666667	104.35
FBgn0032405	firl	firelighter	4.268	2.093639294	5.51E-43	2.69E-42	yes	up	3.68	4.44	3.89	29.4	29.16	29.65	4.003333333	29.40333333
FBgn0032409	Ced-12	Ced-12 (Ced-12) encodes a protein that functions with Dock family members (encoded by mbc or spg) to regulate GTPase activity. It contributes to myoblast fusion, apoptotic cell engulfment, cell migration, and embryonic cellularization.	2.114	1.080194727	2.61E-12	6.41E-12	yes	up	3.08	3.58	2.76	10.92	11.15	10.94	3.14	11.00333333
FBgn0032430	CG6388	-	3.319	1.730767264	1.37E-18	4.09E-18	yes	up	2.06	2.96	3.02	12.98	15	16.21	2.68	14.73
FBgn0032451	spict	spichthyin	2.013	1.009541249	2.68E-22	8.88E-22	yes	up	14.16	14.96	15.06	46.36	48.87	51.35	14.72666667	48.86
FBgn0032452	CG15484	-	2.134	1.093475413	6.54E-06	1.22E-05	yes	up	3.47	3.2	3.92	11.02	13.49	12.49	3.53	12.33333333
FBgn0032470	Ttc30	Tetratricopeptide repeat domain 30	4.205	2.072173303	0.029954028	0.043515038	yes	up	0.03	0.02	0.14	0.57	0.28	0.44	0.063333333	0.43
FBgn0032472	CG9928	-	2.557	1.354331152	4.10E-07	8.12E-07	yes	up	9.17	9.69	9.7	38.77	39.49	38.99	9.52	39.08333333
FBgn0032475	Sfmbt	Scm-related gene containing four mbt domains (Sfmbt) encodes a subunit of the Polycomb Group protein complex Pho repressive complex (PhoRC). This chromatin binding protein recognizes with high selectivity mono- and dimethylated lysine residues in various histone peptides.	2.056	1.039641366	4.50E-34	1.90E-33	yes	up	6.7	7.28	6.84	26.04	23.84	24.27	6.94	24.71666667
FBgn0032484	kek4	kekkon 4	5.301	2.40632364	3.68E-07	7.31E-07	yes	up	0.26	0.18	0.11	1.47	1.98	1.28	0.183333333	1.576666667
FBgn0032486	mRF1	mitochondrial translation release factor 1	2.164	1.113716985	1.43E-13	3.67E-13	yes	up	6.31	4.77	6.39	20.81	20.33	20.95	5.823333333	20.69666667
FBgn0032507	CG9377	-	10.245	3.356820153	0.023747522	0.034919544	yes	up	0	0.09	0	0.35	0.41	0.77	0.03	0.51
FBgn0032509	CG6523	-	2.053	1.037631004	4.19E-44	2.07E-43	yes	up	68.14	72.43	68.28	250.53	236.04	236.33	69.61666667	240.9666667
FBgn0032518	RpL24	Ribosomal protein L24	2.29	1.195365292	6.81E-83	5.05E-82	yes	up	317.33	329.89	351.29	1234.2	1297.57	1219.07	332.8366667	1250.28
FBgn0032521	CG7110	-	3.761	1.911051101	4.96E-64	3.12E-63	yes	up	2.94	3.37	3.64	20.61	20.52	19.96	3.316666667	20.36333333
FBgn0032524	Hacd2	3-hydroxyacyl-CoA dehydratase 2	2.414	1.271414547	2.32E-23	7.87E-23	yes	up	9.83	8.52	9.54	34.65	39.22	36.73	9.296666667	36.86666667
FBgn0032538	Vajk2	-	4.281	2.097985492	0.003758806	0.005948	yes	up	0.13	0.08	0.27	1.12	1.23	1.02	0.16	1.123333333
FBgn0032587	CG5953	-	4.361	2.124659751	5.70E-46	2.90E-45	yes	up	1.66	1.35	1.15	11.21	10.03	11.1	1.386666667	10.78
FBgn0032596	Prosbeta4	Proteasome beta4 subunit	2.388	1.255570133	4.63E-43	2.26E-42	yes	up	60.85	73.34	71.6	269.97	272.82	261.59	68.59666667	268.1266667
FBgn0032597	CG17904	-	2.339	1.225719663	7.28E-24	2.51E-23	yes	up	17.97	16.27	14.97	61.18	60.08	67.98	16.40333333	63.08
FBgn0032615	CG6012	-	3.051	1.609110959	0.000119264	0.000207825	yes	up	0.78	0.77	0.69	3.42	4.33	3.5	0.746666667	3.75
FBgn0032620	CG12288	-	982.72	9.940636707	2.13E-16	5.99E-16	yes	up	0	0	0	9.15	12.56	7.74	0	9.816666667
FBgn0032629	beat-IIIc	beaten path IIIc	2.492	1.317540563	5.89E-44	2.91E-43	yes	up	12.75	14.1	15.37	35.18	32.48	34.77	14.07333333	34.14333333
FBgn0032634	Rpb11	Rpb11	3.062	1.614458459	3.06E-32	1.25E-31	yes	up	35.39	42.55	39.87	190.16	215.18	181.18	39.27	195.5066667
FBgn0032635	CG15141	-	2.226	1.154215667	8.09E-58	4.76E-57	yes	up	31.1	30.4	35.19	129	113.24	115.46	32.23	119.2333333
FBgn0032642	CG5110	CG5110 (CG5110) encodes a scaffold protein that associates with the MAP kinase kinase and the MAP kinase encoded by Mekk1 and rl respectively. It regulates the vein promoting function of rl during wing imaginal disc development in third instar larvae.	2.271	1.183577607	4.82E-16	1.34E-15	yes	up	25.9	21.94	27.12	83.4	93.6	89.75	24.98666667	88.91666667
FBgn0032644	CG5131	-	3.801	1.926529964	2.46E-27	9.15E-27	yes	up	3.57	4.52	4.68	26.43	25.15	28.54	4.256666667	26.70666667
FBgn0032645	CG15142	-	3.397	1.764081041	1.96E-73	1.36E-72	yes	up	26.69	24.37	24.61	148.97	131.51	141.22	25.22333333	140.5666667
FBgn0032670	CG5783	-	2.274	1.185149508	0.000957074	0.001580907	yes	up	0.82	1.4	1.83	4.9	5.97	4.87	1.35	5.246666667
FBgn0032681	CG10283	-	2.529	1.33840326	5.26E-14	1.37E-13	yes	up	1.3	1.32	1.71	6.04	5.99	6.09	1.443333333	6.04
FBgn0032691	Atac2	Ada2a-containing complex component 2	2.102	1.071727551	6.07E-18	1.79E-17	yes	up	4	3.61	4	13.75	13.09	13.45	3.87	13.43
FBgn0032701	CG10341	-	2.688	1.426331433	1.45E-18	4.33E-18	yes	up	4.65	3.39	3.42	17.98	16.92	15.71	3.82	16.87
FBgn0032713	Ugt36D1	UDP-glycosyltransferase family 36 member D1	5.653	2.498984452	3.15E-77	2.25E-76	yes	up	5.7	4.73	5.13	47.83	54.68	42.34	5.186666667	48.28333333
FBgn0032715	CG17597	-	2.895	1.533511166	3.88E-12	9.45E-12	yes	up	2.25	2.34	3.15	12.15	14.4	11.09	2.58	12.54666667
FBgn0032719	CG17321	-	3.773	1.915626505	0.008449791	0.012987154	yes	up	0.14	0.07	0.05	0.69	0.43	0.55	0.086666667	0.556666667
FBgn0032720	mRpL13	mitochondrial ribosomal protein L13	3.242	1.697088836	5.80E-15	1.56E-14	yes	up	7.71	7.43	5.15	35.65	33.76	38.44	6.763333333	35.95
FBgn0032724	CG10428	-	3.233	1.69274375	1.62E-68	1.07E-67	yes	up	8.58	9.65	10.34	50.43	50.33	51.79	9.523333333	50.85
FBgn0032725	Nedd8	Nedd8 (Nedd8) encodes a ubiquitin-like polypeptide involved in protein ubiquitination and degradation, via Cullin neddylation. Nedd8-mediated modification has been implicated in signal transduction, cell proliferation and differentiation.	2.201	1.138007826	4.28E-35	1.85E-34	yes	up	110.7	117.5	105.54	380.34	393.83	367.24	111.2466667	380.47
FBgn0032728	Tango6	Transport and Golgi organization 6	2.857	1.514338379	3.76E-20	1.17E-19	yes	up	1.77	1.58	1.8	8.17	8.66	7.41	1.716666667	8.08
FBgn0032731	Swip-1	Swiprosin-1 (Swip-1) encodes a calcium binding protein, expressed in fusion competent myoblasts and macrophages of the embryo.	2.972	1.571326047	1.47E-34	6.29E-34	yes	up	7.51	6.43	6.97	35.85	32.61	28.47	6.97	32.31
FBgn0032753	CG17572	-	2.435	1.284110004	0.001363609	0.002226917	yes	up	0.73	0.39	0.26	2.5	3.24	3.04	0.46	2.926666667
FBgn0032774	CG17549	-	2.118	1.082400158	2.63E-77	1.87E-76	yes	up	121.87	123.06	118.49	445.72	407.93	420.02	121.14	424.5566667
FBgn0032775	CG17544	-	3.399	1.765200155	3.25E-68	2.15E-67	yes	up	12.94	13.16	13.35	76.21	82.07	64.45	13.15	74.24333333
FBgn0032780	CG13085	-	3.086	1.625747569	0.003349219	0.00531952	yes	up	0.55	0.21	0.8	3.06	2.25	2.09	0.52	2.466666667
FBgn0032787	CG10195	-	4.482	2.164163033	1.04E-22	3.49E-22	yes	up	1.19	1.2	1.47	10.37	9.52	10.76	1.286666667	10.21666667
FBgn0032796	CG10188	-	3.522	1.81637261	1.08E-29	4.19E-29	yes	up	1.28	1.09	1.16	7.56	5.64	7.45	1.176666667	6.883333333
FBgn0032797	Hasp	Hig-anchoring scaffold protein	18.993	4.247373392	2.84E-226	4.18E-225	yes	up	0.6	0.58	0.86	22.26	20.51	22.61	0.68	21.79333333
FBgn0032798	CG10132	-	9.281	3.21420581	3.86E-63	2.40E-62	yes	up	0.56	0.49	0.5	9.13	8.29	6.6	0.516666667	8.006666667
FBgn0032799	CG10166	-	2.422	1.276014981	6.59E-52	3.62E-51	yes	up	37.25	34.56	37.6	148.12	137.56	148.36	36.47	144.68
FBgn0032800	CG10137	-	2.422	1.276228634	5.85E-17	1.67E-16	yes	up	2.04	2.24	2.7	10.41	8.41	9.05	2.326666667	9.29
FBgn0032801	CG10165	-	2.336	1.223994713	9.26E-12	2.22E-11	yes	up	9.48	7.63	4.43	20.59	23.45	17.82	7.18	20.62
FBgn0032805	CG10337	-	2.284	1.191444242	0.002646902	0.004237126	yes	up	1.87	2.53	0.8	5.7	8.19	5.77	1.733333333	6.553333333
FBgn0032812	Hakai	Hakai (Hakai) encodes a ring finger type E3 ubiquitin ligase that associates with the cadherin encoded by shg. It is essential for organismal viability and embryonic morphogenesis, but is dispensable for cell viability and proliferation.	2.816	1.493855003	1.36E-41	6.51E-41	yes	up	5.86	5.96	6.48	33.72	32.01	31.23	6.1	32.32
FBgn0032815	CG10462	-	4.778	2.256455815	1.82E-72	1.25E-71	yes	up	1.95	2.51	2.55	19.28	17.98	18.53	2.336666667	18.59666667
FBgn0032816	Nf-YB	Nuclear factor Y-box B (Nf-YB) encodes a subunit of the nuclear transcription factor Y, which binds to the CCAAT box regulatory sequence. It regulates gene transcription and is involved in eye and thorax development.	2.077	1.054281554	9.49E-06	1.76E-05	yes	up	4.72	4.39	6.65	17.18	17.31	19.49	5.253333333	17.99333333
FBgn0032819	CG10463	-	4.179	2.063221949	1.30E-35	5.68E-35	yes	up	2.16	1.73	2.01	12.82	11.79	13.14	1.966666667	12.58333333
FBgn0032833	COX4	Cytochrome c oxidase subunit 4	2.167	1.115434867	1.09E-50	5.87E-50	yes	up	118.62	128.77	131.86	449.49	468.56	430.79	126.4166667	449.6133333
FBgn0032870	CG2608	-	2.205	1.14108085	1.78E-10	4.07E-10	yes	up	3.9	3.63	3.34	15.11	11.94	12.75	3.623333333	13.26666667
FBgn0032876	Cen	Centrocortin (Cen) encodes a protein that regulates cleavage furrow assembly in the early embryo. It localizes to centrosomes asymmetrically, and to cortical actin structures.	3.376	1.755291762	1.24E-69	8.34E-69	yes	up	4.12	4.08	4.31	24	22.74	23.14	4.17	23.29333333
FBgn0032881	Amacr	Alpha-methylacyl-CoA racemase	2.01	1.007544897	1.39E-08	2.94E-08	yes	up	4.36	4.72	4.01	15.38	15.49	14.04	4.363333333	14.97
FBgn0032886	CG9328	-	2.303	1.203367509	8.75E-34	3.68E-33	yes	up	12.75	10.7	12.38	47.58	44.51	43.18	11.94333333	45.09
FBgn0032891	Oseg5	Outer segment 5	3.319	1.730751235	5.79E-17	1.66E-16	yes	up	1.29	1.78	1.19	7.16	7.51	7.2	1.42	7.29
FBgn0032895	twit	target of wit (twit) encodes a GPI-anchored membrane ligand of the Ly6 family that participates in retrograde signalling as a downstream target of the BMP pathway receptor encoded by wit. It acts in neurons, regulating spontaneous neurotransmitter release during the maturation of larval neuromuscular junctions.	5.52	2.464659021	3.69E-10	8.34E-10	yes	up	0.73	0.77	1.22	10.21	4.22	10.11	0.906666667	8.18
FBgn0032901	sky	skywalker (sky) encodes a RabGAP that genetically interacts with and activates GTPase activity of the product of Rab35 through an unconventional mechanism. It restricts the ability of synaptic vesicles to fuse into a synaptic endosomal compartment, thereby limiting synaptic vesicle associated protein sorting at synaptic endosomes. In line with this function, sky also genetically interacts with co…	2.618	1.388218157	3.31E-56	1.91E-55	yes	up	8.57	7.33	7.32	31.63	30.79	31.96	7.74	31.46
FBgn0032919	CG9253	-	5.484	2.455170315	4.42E-129	4.36E-128	yes	up	6.02	5.85	6.38	55.58	55.58	53.93	6.083333333	55.03
FBgn0032924	Nbr	Nibbler	2.583	1.368894685	1.87E-49	9.92E-49	yes	up	7.31	7.19	8.07	32.31	32	31.95	7.523333333	32.08666667
FBgn0032925	CG9246	-	5.204	2.379678752	2.76E-82	2.04E-81	yes	up	3	2.74	3.46	25.79	27.14	26.05	3.066666667	26.32666667
FBgn0032934	CG8679	-	3.591	1.844342862	2.75E-32	1.13E-31	yes	up	2.1	1.83	1.88	11.01	11.84	11.53	1.936666667	11.46
FBgn0032949	Lamp1	Lamp1	2.496	1.31963016	5.68E-146	6.09E-145	yes	up	141.27	130.76	143.76	614.78	548.05	549.72	138.5966667	570.85
FBgn0032987	RpL21	Ribosomal protein L21	3.278	1.712880263	2.98E-134	3.02E-133	yes	up	370.7	380.9	402.03	2012.58	2181.72	1965.91	384.5433333	2053.403333
FBgn0032997	CG17486	-	2.317	1.212467339	2.58E-31	1.03E-30	yes	up	12.19	9.8	11.23	45.81	39.21	41.27	11.07333333	42.09666667
FBgn0033000	CG14464	-	2.275	1.185794715	4.73E-17	1.36E-16	yes	up	16.87	15.43	17.47	64.5	65.36	59.03	16.59	62.96333333
FBgn0033005	CG3107	-	2.554	1.352860555	9.35E-34	3.93E-33	yes	up	11.19	8.83	11.76	43.98	49.2	41.24	10.59333333	44.80666667
FBgn0033010	Atf6	Atf6	2.078	1.055373303	6.85E-10	1.53E-09	yes	up	4.03	3.58	3.67	13.42	14.84	10.06	3.76	12.77333333
FBgn0033017	CG10465	-	2.444	1.288996119	2.16E-79	1.56E-78	yes	up	61.2	57.08	64.63	270	233.12	233.25	60.97	245.4566667
FBgn0033019	CG10395	-	4.648	2.216754294	4.29E-48	2.24E-47	yes	up	5.04	3.91	4.71	38.68	33.04	33.54	4.553333333	35.08666667
FBgn0033032	kune	kune-kune	2.189	1.130069411	7.75E-33	3.20E-32	yes	up	26.94	24.76	26.11	95.16	97.75	87.05	25.93666667	93.32
FBgn0033038	CG7791	-	2.515	1.330753706	6.21E-27	2.30E-26	yes	up	6.42	4.73	6.05	23.77	23.62	24.83	5.733333333	24.07333333
FBgn0033051	Strica	Ser/Thr-rich caspase (Strica) encodes a member of initiator caspases. It contributes, redundantly or cooperatively with the product of Dronc, to the apoptosis of selective larval neurons during metamorphosis and nurse cells during oogenesis, and competitive apoptosis of heterozygous mutant cells.	2.728	1.447911034	1.89E-10	4.31E-10	yes	up	1.07	0.85	1.12	4.39	4.47	4.26	1.013333333	4.373333333
FBgn0033062	Ars2	Arsenic resistance protein 2 (Ars2) encodes a protein that binds the cap binding complex and plays roles in small RNA biogenesis. It facilitates miRNA processing from primary miRNAs to pre-miRNAs. In addition, it interacts with Dcr-2, modulates its activity and is required for siRNA-mediated silencing and antiviral defense.	2.209	1.143691009	1.93E-61	1.18E-60	yes	up	11.55	10.23	11.31	42.5	41.9	43.44	11.03	42.61333333
FBgn0033065	Cyp6w1	Cyp6w1	2.114	1.079683544	0.000117024	0.000204139	yes	up	1.8	1.6	1.34	6.51	4.19	5.99	1.58	5.563333333
FBgn0033072	CG17994	-	3.847	1.943640562	4.58E-10	1.03E-09	yes	up	0.95	1.33	0.93	6.82	5.69	7.04	1.07	6.516666667
FBgn0033100	CG3420	-	2.767	1.468393665	1.28E-23	4.38E-23	yes	up	17.54	17.5	23.47	90.4	87.48	93.97	19.50333333	90.61666667
FBgn0033104	CG15237	-	2.21	1.14382382	1.03E-10	2.38E-10	yes	up	12.33	11.32	11.65	42.54	43.98	40.52	11.76666667	42.34666667
FBgn0033117	CG3358	-	4.406	2.139589478	7.98E-36	3.49E-35	yes	up	4.99	4.23	4.33	31.69	32.43	35.16	4.516666667	33.09333333
FBgn0033132	Tsp42Ej	Tetraspanin 42Ej (Tsp42Ej) encodes a lysosomal member protein required for the degradation of endocytosed rhodopsin. It prevents light-induced retinal degeneration.	2.569	1.361030662	6.42E-14	1.67E-13	yes	up	4.95	4.62	5.04	18.49	20.33	22.82	4.87	20.54666667
FBgn0033133	Tsp42Ek	Tetraspanin 42Ek	2.336	1.224003437	0.046678504	0.066261241	yes	up	0.1	0.54	0.43	1.61	0.8	1.16	0.356666667	1.19
FBgn0033136	Tsp42Eo	Tetraspanin 42Eo	3.29	1.717990697	0.003128932	0.004983261	yes	up	0.63	0.57	0.73	5.71	1.92	2.67	0.643333333	3.433333333
FBgn0033137	Tsp42Ep	Tetraspanin 42Ep	2.383	1.252500023	0.00716986	0.011093275	yes	up	0.44	0.25	0.46	2.3	1.59	1.73	0.383333333	1.873333333
FBgn0033139	Tsp42Er	Tetraspanin 42Er	8.461	3.080772546	7.87E-27	2.90E-26	yes	up	1.83	1.16	1.34	20.33	21.77	17.54	1.443333333	19.88
FBgn0033169	CG11123	-	2.541	1.345396149	4.91E-46	2.49E-45	yes	up	4.59	3.94	4.58	36.05	34.54	36.25	4.37	35.61333333
FBgn0033178	CG11127	-	5.421	2.438597902	5.14E-26	1.86E-25	yes	up	2.48	1.54	3.69	22.94	23.54	21.84	2.57	22.77333333
FBgn0033186	CG1602	-	2.163	1.11336212	4.47E-15	1.21E-14	yes	up	3.86	4.29	5.01	15.76	15.78	15.48	4.386666667	15.67333333
FBgn0033188	Drat	Death resistor Adh domain containing target (Drat) encodes a member of the zinc-dependent ADH-like family that is an effector of ethanol-induced apoptosis.	5.454	2.447233181	2.84E-86	2.16E-85	yes	up	5.55	4.55	6.61	48.28	48.82	52.57	5.57	49.89
FBgn0033192	Corin	Corin	3.087	1.626431694	1.80E-20	5.68E-20	yes	up	0.49	0.42	0.47	2.87	2.48	2.23	0.46	2.526666667
FBgn0033195	CG1360	-	2.417	1.273174449	1.76E-11	4.18E-11	yes	up	3.75	2.66	2.89	12.54	10.62	11.04	3.1	11.4
FBgn0033199	CG17985	-	3.32	1.731179676	1.70E-19	5.22E-19	yes	up	2.23	2.77	3.65	16.34	15.98	15.31	2.883333333	15.87666667
FBgn0033206	DCTN4-p62	Dynactin 4%2C p62 subunit	2.416	1.272637831	9.47E-20	2.93E-19	yes	up	5.87	4.31	5.45	21.26	20.78	20.05	5.21	20.69666667
FBgn0033207	CG12826	-	4.336	2.116296756	0.000452908	0.000763702	yes	up	0.62	0.44	0.53	2.82	4.62	3.73	0.53	3.723333333
FBgn0033208	mRpL52	mitochondrial ribosomal protein L52	2.783	1.476777337	8.44E-34	3.56E-33	yes	up	29.5	34.53	34.79	131.17	140.01	124.63	32.94	131.9366667
FBgn0033210	U2A	U2A (U2A) encodes a protein component of the U2 snRNP, which combines with other snRNPs on the pre-mRNA to assemble a spliceosome.	2.299	1.201252146	2.36E-14	6.24E-14	yes	up	7.87	7.56	9.83	30.88	34.19	30.35	8.42	31.80666667
FBgn0033240	CG2906	-	2.049	1.034772598	1.30E-06	2.51E-06	yes	up	2.69	2.04	3.03	8.02	9.19	9.02	2.586666667	8.743333333
FBgn0033252	CG12769	-	2.834	1.502762085	1.20E-15	3.31E-15	yes	up	0.63	0.64	0.7	3.3	3.03	2.85	0.656666667	3.06
FBgn0033261	udd	under-developed (udd) encodes a protein that interacts with the products of TAF1B and TAF1C-like, and helps to regulate RNA Polymerase I dependent rRNA transcription.	2.607	1.382430363	9.02E-17	2.57E-16	yes	up	5.69	7.78	7.3	30.66	30.14	28.99	6.923333333	29.93
FBgn0033273	Gasz	Gasz (Gasz) encodes an essential factor for primary piRNA biogenesis. It is predicted to stimulate cleavage of piRNA precursors by the endonuclease encoded by zuc via the recruitment of piRNA precursors and biogenesis factors to the mitochondrial surface.	2.033	1.023599197	5.24E-28	1.98E-27	yes	up	8.33	8.31	9.38	38.24	35.21	35.27	8.673333333	36.24
FBgn0033294	Mal-A4	Maltase A4	12.8	3.678038091	0.024733135	0.036299952	yes	up	0.03	0	0.03	1.03	0.18	0.02	0.02	0.41
FBgn0033313	Cirl	Calcium-independent receptor for alpha-latrotoxin	2.49	1.316128297	3.83E-67	2.50E-66	yes	up	8.67	7.88	10.02	37.3	38.61	36.37	8.856666667	37.42666667
FBgn0033321	CG8738	-	2.284	1.191629437	7.55E-05	0.000133414	yes	up	1	1.15	1.37	5.55	4.28	3.49	1.173333333	4.44
FBgn0033347	CG8248	-	8.234	3.041670311	1.81E-11	4.30E-11	yes	up	0.18	0.29	0.39	3.91	3.98	3.56	0.286666667	3.816666667
FBgn0033348	Spt	Spitting Image (Spt) encodes an F-actin binding and stabilizing protein. Spt and Sry-alpha represent a novel clade of the Vinculin/alpha-Catenin superfamily. The product of Spt is maternally provided in early embryos, and it positively regulates F-actin levels during cellularization.	3.571	1.836245515	1.55E-17	4.51E-17	yes	up	0.6	0.54	1.13	4.32	4.26	3.96	0.756666667	4.18
FBgn0033351	AIMP1	aaRS-interacting multifunctional protein 1 (AIMP1) is predicted to encode one of 3 non-enzymatic factors that combine with eight aminoacyl-tRNA synthetases to form a 'multi-synthetase complex' (MSC). The functional significance of the MSC is unclear, but the non-enzymatic factors are thought to be responsive to diverse signal transduction pathways.	2.283	1.190898952	9.41E-33	3.88E-32	yes	up	12.88	14.65	15.4	81.3	77.83	85.21	14.31	81.44666667
FBgn0033352	PAN2	Poly(A)-binding protein-dependent poly(A) ribonuclease 2	2.672	1.418012295	1.76E-82	1.30E-81	yes	up	8.81	7.53	8.86	39.32	36.05	35.53	8.4	36.96666667
FBgn0033354	FANCI	Fanconi anemia complementation group I	2.078	1.055432301	6.11E-31	2.43E-30	yes	up	4.47	4.25	4.35	15.69	15.12	14.23	4.356666667	15.01333333
FBgn0033355	CG13748	-	2.137	1.095728386	0.020810475	0.030773178	yes	up	0.81	1.72	1.35	4.02	4.43	5.24	1.293333333	4.563333333
FBgn0033367	PPO2	Prophenoloxidase 2 (PPO2) encodes a protein stored in large crystals in the crystal cells (a type of hemocyte cell) that is involved in the melanization reaction. It contributes to melanization around wounds and wasp encapsulation and is thought to be activated by proteolytic cleavage by the product of Hayan.	3.471	1.795457999	3.95E-05	7.10E-05	yes	up	0.35	0.19	0.33	1.33	2.07	1.59	0.29	1.663333333
FBgn0033372	CG13742	-	4.901	2.293192173	1.34E-17	3.92E-17	yes	up	0.6	0.42	0.59	4.29	4.61	4.33	0.536666667	4.41
FBgn0033374	CG13741	-	3.989	1.995925752	1.19E-23	4.08E-23	yes	up	3.68	2.14	2.32	19.88	16.44	16.98	2.713333333	17.76666667
FBgn0033375	CG8078	-	2.478	1.309354694	3.58E-17	1.03E-16	yes	up	5.92	5.57	6.04	19.56	20.09	21.57	5.843333333	20.40666667
FBgn0033376	CG8777	-	2.323	1.216149441	1.26E-18	3.79E-18	yes	up	1.89	1.93	1.97	7.29	7.27	7.55	1.93	7.37
FBgn0033378	tsu	tsunagi	2.159	1.110408376	3.79E-32	1.55E-31	yes	up	40.16	37.8	39.85	143.85	144.84	135.51	39.27	141.4
FBgn0033389	Rad51D	Rad51 recombinase D (Rad51D) encodes a spn-A paralog involved in homologous recombination in the repair of double-strand breaks. It is likely important for regulating the product of spn-A.	3.519	1.814994302	2.43E-10	5.52E-10	yes	up	0.85	0.91	0.69	4.66	5.41	4.1	0.816666667	4.723333333
FBgn0033395	Cyp4p2	Cyp4p2	7.497	2.906384039	6.13E-05	0.000108812	yes	up	0.09	0	0.25	1.42	1.38	1.37	0.113333333	1.39
FBgn0033401	CG1968	-	2.477	1.308562813	5.57E-30	2.17E-29	yes	up	7.94	9.55	10.02	36.62	35.75	40.27	9.17	37.54666667
FBgn0033412	CG13955	-	9.7	3.277957803	1.25E-07	2.54E-07	yes	up	0.15	0.13	0.2	1.63	4.03	2.12	0.16	2.593333333
FBgn0033421	CG1888	-	3.212	1.683253666	1.91E-24	6.66E-24	yes	up	4.27	4.15	5.95	24.38	25.78	27.92	4.79	26.02666667
FBgn0033437	CG12926	-	2.111	1.077586377	3.80E-08	7.86E-08	yes	up	4.98	3.64	3.62	16.13	12.29	13.29	4.08	13.90333333
FBgn0033450	Lsm11	Lsm11 (Lsm11) encodes one of the seven proteins that form a heptameric Sm ring in the U7 snRNP, which is a key factor involved in 3' end processing of histone pre-mRNAs. It interacts with the product of FLASH. The two interacting proteins form a biochemical platform that recruits a number of polyadenylation subunits to the U7 snRNP, including the products of Sym, Cpsf100, Cpsf73 and CstF64.	5.79	2.533559537	0.015850346	0.023727399	yes	up	0	0.52	0	1.37	2.1	1.43	0.173333333	1.633333333
FBgn0033451	Marc	Mitochondrial amidoxime reducing component	2.766	1.468016018	2.70E-09	5.88E-09	yes	up	3.71	4.67	2.59	15.03	18.64	15.81	3.656666667	16.49333333
FBgn0033454	CG1671	-	2.945	1.558070562	2.64E-31	1.06E-30	yes	up	2.95	3.48	3.21	15.28	16.07	15.6	3.213333333	15.65
FBgn0033458	CG18446	-	4.205	2.072109841	5.69E-08	1.17E-07	yes	up	0.28	0.42	0.92	4.12	3.37	3.81	0.54	3.766666667
FBgn0033464	CG1441	-	9.3	3.21723923	6.15E-12	1.49E-11	yes	up	0.15	0.18	0.34	4.13	3.85	2.23	0.223333333	3.403333333
FBgn0033467	Pdrg1	Pdrg1 prefoldin-like subunit	2.024	1.016916065	5.13E-05	9.15E-05	yes	up	7.69	7.76	7.91	32.24	22.58	22.59	7.786666667	25.80333333
FBgn0033469	CG12133	-	3.525	1.817721946	7.89E-05	0.000139198	yes	up	0.35	0.43	0.71	1.64	2.7	1.97	0.496666667	2.103333333
FBgn0033471	CG12134	-	3.759	1.910324372	2.52E-16	7.07E-16	yes	up	2.07	2.02	3.83	15.74	15.43	18.04	2.64	16.40333333
FBgn0033480	mRpL42	mitochondrial ribosomal protein L42	2.102	1.071818203	1.22E-22	4.07E-22	yes	up	78.69	71.95	73.88	247.2	272.37	265.79	74.84	261.7866667
FBgn0033481	CG12920	-	3.504	1.809207293	0.038469809	0.055235219	yes	up	0.09	0.04	0.28	0.76	0.89	0.68	0.136666667	0.776666667
FBgn0033483	egr	eiger (egr) encodes the TNF superfamily ligand that activates the intracellular JNK pathway through its receptor encoded by grnd or wgn. Its roles include cell death, tumor suppression, tumor promotion, growth regulation, host defense, pain sensitization, and nutrient response.	2.764	1.466863463	1.44E-11	3.44E-11	yes	up	1.53	1.75	2.08	8.61	9.37	6.61	1.786666667	8.196666667
FBgn0033484	CG2269	-	3.546	1.82626427	0.004866023	0.007633608	yes	up	0.03	0.07	0.11	0.45	0.42	0.4	0.07	0.423333333
FBgn0033485	RpLP0-like	Ribosomal protein LP0-like	2.812	1.491777785	1.37E-31	5.51E-31	yes	up	10.65	11.01	11.61	49.42	52.69	51.65	11.09	51.25333333
FBgn0033500	CG12913	-	66.205	6.048872451	9.93E-05	0.000174035	yes	up	0	0	0	0.7	0.11	0.49	0	0.433333333
FBgn0033507	CG12909	-	2.386	1.254432931	1.17E-18	3.51E-18	yes	up	7.57	8.18	9.29	32.26	32.87	33.11	8.346666667	32.74666667
FBgn0033523	CG12895	-	2.123	1.08578606	6.45E-13	1.62E-12	yes	up	19.22	21.97	20.54	67.8	75.76	70.29	20.57666667	71.28333333
FBgn0033538	CG11883	-	2.079	1.055690015	7.79E-14	2.02E-13	yes	up	2.47	2.91	3.04	9.84	9.18	8.49	2.806666667	9.17
FBgn0033543	CG12338	-	2.025	1.017831479	3.63E-08	7.53E-08	yes	up	4.73	4.86	6.12	16.21	17.4	18.65	5.236666667	17.42
FBgn0033548	CG7637	-	2.818	1.49462027	1.67E-10	3.81E-10	yes	up	23.52	25.15	28.88	116.16	101.53	123.02	25.85	113.57
FBgn0033554	Lsm10	Lsm10 (Lsm10) encodes a core component of the U7 snRNP complex, which functions in 3' end processing of the non-polyadenylated, replication-dependent histone mRNAs. The product of Lsm10 is part of the heptameric Sm ring complex that binds directly to U7 snRNA. It replaces the protein encoded by SmD1 in the canonical heptameric Sm protein ring that binds spliceosomal snRNAs.	2.145	1.100934372	0.00018241	0.000314659	yes	up	5.06	4.7	4.53	17.45	16.92	15.47	4.763333333	16.61333333
FBgn0033555	RpS15Ab	Ribosomal protein S15Ab	3.125	1.643793457	3.04E-60	1.84E-59	yes	up	29.18	30.85	34.99	159.03	156.31	170.98	31.67333333	162.1066667
FBgn0033569	CG12942	-	3.384	1.75868908	1.67E-50	8.96E-50	yes	up	3.98	3.88	4.58	23.17	24.44	22.24	4.146666667	23.28333333
FBgn0033571	Rpb5	Rpb5	2.493	1.317771941	3.53E-17	1.01E-16	yes	up	14.32	13.21	20.79	65.36	64.41	67.1	16.10666667	65.62333333
FBgn0033578	BBS4	Bardet-Biedl syndrome 4	25.689	4.683066026	0.001505494	0.002449494	yes	up	0	0	0.04	0.52	0.65	0.42	0.013333333	0.53
FBgn0033581	CG12391	-	2.366	1.242370196	5.71E-20	1.77E-19	yes	up	3.91	3.81	4.77	17.9	14.44	16.48	4.163333333	16.27333333
FBgn0033582	CG9084	-	25.911	4.695512921	8.90E-05	0.000156454	yes	up	0.07	0.04	0	1.67	1.75	1.76	0.036666667	1.726666667
FBgn0033588	CG13228	-	2.917	1.544558534	0.004072732	0.00643038	yes	up	1.08	1.82	2.14	7.18	8.97	7.75	1.68	7.966666667
FBgn0033592	CG13215	-	26.274	4.715588439	0.010001325	0.015275161	yes	up	0	0	0	1.67	0.73	0.41	0	0.936666667
FBgn0033614	Obp47b	Odorant-binding protein 47b	14.145	3.822190087	0.026647264	0.038965159	yes	up	0.13	0	0	1.52	1.17	0.33	0.043333333	1.006666667
FBgn0033615	CG7741	-	4.69	2.229577171	1.72E-35	7.48E-35	yes	up	2.28	1.92	1.88	15.54	19.13	18.76	2.026666667	17.81
FBgn0033627	CG13204	CG13204 encodes a protein predicted to be a transcriptional regulator. CG13204 overexpression can partially rescue hng1 loss of function, suggesting either epistasis or an overlaping function between hng1 and CG13204.	2.124	1.086515519	3.93E-07	7.78E-07	yes	up	2.65	1.94	2.01	8.05	6.66	8.35	2.2	7.686666667
FBgn0033638	CG9005	-	2.539	1.34425634	4.96E-47	2.55E-46	yes	up	4.41	3.83	3.68	18.21	16.17	16.89	3.973333333	17.09
FBgn0033645	CG13196	-	2.225	1.153591082	0.002090544	0.003371391	yes	up	0.25	0.43	0.37	1.71	1.32	0.92	0.35	1.316666667
FBgn0033649	pyr	pyramus (pyr) encodes a Fibroblast growth factor (FGF) and ligand for the FGF receptor encoded by htl. It regulates the development of somatic and visceral muscle in the mesoderm, cardioblasts and glial cells. Its roles include acting as a chemoattractant in directional cell migration, and regulating adhesion, differentiation, and cell survival.	2.189	1.130479262	1.06E-10	2.44E-10	yes	up	1.93	1.57	2.09	7.18	7.21	5.78	1.863333333	6.723333333
FBgn0033661	CG13185	-	2.915	1.543705998	8.01E-59	4.76E-58	yes	up	1.66	1.83	1.74	8.14	9.13	7.94	1.743333333	8.403333333
FBgn0033696	Cyp6g2	Cyp6g2	2.212	1.1453127	0.016171611	0.024186071	yes	up	0.25	0.45	0.27	1.22	1.12	1.18	0.323333333	1.173333333
FBgn0033699	RpS11	Ribosomal protein S11	3.664	1.873455136	7.68E-170	9.15E-169	yes	up	308.75	315.22	365.95	1955.45	2046.31	1926.68	329.9733333	1976.146667
FBgn0033708	CG8850	-	6.035	2.593437128	9.20E-13	2.30E-12	yes	up	0.33	0.23	0.35	3.06	3.13	2.62	0.303333333	2.936666667
FBgn0033710	CG17739	-	2.517	1.331539769	5.77E-33	2.39E-32	yes	up	4.11	3.82	4.07	17.14	16.77	15.82	4	16.57666667
FBgn0033715	CG8490	-	2.901	1.536307214	5.95E-29	2.29E-28	yes	up	9.47	10.51	10.74	49.76	48.37	48.24	10.24	48.79
FBgn0033717	CG8839	-	2.744	1.456030737	6.32E-102	5.31E-101	yes	up	28.86	26.66	27.77	126.28	128.7	120.19	27.76333333	125.0566667
FBgn0033733	CG8834	-	3.81	1.929639825	4.58E-06	8.62E-06	yes	up	0.57	0.51	0.56	5.51	2.65	2.25	0.546666667	3.47
FBgn0033740	dgt5	dim gamma-tubulin 5	2.096	1.067324381	4.71E-13	1.19E-12	yes	up	3.49	4.35	3.62	14.04	12.78	13.18	3.82	13.33333333
FBgn0033741	CG8545	-	4.718	2.238127443	1.35E-107	1.18E-106	yes	up	4.64	4.54	5.83	38.82	38.32	39.8	5.003333333	38.98
FBgn0033752	CG8569	-	2.51	1.327451873	6.20E-44	3.05E-43	yes	up	11.97	10.67	10.74	41.3	35.71	38.69	11.12666667	38.56666667
FBgn0033753	Cyp301a1	Cyp301a1 (Cyp301a1) encodes a member of the cytochrome P450 family, which have both mitochondrial and cytosolic roles in the detoxification of compounds.	2.226	1.154453187	0.005819006	0.009070493	yes	up	0.45	0.72	0.32	2.04	1.81	1.71	0.496666667	1.853333333
FBgn0033754	Ak6	Adenylate kinase 6 (Ak6) encodes a protein that works as both adenylate kinase and ATPase. It is involved in the p53 and NF-kappaB pathways. The functions of the product of Ak6 include the regulation of Cajal body assembly, histone transcription, 18SrRNA rRNA processing, cell growth and survival.	2.804	1.48736623	4.44E-16	1.24E-15	yes	up	7.04	6.78	7	32.49	30.08	33	6.94	31.85666667
FBgn0033755	ClC-b	Chloride channel-b	2.155	1.107425623	2.80E-33	1.17E-32	yes	up	8.32	7.42	7.6	29.24	27.36	26.5	7.78	27.7
FBgn0033756	CG17760	-	3.498	1.806567647	1.19E-08	2.53E-08	yes	up	0.69	0.98	0.49	4.2	4.49	3.8	0.72	4.163333333
FBgn0033761	CG8778	-	2.241	1.1640956	1.71E-14	4.53E-14	yes	up	13.03	13.55	10.7	43.61	51.16	42.79	12.42666667	45.85333333
FBgn0033763	CG8646	-	2.042	1.029817568	1.86E-05	3.40E-05	yes	up	1.81	1.79	1.82	4.97	6.57	6.57	1.806666667	6.036666667
FBgn0033766	Nup188	Nucleoporin 188kDa	4.319	2.110808244	2.56E-131	2.55E-130	yes	up	2.92	2.71	3.09	20.53	20.52	21.17	2.906666667	20.74
FBgn0033778	Balat	Beta-alanine transporter (Balat) is predicted to encode a carnitine transporter, which catalyzes the movement of acyl-carnitine across the inner mitochondrial membrane. It is essential for metabolism of long-chain fatty acids.	8.159	3.028364595	0.016784653	0.025052272	yes	up	0	0.03	0.04	0.21	0.25	0.53	0.023333333	0.33
FBgn0033785	Sans	Scaffold protein containing ankyrin repeats and SAM domain (Sans) encodes a putative scaffolding protein containing three ankyrin repeats and a sterile alpha motif domain.	3.436	1.780911883	4.34E-50	2.32E-49	yes	up	7.6	6.8	8.02	49.29	40.21	37.78	7.473333333	42.42666667
FBgn0033787	CG13321	-	2.029	1.020545771	3.15E-09	6.83E-09	yes	up	11.52	13.77	13.36	46.25	63.3	43.34	12.88333333	50.96333333
FBgn0033798	CG15870	-	19.924	4.316429719	0.006018096	0.009370056	yes	up	0	0	0.09	0.87	1.48	2.17	0.03	1.506666667
FBgn0033810	CG4646	-	3.538	1.822758835	9.07E-55	5.15E-54	yes	up	16.45	17.74	18.66	101.61	101.62	100.72	17.61666667	101.3166667
FBgn0033816	CG4679	-	2.098	1.069221628	9.13E-35	3.92E-34	yes	up	13.07	11.59	13.95	46.61	44.49	42.47	12.87	44.52333333
FBgn0033836	CG18278	-	102.425	6.678429216	1.25E-06	2.42E-06	yes	up	0	0	0	0.88	0.6	1.35	0	0.943333333
FBgn0033846	mip120	Myb-interacting protein 120 (mip120) encodes the sequence-specific DNA-binding protein of the MuvB core complex. The MuvB core binds to the oncoprotein encoded by Myb and the Rbf-E2f2-Dp tumor suppressor complex, thereby controlling the expression of many genes, including critical regulators of the cell cycle.	2.784	1.47741481	2.90E-39	1.35E-38	yes	up	2.47	2.62	2.85	14.86	13.65	15.39	2.646666667	14.63333333
FBgn0033850	CG13331	-	32.039	5.001753466	3.38E-07	6.72E-07	yes	up	0	0.11	0	1.99	1.65	1.49	0.036666667	1.71
FBgn0033859	fand	fandango (fand) encodes a subunit of the NTC/Prp19 complex, which is essential for efficient spliceosome activation. It regulates the efficiency of splicing of zygotic transcripts and their abundance. It is required for normal cellularization, tracheal cell migration, and epidermal morphogenesis in the embryo.	2.146	1.10160918	1.13E-28	4.32E-28	yes	up	5.08	4.86	4.88	19.78	18.37	20.81	4.94	19.65333333
FBgn0033869	Cpr50Cb	Cuticular protein 50Cb	31.946	4.997543168	0.00697778	0.010803276	yes	up	0	0.02	0	0.14	0.16	0.98	0.006666667	0.426666667
FBgn0033872	CG6329	-	3.266	1.70732938	1.93E-05	3.52E-05	yes	up	0.46	0.31	0.5	4.21	2.66	3.13	0.423333333	3.333333333
FBgn0033879	Echs1	Enoyl-CoA hydratase%2C short chain 1	2.155	1.107555077	3.46E-36	1.52E-35	yes	up	57.33	59.04	59.95	194.07	223.11	208.11	58.77333333	208.43
FBgn0033887	St4	Sulfotransferase 4 (St4) encodes one out of 4 sulfotransferases that catalyze the sulfonation of many proteins, lipids and glycosaminoglycans.	2.135	1.094413731	9.02E-24	3.10E-23	yes	up	14.09	12.87	12.55	50.24	51.07	56.33	13.17	52.54666667
FBgn0033899	CG13016	-	2.015	1.010733888	4.41E-10	9.94E-10	yes	up	4.75	4.45	4.25	15.75	13.34	15.6	4.483333333	14.89666667
FBgn0033901	O-fut1	O-fucosyltransferase 1	3.733	1.900230588	1.65E-22	5.50E-22	yes	up	1.93	2.19	2.17	12.71	13.22	13.07	2.096666667	13
FBgn0033912	RpS23	Ribosomal protein S23	3.039	1.603782035	6.51E-162	7.50E-161	yes	up	625.78	619.31	693.94	3084.02	3242	3209.95	646.3433333	3178.656667
FBgn0033919	CG8547	-	2.131	1.091211917	1.06E-12	2.64E-12	yes	up	7.07	7.4	8.95	37.94	23.95	30.71	7.806666667	30.86666667
FBgn0033921	tej	tejas	3.582	1.840866323	9.19E-35	3.94E-34	yes	up	2.7	2.62	2.78	16.1	14.94	16.86	2.7	15.96666667
FBgn0033943	CG12869	-	2.818	1.494923325	1.21E-25	4.33E-25	yes	up	1.71	1.75	1.72	8.71	9.15	8.67	1.726666667	8.843333333
FBgn0033958	jef	jet fuel	3.841	1.94133832	6.56E-08	1.35E-07	yes	up	0.3	0.27	0.22	1.4	1.96	1.34	0.263333333	1.566666667
FBgn0033968	hui	hase und igel	3.274	1.711208647	1.58E-07	3.19E-07	yes	up	2.43	1.26	1.67	11.69	9.63	7.27	1.786666667	9.53
FBgn0033971	CG10209	CG10209 encodes a DNA binding nuclear apoptosis-inducing factor involved in the apoptotic process.	3.183	1.670395903	2.31E-61	1.41E-60	yes	up	7.02	6.63	6.64	38.07	33.36	34.41	6.763333333	35.28
FBgn0033981	Cyp6a21	Cyp6a21	2.031	1.022095159	0.00755802	0.011665001	yes	up	0.79	0.86	0.53	2.53	1.98	2.77	0.726666667	2.426666667
FBgn0033982	Cyp317a1	Cyp317a1	3.416	1.772213099	4.25E-11	9.96E-11	yes	up	0.71	0.43	0.51	3.06	3.39	3.01	0.55	3.153333333
FBgn0033985	CG10257	-	5.257	2.394118985	0.018343203	0.027270954	yes	up	0.25	0.04	0	0.68	1	0.74	0.096666667	0.806666667
FBgn0033988	pcs	parcas	3.425	1.776241583	1.19E-108	1.05E-107	yes	up	10.75	9.49	10.77	60.68	57.71	56.76	10.33666667	58.38333333
FBgn0033993	CG8089	-	4.285	2.099384247	4.19E-05	7.52E-05	yes	up	0.11	0.26	0.24	1.24	1.48	1.6	0.203333333	1.44
FBgn0033994	CG7544	-	3.504	1.80881696	9.79E-06	1.82E-05	yes	up	0.24	0.47	0.77	2.9	3.16	2.76	0.493333333	2.94
FBgn0034002	CG8079	-	3.435	1.780498286	3.18E-50	1.71E-49	yes	up	3.9	3.92	4.16	18.77	16.28	18.97	3.993333333	18.00666667
FBgn0034005	ItgaPS4	Integrin alphaPS4 subunit	2.434	1.283588235	5.09E-05	9.10E-05	yes	up	0.43	0.37	0.35	1.68	1.61	1.31	0.383333333	1.533333333
FBgn0034010	CG8157	-	16.777	4.068380475	3.18E-14	8.36E-14	yes	up	9.22	10.78	18.64	576.77	213.41	299.02	12.88	363.0666667
FBgn0034021	CG8180	-	2.323	1.215693833	8.89E-32	3.59E-31	yes	up	7.37	6.39	6.79	27.22	27.08	24.38	6.85	26.22666667
FBgn0034029	eIF2Bgamma	eukaryotic translation initiation factor 2B subunit gamma	2.614	1.386296287	1.80E-28	6.87E-28	yes	up	6.19	6.63	6.07	30.05	30.87	31.88	6.296666667	30.93333333
FBgn0034035	CG8207	-	2.582	1.368578776	3.63E-25	1.29E-24	yes	up	5.95	5.8	7.43	27.89	25.38	28.29	6.393333333	27.18666667
FBgn0034053	Cyp4aa1	Cyp4aa1	3.229	1.690963589	0.008676937	0.013317405	yes	up	0.15	0.09	0.14	0.69	0.57	0.74	0.126666667	0.666666667
FBgn0034058	Pex11	Peroxin 11	4.374	2.128891484	1.77E-13	4.52E-13	yes	up	2.2	1.51	1.73	16.24	10.91	12	1.813333333	13.05
FBgn0034059	CG8320	-	4.38	2.13085699	3.86E-47	1.99E-46	yes	up	8.71	7.28	7.71	61.36	54.47	66.95	7.9	60.92666667
FBgn0034061	Ufc1	Ubiquitin-fold modifier conjugating enzyme 1	2.368	1.243921849	5.43E-13	1.37E-12	yes	up	12.05	11.93	13.25	43.35	52.33	47.73	12.41	47.80333333
FBgn0034065	Rrp42	Rrp42	2.969	1.570133783	3.57E-11	8.39E-11	yes	up	2.54	2.84	3.75	13.45	15.34	15.74	3.043333333	14.84333333
FBgn0034073	CG8414	-	2.097	1.068607542	4.55E-26	1.65E-25	yes	up	6.24	5.48	5.52	21.33	19.36	20.46	5.746666667	20.38333333
FBgn0034109	CG7747	-	3.031	1.599893072	2.19E-21	7.10E-21	yes	up	3.03	2.39	2.76	14.6	12.79	13.43	2.726666667	13.60666667
FBgn0034110	Atg9	Autophagy-related 9	2.064	1.045430418	2.81E-14	7.40E-14	yes	up	3.57	2.79	3.41	11.12	10.6	11.51	3.256666667	11.07666667
FBgn0034114	CG4282	-	4.364	2.125503175	2.49E-50	1.33E-49	yes	up	2.75	2.27	2.27	19.04	16.36	17.06	2.43	17.48666667
FBgn0034138	RpS15	Ribosomal protein S15 (RpS15) encodes a protein that plays a role in assembly, structure and function of the ribosome and functions in protein synthesis. It is phosphorylated by the kinase encoded by Lrrk, causing protein synthesis upregulation.	2.95	1.560726472	5.43E-156	6.05E-155	yes	up	502.72	509.36	518.37	2473.76	2534.08	2367.04	510.15	2458.293333
FBgn0034142	CG8306	-	2.013	1.009479404	8.92E-23	2.99E-22	yes	up	10.6	10.52	10.75	25.92	27.57	25.71	10.62333333	26.4
FBgn0034158	CG5522	-	2.032	1.02279307	1.44E-16	4.08E-16	yes	up	3.59	3.55	3.49	13.88	11.14	11.29	3.543333333	12.10333333
FBgn0034159	CG15615	-	4.988	2.318568078	0.012342226	0.018675162	yes	up	0.08	0.14	0.04	0.47	0.99	0.64	0.086666667	0.7
FBgn0034177	AsnRS-m	Asparaginyl-tRNA synthetase%2C mitochondrial	2.345	1.229693944	1.74E-06	3.35E-06	yes	up	2.78	1.59	1.88	8.59	6.94	8.5	2.083333333	8.01
FBgn0034191	CG6984	-	2.746	1.45733359	2.05E-06	3.93E-06	yes	up	1.22	1.46	1.73	6.8	6.79	6.38	1.47	6.656666667
FBgn0034198	CG11400	-	2.384	1.253454125	8.24E-44	4.06E-43	yes	up	31.87	31.28	33.91	130.44	129.58	126.11	32.35333333	128.71
FBgn0034200	Gbp2	Growth-blocking peptide 2	2.293	1.197133524	1.78E-52	9.85E-52	yes	up	24.01	22.43	24.07	84.48	86.24	88.7	23.50333333	86.47333333
FBgn0034214	CG6550	-	2.31	1.20783353	1.71E-13	4.39E-13	yes	up	3.39	3.77	3.26	12.56	13.6	13.59	3.473333333	13.25
FBgn0034215	Mtap	Methylthioadenosine phosphorylase (Mtap) encodes an enzyme that plays a key role in the methionine salvage pathway and in the production of endogenous cellular adenine.	2.284	1.191477142	7.14E-38	3.24E-37	yes	up	26.95	29.03	28.97	104.56	116.3	106.47	28.31666667	109.11
FBgn0034221	CG10764	-	6.443	2.687805552	2.55E-17	7.36E-17	yes	up	0.89	0.96	0.38	8.2	7.88	8.03	0.743333333	8.036666667
FBgn0034223	Tes	Testin	2.01	1.007030442	1.90E-17	5.51E-17	yes	up	3.62	3.77	4.46	13.21	12.84	13.32	3.95	13.12333333
FBgn0034231	APC10	Anaphase Promoting Complex subunit 10	2.309	1.207006432	6.13E-19	1.85E-18	yes	up	11.44	12.62	14.25	50.53	44.34	50.61	12.77	48.49333333
FBgn0034232	CG4866	-	2.479	1.309660498	3.98E-19	1.21E-18	yes	up	13.39	12.95	13.84	57.7	55.45	49.84	13.39333333	54.33
FBgn0034245	UQCR-6.4	Ubiquinol-cytochrome c reductase 6.4 kDa subunit	2.23	1.157329697	4.06E-20	1.27E-19	yes	up	150.01	178.19	165.92	559.43	576.02	570.72	164.7066667	568.7233333
FBgn0034255	Oxp	Oxpecker (Oxp) is an evolutionarily young, tandem duplicate gene of the piRNA pathway member encoded by rhi. It supports female fertility and transposon silencing in the female germline.	5.56	2.475214584	8.66E-07	1.69E-06	yes	up	2.68	2.24	2.11	20.46	20.96	20.56	2.343333333	20.66
FBgn0034259	P32	P32 (P32) encodes an evolutionarily conserved mitochondrial protein that functions in presynaptic calcium signaling and neurotransmitter release as well as chromatin metabolism.	3.335	1.737506938	8.65E-55	4.92E-54	yes	up	15.76	16.65	16.03	83.82	96.19	85.75	16.14666667	88.58666667
FBgn0034270	PIG-A	Phosphatidylinositol glycan anchor biosynthesis class A	2.407	1.26747779	7.41E-17	2.11E-16	yes	up	3.59	3.59	4.09	14.06	13.76	13.83	3.756666667	13.88333333
FBgn0034271	Vps50	Vacuolar protein sorting 50	2.027	1.019357463	1.45E-14	3.86E-14	yes	up	3.96	3.06	4.18	12.01	12.49	12.89	3.733333333	12.46333333
FBgn0034272	Ir54a	Ionotropic receptor 54a	5.031	2.330967344	1.73E-05	3.16E-05	yes	up	0.09	0.16	0.3	1.36	1.53	1.8	0.183333333	1.563333333
FBgn0034275	CG5002	-	2.015	1.0105298	5.23E-21	1.67E-20	yes	up	9.81	8.81	9.02	30.43	32.34	29.01	9.213333333	30.59333333
FBgn0034282	Mapmodulin	Mapmodulin	2.479	1.309712419	1.99E-116	1.82E-115	yes	up	53.16	49.19	51.33	209.69	201.73	195.85	51.22666667	202.4233333
FBgn0034295	CG10911	-	11.87	3.569215247	0.005903583	0.009197923	yes	up	0.1	0.08	0	3.13	0.28	0.23	0.06	1.213333333
FBgn0034301	CG5756	-	6.516	2.703988115	0.008977913	0.013761172	yes	up	0	0.08	0.02	0.37	0.38	0.18	0.033333333	0.31
FBgn0034308	CG10915	-	4.945	2.306032758	1.42E-97	1.17E-96	yes	up	2.79	2.59	3.24	25.29	23.27	21.99	2.873333333	23.51666667
FBgn0034321	CG14502	-	7.661	2.93744231	1.07E-15	2.94E-15	yes	up	0.68	0.22	0.95	8.71	6.86	6.16	0.616666667	7.243333333
FBgn0034335	GstE1	Glutathione S transferase E1	2.066	1.046900186	3.53E-22	1.17E-21	yes	up	60.98	61.3	66.66	253.63	205.16	183.12	62.98	213.97
FBgn0034350	CG5189	-	2.423	1.276523728	5.78E-09	1.24E-08	yes	up	6.36	4.4	5.64	14.67	16.71	17.85	5.466666667	16.41
FBgn0034361	mRpS28	mitochondrial ribosomal protein S28	2.779	1.474449754	2.14E-23	7.28E-23	yes	up	13.2	14.36	13.01	60.64	57.94	66.26	13.52333333	61.61333333
FBgn0034365	CG5335	-	4.22	2.077281586	1.63E-21	5.29E-21	yes	up	2.31	1.66	2.06	14.93	12.37	14.65	2.01	13.98333333
FBgn0034387	Cyp12b2	Cyp12b2	2.009	1.006332654	2.66E-07	5.31E-07	yes	up	3.89	3.3	2.71	11.46	11.74	9.58	3.3	10.92666667
FBgn0034389	Mctp	Multiple C2 domain and transmembrane region protein	4.57	2.192070348	2.33E-30	9.18E-30	yes	up	0.73	0.77	1.04	6.89	7.78	6.35	0.846666667	7.006666667
FBgn0034394	CG15096	-	2.045	1.032285737	3.74E-23	1.27E-22	yes	up	13.72	12.43	16.57	51.79	42.97	47.43	14.24	47.39666667
FBgn0034399	CG15083	-	3.111	1.637353881	2.52E-41	1.20E-40	yes	up	25.75	22.66	22.03	115.94	123.26	118.62	23.48	119.2733333
FBgn0034405	Jheh2	Juvenile hormone epoxide hydrolase 2 (Jheh2) encodes an enzyme that hydrolyzes cis-stilbene oxide. Jheh2 expression changes are associated with increased tolerance to oxidative stress.	3.497	1.806122605	6.07E-110	5.39E-109	yes	up	47.38	45.65	59.09	320.54	281.37	285.58	50.70666667	295.83
FBgn0034420	CG10737	-	2.233	1.159128094	7.31E-18	2.15E-17	yes	up	6.59	5.3	6.75	25.75	17.84	23.68	6.213333333	22.42333333
FBgn0034440	CG10073	-	2.946	1.558924803	0.007900172	0.01217806	yes	up	0.17	0.1	0.1	0.68	0.63	0.49	0.123333333	0.6
FBgn0034447	CG7744	-	2.225	1.153518114	9.86E-24	3.38E-23	yes	up	5.9	4.73	5.45	19.65	20.36	18.93	5.36	19.64666667
FBgn0034488	Hacl	2-hydroxyacyl-CoA lyase	2.235	1.160454722	6.68E-33	2.76E-32	yes	up	9.25	9.49	10.55	35.34	36.12	36.55	9.763333333	36.00333333
FBgn0034496	CG9143	-	3.894	1.961319796	1.09E-29	4.25E-29	yes	up	1.36	1.41	1.6	8.84	9.04	10.2	1.456666667	9.36
FBgn0034497	Mpcp1	Mitochondrial phosphate carrier protein 1	2.253	1.171864759	0.001427034	0.00232719	yes	up	0.97	0.57	0.93	3.1	2.82	3.18	0.823333333	3.033333333
FBgn0034512	CG18067	-	2.158	1.109396136	1.92E-27	7.19E-27	yes	up	56.94	52.44	68.46	239.95	196.06	196.39	59.28	210.8
FBgn0034518	CG13430	-	2.104	1.073377778	0.001187065	0.001948348	yes	up	0.89	0.97	0.78	3.58	2.67	2.77	0.88	3.006666667
FBgn0034519	BORCS7	BLOC-1 related complex subunit 7	2.155	1.10785414	0.001212682	0.001988588	yes	up	0.63	0.97	0.78	3.16	2.67	2.73	0.793333333	2.853333333
FBgn0034520	lms	lateral muscles scarcer (lms) encodes a homeodomain transcription factor that is an identity factor for lateral transverse muscles.	3.904	1.965103016	9.14E-07	1.78E-06	yes	up	0.32	0.46	0.37	2.54	3.06	1.75	0.383333333	2.45
FBgn0034528	CG11180	-	6.546	2.710598707	1.16E-47	6.02E-47	yes	up	1.28	2.01	1.42	15.92	18.14	17.29	1.57	17.11666667
FBgn0034534	maf-S	maf-S	46.282	5.532383207	2.17E-160	2.48E-159	yes	up	4.58	1.73	2.16	235.77	207.4	207.32	2.823333333	216.83
FBgn0034540	Lrt	Leucine-rich tendon-specific protein (Lrt) encodes a transmembrane protein expressed specifically in tendon cells. It binds to the product of robo1 and is required for proper patterning of the muscles.	3.156	1.658306497	1.99E-07	3.99E-07	yes	up	0.49	0.58	0.36	2.22	3	3.4	0.476666667	2.873333333
FBgn0034564	CG9344	-	4.159	2.056146918	9.55E-61	5.80E-60	yes	up	46.04	40.66	53.47	292.17	338.19	308.43	46.72333333	312.93
FBgn0034565	CG15650	-	3.138	1.649953752	0.03021335	0.043876094	yes	up	0.26	0.23	0.19	1.08	0.8	1.34	0.226666667	1.073333333
FBgn0034567	CG15651	-	3.883	1.957047697	0.036889768	0.053055533	yes	up	0.06	0.02	0.07	0.32	0.17	0.48	0.05	0.323333333
FBgn0034570	CG10543	-	2.043	1.031011472	3.97E-56	2.29E-55	yes	up	10.77	10.51	12.53	37.32	34.19	36.71	11.27	36.07333333
FBgn0034576	ND-B14.7	NADH dehydrogenase (ubiquinone) B14.7 subunit	2.469	1.304074358	1.82E-70	1.23E-69	yes	up	87.54	94.68	100.56	393.12	385.71	365.26	94.26	381.3633333
FBgn0034577	cpa	capping protein alpha (cpa) encodes an actin-binding protein that, along with the product of cpb, binds to the fast growing ends of actin filaments to restrict the addition or loss of actin monomers. It limits the nuclear translocation of the Hippo pathway mediator encoded by yki and restricts JNK signaling. It maintains epithelial integrity and controls the balance between proliferation and apop…	2.203	1.139497781	2.32E-46	1.19E-45	yes	up	18.58	18.36	20.67	72.03	71.76	65.62	19.20333333	69.80333333
FBgn0034578	CG15653	-	2.86	1.516046089	2.42E-26	8.84E-26	yes	up	13.46	12.86	12.71	58.66	62.69	61.23	13.01	60.86
FBgn0034579	mRpL54	mitochondrial ribosomal protein L54	2.84	1.505761827	3.11E-21	1.00E-20	yes	up	9.73	11.27	10.85	52.91	48.42	47.03	10.61666667	49.45333333
FBgn0034580	Cht8	Chitinase 8	2.35	1.232762978	0.000424105	0.000716098	yes	up	0.55	0.75	0.81	2.37	2.31	2.17	0.703333333	2.283333333
FBgn0034614	CG9752	-	3.537	1.822497559	8.81E-21	2.80E-20	yes	up	3.79	2.82	3.49	18.23	20.36	19.87	3.366666667	19.48666667
FBgn0034618	CG9485	-	2.312	1.209078611	4.02E-16	1.12E-15	yes	up	2.35	2.23	2.65	10.36	7.33	9.88	2.41	9.19
FBgn0034622	BBS9	Bardet-Biedl syndrome 9	4.392	2.134743998	0.000952903	0.001574655	yes	up	0.11	0.08	0.05	0.58	0.58	0.48	0.08	0.546666667
FBgn0034639	CG15673	-	3.181	1.669693429	6.02E-15	1.62E-14	yes	up	2.94	2.35	2.97	13.88	13.38	15.92	2.753333333	14.39333333
FBgn0034641	mahj	mahjong (mahj) encodes a protein involved in regulation of cell cycle, proliferation and cellular fitness. Epithelial cells lacking mahj function are out competed by their wild type neighbors.	4.178	2.062892431	3.17E-112	2.85E-111	yes	up	3.24	3.02	3.12	21.42	22.94	21.12	3.126666667	21.82666667
FBgn0034646	Rae1	Rae1 (Rae1) encodes a nucleoporin member of the WD40-repeat beta propeller protein super family. Biological roles of the pleiotropic Rae1 gene product include poly(A)+ mRNA export, cell cycle regulation, male meiosis control and male germ cell post-meiotic differentiation.	2.367	1.243363723	4.31E-50	2.31E-49	yes	up	22.17	23.39	22.38	90.39	84.99	86.52	22.64666667	87.3
FBgn0034694	Plekhm1	Pleckstrin homology and RUN domain containing M1	2.389	1.256438744	2.93E-12	7.17E-12	yes	up	1.83	2.02	1.73	7.57	6.71	7.71	1.86	7.33
FBgn0034707	MED16	Mediator complex subunit 16	2.273	1.184850307	9.16E-11	2.12E-10	yes	up	1.6	2.18	2.42	8.1	7.08	8.17	2.066666667	7.783333333
FBgn0034709	Swim	Secreted Wg-interacting molecule (Swim) encodes a secreted protein that binds to the product of wg and may function in its spreading.	2.135	1.094274074	7.38E-22	2.42E-21	yes	up	30.05	25.48	30.88	122.68	85.16	96.41	28.80333333	101.4166667
FBgn0034712	Alp8	Alkaline phosphatase 8	2.313	1.209522952	1.26E-06	2.43E-06	yes	up	1.09	0.88	1.35	4.14	4.27	4.42	1.106666667	4.276666667
FBgn0034723	CG13506	-	2.354	1.234932281	7.30E-10	1.63E-09	yes	up	4	3.19	3.99	19.75	10.23	14.99	3.726666667	14.99
FBgn0034728	rad50	rad50 (rad50) encodes a protein belonging to the SMC family and RAD50 subfamily that is involved in DNA repair. It is required for double-strand break repair and telomere maintenance.	3.372	1.75378576	1.71E-122	1.62E-121	yes	up	6.1	6.51	6.74	37.33	34.76	35.89	6.45	35.99333333
FBgn0034734	CG4554	-	3.242	1.696680342	2.41E-59	1.44E-58	yes	up	1.64	1.58	1.66	8.47	9.25	8.35	1.626666667	8.69
FBgn0034735	CG4610	-	2.236	1.160789108	5.11E-29	1.96E-28	yes	up	10.22	9.3	10.66	35.15	36.25	39.75	10.06	37.05
FBgn0034736	gas	gasoline	4.39	2.134153602	1.72E-14	4.57E-14	yes	up	0.98	0.74	1.13	8.66	5.14	6.85	0.95	6.883333333
FBgn0034743	RpS16	Ribosomal protein S16	3.166	1.66268455	8.79E-150	9.57E-149	yes	up	427.56	455.54	447.1	2279.62	2340.61	2258.8	443.4	2293.01
FBgn0034748	CG17807	-	3.859	1.948155813	9.52E-29	3.65E-28	yes	up	2.06	2.18	2.06	12.58	12.93	14.58	2.1	13.36333333
FBgn0034758	CG13510	-	2.12	1.084225566	1.86E-09	4.06E-09	yes	up	10.35	13.46	20.52	64.44	70.93	62.36	14.77666667	65.91
FBgn0034768	Obp58b	Odorant-binding protein 58b	5.577	2.479536908	0.001581806	0.00257006	yes	up	0.33	0.28	0.29	3.32	3.26	1.56	0.3	2.713333333
FBgn0034785	CG3649	-	15.726	3.97509986	0.013910662	0.020939343	yes	up	0	0.03	0	0.31	0.24	0.37	0.01	0.306666667
FBgn0034789	PIP5K59B	Phosphatidylinositol 4-phosphate 5-kinase at 59B (PIP5K59B) encodes a lipid kinase enzyme that mediates the synthesis of the lipid phosphatidylinositol 4,5 bisphosphate (PIP2) during phospholipase C signalling.	2.523	1.335113682	2.57E-27	9.57E-27	yes	up	3.27	2.74	3.09	14.02	11.25	12.59	3.033333333	12.62
FBgn0034795	MED23	Mediator complex subunit 23	2.164	1.113442434	7.45E-21	2.37E-20	yes	up	1.78	1.78	1.98	6.72	6.9	6.21	1.846666667	6.61
FBgn0034796	CG3700	-	3.19	1.673358956	7.57E-11	1.75E-10	yes	up	1.62	2.43	3.34	14.16	11.39	13.57	2.463333333	13.04
FBgn0034822	RpL37b	Ribosomal protein L37b	4.171	2.060417381	3.19E-87	2.43E-86	yes	up	173.59	207.99	184.86	1210.68	1337.57	1257.26	188.8133333	1268.503333
FBgn0034839	CG13540	-	2.535	1.342113204	9.73E-65	6.18E-64	yes	up	104.48	111.72	110	468.4	468.22	449.01	108.7333333	461.8766667
FBgn0034856	yellow-d2	yellow-d2	4.218	2.076487544	0.002314726	0.003720757	yes	up	0.17	0.34	0.08	1.38	1.61	1.15	0.196666667	1.38
FBgn0034859	CG3520	-	2.654	1.408401513	5.28E-19	1.60E-18	yes	up	1.37	1.67	1.83	6.71	7.48	7.22	1.623333333	7.136666667
FBgn0034877	levy	levy	2.888	1.530010949	1.75E-103	1.48E-102	yes	up	205.9	212.08	207.16	1010.12	982.28	953.47	208.38	981.9566667
FBgn0034880	ItgaPS5	Integrin alphaPS5 subunit	4.432	2.147805191	3.44E-14	9.04E-14	yes	up	0.52	0.43	0.3	3.33	2.91	2.82	0.416666667	3.02
FBgn0034903	sona	sol narae (sona) encodes a member of the ADAMTS family of proteases secreted to the extracellular matrix. It is involved in Wg signaling by promoting the secretion of the product of wg, and is essential for development and growth.	2.888	1.529932201	1.33E-48	6.94E-48	yes	up	4.91	4.27	5.39	23.41	25	21.7	4.856666667	23.37
FBgn0034911	GlyT	Glycine transporter	5.861	2.551151363	3.09E-07	6.16E-07	yes	up	0.14	0.03	0.05	0.84	0.67	0.6	0.073333333	0.703333333
FBgn0034942	CG13566	-	4.429	2.147004569	4.44E-07	8.77E-07	yes	up	0.57	0.79	0.76	4.82	4.84	5.87	0.706666667	5.176666667
FBgn0034956	CG4324	-	4.964	2.311644999	0.001860974	0.003011612	yes	up	0.1	0.22	0.03	0.86	0.94	1.04	0.116666667	0.946666667
FBgn0034959	Xxylt	Xyloside xylosyltransferase	2.461	1.299413844	7.30E-14	1.89E-13	yes	up	2.8	3.09	2.98	11.81	11.52	12.89	2.956666667	12.07333333
FBgn0034965	ppk29	pickpocket 29 (ppk29) encodes a putative non-voltage gated cation channel that belongs to the Degenerin/Epithelial sodium channel (DEG/ENaC) family. It contributes to pheromone signaling and neuronal excitability.	4.252	2.088119645	6.66E-05	0.000117992	yes	up	0.17	0.39	0.19	1.96	1.6	1.74	0.25	1.766666667
FBgn0034968	RpL12	Ribosomal protein L12 (RpL12) encodes a protein of the large subunit of the ribosome. It regulates transcription of ribosomal proteins and ribosome biogenesis genes as well as interacting with the Enhancer of Trithorax and Polycomb protein encoded by corto.	2.689	1.427227062	1.13E-92	9.01E-92	yes	up	330.63	317.82	368.49	1417.05	1551.41	1477.16	338.98	1481.873333
FBgn0034974	CG16786	-	2.045	1.032186075	5.60E-11	1.31E-10	yes	up	2.47	2.24	2.46	8.47	8.64	7.01	2.39	8.04
FBgn0034976	CG4049	-	3.48	1.798965927	8.56E-41	4.05E-40	yes	up	3.26	2.72	4.33	20.84	20.68	17.7	3.436666667	19.74
FBgn0034988	cN-IIIB	cytosolic 5'-nucleotidase IIIB	672.229	9.392809208	7.38E-15	1.98E-14	yes	up	0	0	0	6.82	6.16	7.72	0	6.9
FBgn0035010	CG13579	-	16.516	4.045785499	8.59E-21	2.74E-20	yes	up	0.11	0.04	0.11	2.4	2.66	2.23	0.086666667	2.43
FBgn0035016	CG4612	-	2.152	1.105460156	4.81E-13	1.21E-12	yes	up	1.83	2.29	1.82	7.25	6.75	7.23	1.98	7.076666667
FBgn0035023	ITP	Ion transport peptide (ITP) encodes three identified alternative splice-forms of neuropeptides, one short and two longer forms. The short isoform is produced in several neurosecretory neurons and interneurons in the CNS controling the evening peak of locomotor activity of the fly.	2.418	1.27383405	2.79E-08	5.82E-08	yes	up	1.28	1.17	1.55	3.94	4.42	3.67	1.333333333	4.01
FBgn0035025	uri	unconventional prefoldin RPB5 interactor	2.479	1.309763669	8.82E-24	3.03E-23	yes	up	4.17	5	4.15	18.55	17.72	18.41	4.44	18.22666667
FBgn0035026	Fcp1	TFIIF-interacting CTD phosphatase	2.665	1.414370674	6.19E-39	2.86E-38	yes	up	4	4.04	3.88	17.41	16.5	18.4	3.973333333	17.43666667
FBgn0035027	CG3511	-	2.603	1.380290243	5.07E-17	1.45E-16	yes	up	2.38	2.21	2.48	10.06	9.97	10.84	2.356666667	10.29
FBgn0035039	Adck	aarF domain containing kinase	4.188	2.066179863	5.78E-39	2.67E-38	yes	up	2.52	2.63	2.98	18.51	16.43	19.23	2.71	18.05666667
FBgn0035056	spz6	spatzle 6	9.932	3.312146608	2.42E-05	4.40E-05	yes	up	0.07	0.12	0.03	0.94	1.51	1.09	0.073333333	1.18
FBgn0035057	CG3880	-	5.41	2.435502302	0.014039927	0.021126104	yes	up	0.13	0.04	0.07	0.31	0.72	0.91	0.08	0.646666667
FBgn0035063	CG3594	-	5.354	2.420585618	2.90E-37	1.30E-36	yes	up	3.27	3.91	3.66	33.3	30.37	31.93	3.613333333	31.86666667
FBgn0035064	TyrRS-m	Tyrosyl-tRNA synthetase, mitochondrial (TyrRS-m) encodes an enzyme that catalyzes the ligation of tyrosine to the mitochondrial-encoded tRNA-Tyr. The TyrRS-m protein is encoded by a nuclear gene and imported to the mitochondria where it functions in mitochondrial protein synthesis.	3.473	1.796126609	5.50E-35	2.37E-34	yes	up	4.06	4.8	4.95	28.65	23.35	27.32	4.603333333	26.44
FBgn0035065	CG3589	-	2.877	1.52473341	1.78E-27	6.67E-27	yes	up	5.38	5.59	7.25	28.92	26.08	31.48	6.073333333	28.82666667
FBgn0035082	CG2811	-	2.44	1.286943939	9.81E-10	2.18E-09	yes	up	5.69	6.35	6.79	23.91	26.35	26.34	6.276666667	25.53333333
FBgn0035084	CG15861	-	2.491	1.316614891	4.17E-06	7.87E-06	yes	up	1.17	0.93	1.35	4.84	5.01	5.23	1.15	5.026666667
FBgn0035086	CG12851	-	3.436	1.780817105	1.47E-139	1.53E-138	yes	up	6.97	6.06	6.36	38.21	35.97	34.94	6.463333333	36.37333333
FBgn0035101	p130CAS	p130CAS (p130CAS) encodes an SH3 domain-containing protein phosphorylated by Src kinases. It contributes to integrin-mediated adhesion and in vertebrate cells is phosphorylated in response to mechanical stretch.	3.767	1.913313132	3.10E-47	1.60E-46	yes	up	1.64	1.38	1.62	12.74	11.35	11.67	1.546666667	11.92
FBgn0035103	Vdup1	Vitamin D[[3]] up-regulated protein 1	3.248	1.69934467	2.97E-15	8.08E-15	yes	up	1.27	0.9	1.2	7.01	5.78	6.15	1.123333333	6.313333333
FBgn0035104	CG13875	-	3.583	1.841288127	0.00825703	0.012705286	yes	up	0.17	0.09	0.15	0.73	0.83	0.57	0.136666667	0.71
FBgn0035110	thoc7	thoc7	3.263	1.706312303	9.45E-48	4.91E-47	yes	up	13.42	15.96	16.08	86.02	74.03	84.11	15.15333333	81.38666667
FBgn0035122	mRpL17	mitochondrial ribosomal protein L17	2.015	1.010572765	1.15E-09	2.55E-09	yes	up	9.66	9.56	10.44	30.74	33.43	34.95	9.886666667	33.04
FBgn0035153	ebd1	earthbound 1 (ebd1) encodes a transcription cofactor that functions in the Wingless/Wnt signal transduction pathway. It promotes the interaction between the products of arm and pan and helps recruit the product of arm to chromatin. The product of ebd1 functions in a context-specific manner and is important for the development of indirect flight muscles.	4.421	2.144260625	3.82E-33	1.59E-32	yes	up	1.47	1.37	1.91	11.05	11.33	12.26	1.583333333	11.54666667
FBgn0035155	RabX6	RabX6	2.806	1.488265408	2.81E-16	7.89E-16	yes	up	3.7	3.85	3.31	15.83	16.75	17.79	3.62	16.79
FBgn0035158	CG13895	-	4.53	2.17936321	1.14E-20	3.62E-20	yes	up	1.1	1.26	0.91	8.35	7.27	8.94	1.09	8.186666667
FBgn0035162	Sf3b3	Splicing factor 3b subunit 3	3.641	1.864225019	8.73E-83	6.47E-82	yes	up	6.63	7.28	8.31	42.8	47.57	42.9	7.406666667	44.42333333
FBgn0035166	JMJD5	Jumonji domain containing 5	2.031	1.022505193	1.11E-06	2.16E-06	yes	up	4.01	3.84	6.4	14.71	16.53	16.24	4.75	15.82666667
FBgn0035167	Gr61a	Gustatory receptor 61a	2.043	1.030356163	0.024954074	0.036607708	yes	up	0.46	0.5	0.39	1.31	1.16	1.75	0.45	1.406666667
FBgn0035181	CG9205	-	2.332	1.221380593	5.24E-24	1.81E-23	yes	up	11.39	12.32	14.31	60.22	64.34	62.51	12.67333333	62.35666667
FBgn0035186	CG13912	-	3.508	1.810639816	0.004934802	0.007736689	yes	up	0.34	0.21	1.19	3.79	3.21	2.94	0.58	3.313333333
FBgn0035187	Trh	Tryptophan hydroxylase (Trh) encodes an enzyme that functions as the first and rate-limiting step in the synthesis of serotonin.	3.842	1.941935168	2.00E-08	4.19E-08	yes	up	0.24	0.42	0.35	1.65	2.49	2.26	0.336666667	2.133333333
FBgn0035192	CG9194	-	4.85	2.277955273	4.08E-06	7.71E-06	yes	up	0.31	0.21	0.31	3.52	0.86	2.31	0.276666667	2.23
FBgn0035193	CG9192	-	16.259	4.023130663	0.047971729	0.068013939	yes	up	0	0	0	0.27	0.25	0.16	0	0.226666667
FBgn0035194	Psf1	Psf1	60.436	5.917325009	7.29E-05	0.000128944	yes	up	0	0	0	1.18	2.6	1.55	0	1.776666667
FBgn0035209	msd1	mitotic spindle density 1 (msd1) encodes a subunit of the hetero-octameric Augmin complex. The complex binds and localises to microtubules, where it recruits gamma tubulin, facilitating new microtubule nucleation. It has a crucial role in ensuring enough microtubules are generated within the mitotic spindle to facilitate chromosome segregation.	2.57	1.361556502	1.94E-33	8.09E-33	yes	up	38.67	40.01	41.66	161.38	170.79	170.49	40.11333333	167.5533333
FBgn0035213	CG2199	-	4.377	2.130007491	2.46E-31	9.86E-31	yes	up	2.44	1.42	2.17	14.22	13.19	15.72	2.01	14.37666667
FBgn0035235	CG7879	-	2.162	1.112671585	3.78E-10	8.53E-10	yes	up	1.4	2.05	2.28	9.72	7.95	6.61	1.91	8.093333333
FBgn0035246	CG13928	-	5.852	2.549015432	6.36E-129	6.27E-128	yes	up	4.34	3.66	4.3	43.76	37.65	37.39	4.1	39.6
FBgn0035248	CG13919	-	2.134	1.093404482	0.002355426	0.003784684	yes	up	3.04	4.54	5.95	19.12	15.08	12.84	4.51	15.68
FBgn0035251	Vta1	Vesicle trafficking 1	2.275	1.185604436	3.06E-41	1.46E-40	yes	up	26.63	24.28	29.43	111.01	94.17	96.43	26.78	100.5366667
FBgn0035270	CG13933	-	3.167	1.663023117	9.10E-34	3.83E-33	yes	up	2.15	2.4	2.14	11.54	11.28	12.28	2.23	11.7
FBgn0035271	CG2021	-	2.521	1.333787876	9.37E-23	3.14E-22	yes	up	45.95	49	48.7	185.53	190.28	205	47.88333333	193.6033333
FBgn0035272	mRpL46	mitochondrial ribosomal protein L46	2.223	1.152462468	2.85E-19	8.71E-19	yes	up	11.79	12.71	12.25	44.68	44.5	45.14	12.25	44.77333333
FBgn0035282	CNMa	CNMamide (CNMa) encodes a short signaling peptide that shows a potent agonist activity toward the G-protein coupled receptor encoded by CNMaR.	9.65	3.270524241	9.99E-19	3.00E-18	yes	up	0.61	0.26	0.41	6.23	5.26	5.55	0.426666667	5.68
FBgn0035286	CG13924	-	3.616	1.854584463	0.006398177	0.009940909	yes	up	0.14	0.14	0.22	1.02	1.2	0.74	0.166666667	0.986666667
FBgn0035287	CG13937	-	2.039	1.027978152	0.000440633	0.000743542	yes	up	1.17	0.98	1.12	4.17	3.17	3.76	1.09	3.7
FBgn0035300	CG1139	-	3.886	1.958323195	2.01E-07	4.03E-07	yes	up	0.57	0.47	0.38	3.06	2.26	2.78	0.473333333	2.7
FBgn0035335	mRpL23	mitochondrial ribosomal protein L23	3.419	1.773671972	4.45E-34	1.88E-33	yes	up	16.84	17.2	17.91	96.2	105.49	89.43	17.31666667	97.04
FBgn0035355	CG16985	-	4.531	2.179767742	1.21E-36	5.39E-36	yes	up	9.04	9.71	8.39	70.34	70.95	60.51	9.046666667	67.26666667
FBgn0035356	CG16986	-	2.466	1.302075131	2.46E-30	9.67E-30	yes	up	17.91	21.91	19.79	78.67	84.72	70.66	19.87	78.01666667
FBgn0035357	MEP-1	MEP-1 (MEP-1) encodes a zinc finger protein that associates with the ATP-dependent nucleosome remodeler encoded by Mi-2. It cooperates with the product of Mi-2 in the repression of cell type-specific genes.	2.532	1.340020918	1.07E-75	7.51E-75	yes	up	9.59	10.46	9.83	43.97	40.72	40.76	9.96	41.81666667
FBgn0035358	CG14949	-	2.993	1.581768887	0.000898706	0.001487816	yes	up	0.63	0.53	0.8	2.99	3.46	3.16	0.653333333	3.203333333
FBgn0035374	mRpS35	mitochondrial ribosomal protein S35	4.185	2.065315219	6.75E-74	4.70E-73	yes	up	8.67	7.87	9.72	63	59	58.72	8.753333333	60.24
FBgn0035383	CPT2	Carnitine palmitoyltransferase 2	2.036	1.02598964	7.95E-13	1.99E-12	yes	up	3.06	3.26	3.23	11.78	10.26	10.12	3.183333333	10.72
FBgn0035390	scramb2	scramblase 2 (scramb2) encodes a protein that, together with the product of scramb1, has a modulatory function in the process of neurotransmission. They have a significant role in scrambling of phospholipids across the plasma membrane during apoptosis.	2.015	1.010966422	2.24E-28	8.51E-28	yes	up	14.62	15.63	17.54	53.83	51.86	53.18	15.93	52.95666667
FBgn0035392	CG1271	-	2.253	1.172155715	1.09E-30	4.33E-30	yes	up	9.37	9.21	10.26	38.59	32.6	36.21	9.613333333	35.8
FBgn0035398	Cht7	Chitinase 7	7.763	2.95654345	0.00026338	0.000450512	yes	up	0	0.04	0.05	0.45	0.46	0.28	0.03	0.396666667
FBgn0035401	Alg2	ALG2%2C alpha-1%2C3/1%2C6-mannosyltransferase	2.236	1.161099788	1.14E-22	3.82E-22	yes	up	7.18	7.37	8.15	29.61	26.68	27.46	7.566666667	27.91666667
FBgn0035405	CG15812	-	2.148	1.102951471	3.15E-37	1.41E-36	yes	up	12.99	14.21	14.57	49.92	50.16	48.1	13.92333333	49.39333333
FBgn0035410	CG14964	-	2.776	1.473009129	6.46E-05	0.000114651	yes	up	0.22	0.24	0.22	1.25	0.66	1.22	0.226666667	1.043333333
FBgn0035415	CG14966	-	2.823	1.496984165	2.11E-32	8.62E-32	yes	up	23.53	23.93	21.93	109.55	105.91	104.32	23.13	106.5933333
FBgn0035422	RpL28	Ribosomal protein L28	3.381	1.757565949	1.05E-192	1.39E-191	yes	up	288.72	301.37	308.2	1635.77	1645.52	1654.25	299.43	1645.18
FBgn0035439	CG14961	-	3.079	1.622572693	0.005690009	0.008875366	yes	up	0.22	0.2	0.06	1.11	0.49	0.88	0.16	0.826666667
FBgn0035443	CG12010	-	7.427	2.892781787	2.51E-16	7.07E-16	yes	up	0.13	0.47	0.57	4.7	4.62	5.24	0.39	4.853333333
FBgn0035444	CG12012	-	2.726	1.446674113	2.94E-21	9.50E-21	yes	up	10.01	10.9	11.8	51.76	52.79	41.96	10.90333333	48.83666667
FBgn0035445	Ids	Iduronate 2-sulfatase	2.311	1.208631138	0.000155465	0.000269235	yes	up	0.33	0.34	0.29	1.59	2.19	1.33	0.32	1.703333333
FBgn0035469	CG14977	-	2.703	1.434827214	4.10E-16	1.14E-15	yes	up	16.96	18.78	26.03	90.73	98.11	82.05	20.59	90.29666667
FBgn0035476	CG12766	-	3.014	1.591615682	6.30E-05	0.000111751	yes	up	0.58	0.89	1.18	4.3	3.87	4.97	0.883333333	4.38
FBgn0035482	CG14985	-	2.822	1.496691145	1.08E-08	2.29E-08	yes	up	0.66	0.97	1.01	3.5	3.3	3.31	0.88	3.37
FBgn0035504	Teh4	tipE homolog 4	3.642	1.864705793	1.64E-06	3.15E-06	yes	up	0.25	0.33	0.24	2.01	1.58	1.33	0.273333333	1.64
FBgn0035505	Teh2	tipE homolog 2	3.473	1.79598507	2.67E-07	5.34E-07	yes	up	0.52	0.36	0.24	3.16	1.91	2.89	0.373333333	2.653333333
FBgn0035521	VhaM9.7-a	Vacuolar H[+] ATPase M9.7 subunit a	2.874	1.523102643	3.78E-09	8.17E-09	yes	up	5.27	5.94	4.68	28.64	21.22	24.2	5.296666667	24.68666667
FBgn0035522	CG1273	-	3.126	1.644468807	1.66E-05	3.05E-05	yes	up	0.17	0.14	0.3	1.18	0.96	1.02	0.203333333	1.053333333
FBgn0035533	Cip4	Cdc42-interacting protein 4	2.525	1.336518075	5.76E-42	2.77E-41	yes	up	6.53	7.18	8.62	31.94	29.26	30.89	7.443333333	30.69666667
FBgn0035537	CG11342	-	2.163	1.11273285	1.40E-06	2.70E-06	yes	up	2.87	2.77	3.54	10.35	10.05	11.9	3.06	10.76666667
FBgn0035541	CG15019	-	2.687	1.426202367	2.04E-26	7.46E-26	yes	up	15.09	16.39	17.46	71.6	72.24	68.8	16.31333333	70.88
FBgn0035543	CG15020	-	2.754	1.46161908	0.024374077	0.035798807	yes	up	0.19	0.11	0.07	0.72	0.49	0.36	0.123333333	0.523333333
FBgn0035557	CG11353	-	2.311	1.208620527	8.37E-06	1.56E-05	yes	up	0.54	0.7	0.95	2.8	2.84	2.64	0.73	2.76
FBgn0035574	RhoGEF64C	Rho guanine nucleotide exchange factor at 64C (RhoGEF64C) encodes a guanine nucleotide exchange factor with apical protein localization. In some ectodermal cells localization is controlled at the level of RNA.	2.258	1.174770099	3.88E-16	1.08E-15	yes	up	2.9	2.82	1.87	6.92	5.67	4.79	2.53	5.793333333
FBgn0035583	CG13704	-	3.724	1.896663387	0.004216757	0.006648103	yes	up	0.55	0.94	0.2	3.88	3.31	3.26	0.563333333	3.483333333
FBgn0035586	Fitm	Fat storage inducing transmembrane protein	3.192	1.674607951	1.20E-64	7.59E-64	yes	up	10.2	9.76	11.76	58.6	50.48	58.41	10.57333333	55.83
FBgn0035588	CG10672	-	4.049	2.017737665	1.70E-40	7.99E-40	yes	up	5.96	6.16	7.19	41.32	39.39	47.92	6.436666667	42.87666667
FBgn0035590	Prpk	p53-related protein kinase (Prpk) encodes an atypical Ser/Thr kinase part of the KEOPS/EKC complex. It phosphorylates the product of p53 and is regulated by the products of Akt1 and Rab35. It is involved in tRNAs modification, telomere and chromatin dynamics.	2.549	1.350113596	4.59E-23	1.55E-22	yes	up	13.81	14.38	15.45	58.02	63.03	61.2	14.54666667	60.75
FBgn0035600	Cyt-c1	Cytochrome c1	2.85	1.510995532	2.04E-40	9.58E-40	yes	up	16.4	14.87	20.72	78.04	82.87	77.37	17.33	79.42666667
FBgn0035601	Uev1A	Ubiquitin-conjugating enzyme variant 1A (Uev1A) encodes a conserved protein that contributes to ubiquitin protein ligase activity, but not catalytically, since it lacks the conserved cysteine residue essential for protein ubiquitination. It regulates genomic integrity, IMD pathway-mediated innate immunity, JNK-pathway mediated cell death and tumor invasion.	2.549	1.35003465	7.56E-144	7.99E-143	yes	up	96.71	92.35	101.12	422.7	408.48	394.65	96.72666667	408.61
FBgn0035610	Lkr	Leucokinin receptor (Lkr) encodes a 7-transmembrane domain G-protein-coupled receptor (GPCR) with the product of Lk as a ligand. It signals through intracellular calcium, and is implicated in ion regulation by the Malpighian tubules and in feeding control.	2.693	1.429048003	0.005944552	0.00925998	yes	up	0.09	0.17	0.28	0.88	0.85	0.68	0.18	0.803333333
FBgn0035611	CG13285	-	2.343	1.228121088	1.10E-08	2.33E-08	yes	up	5.27	7.04	9.23	32.96	27.87	26.27	7.18	29.03333333
FBgn0035627	Sse	Separase (Sse) encodes an endoprotease. Together with the product of thr, it forms a complex which cleaves a subunit of the cohesin complex during meiosis, thereby allowing separation of the sister chromatids.	2.469	1.304008319	1.91E-13	4.90E-13	yes	up	1.85	1.97	1.98	7.72	7.78	8.15	1.933333333	7.883333333
FBgn0035632	Ppat-Dpck	Bifunctional Phosphopantetheine adenylyltransferase - Dephospho-CoA kinase (Ppat-Dpck) encodes a bifunctional enzyme that carries out the last two steps of the canonical Coenzyme A (CoA) biosynthesis pathway. The Ppat part converts 4'-phosphopantetheine into dephospho-CoA and subsequently the Dpck part phosphorylates dephospho-CoA to form CoA.	2.224	1.153449408	3.57E-10	8.07E-10	yes	up	3.26	2.38	2.78	10.46	9.81	10.5	2.806666667	10.25666667
FBgn0035642	CG18586	-	8.425	3.074653679	0.002668917	0.004270687	yes	up	0.06	0.03	0.03	0.52	0.6	0.41	0.04	0.51
FBgn0035656	CG10479	-	2.568	1.360643257	3.18E-09	6.88E-09	yes	up	1.94	1.71	2.27	9.59	6.58	8.91	1.973333333	8.36
FBgn0035669	CG6592	-	12.393	3.631475046	0.034340386	0.04959059	yes	up	0	0.03	0	0.16	0.2	0.34	0.01	0.233333333
FBgn0035670	CG10472	-	13.246	3.727499349	0.002068846	0.003339046	yes	up	0.72	0.04	0.68	24.58	3.52	3.33	0.48	10.47666667
FBgn0035674	CG13295	-	2.027	1.019559201	4.49E-10	1.01E-09	yes	up	2.59	3.25	2.63	9.69	9.03	9.49	2.823333333	9.403333333
FBgn0035675	CG6610	-	3.031	1.59968912	8.00E-23	2.69E-22	yes	up	19.55	24.46	22.86	83.63	86.08	82.42	22.29	84.04333333
FBgn0035676	ssp6	short spindle 6	10.736	3.424357531	2.50E-17	7.23E-17	yes	up	0.18	0.09	0.11	2.83	1.83	1.82	0.126666667	2.16
FBgn0035678	CG10469	-	2.701	1.433378188	2.05E-06	3.93E-06	yes	up	0.79	0.64	0.95	4.08	2.93	4.23	0.793333333	3.746666667
FBgn0035679	CG10467	-	2.059	1.042041576	9.23E-07	1.80E-06	yes	up	2.68	3.19	4.32	10.35	12.39	11.79	3.396666667	11.51
FBgn0035690	CG10274	-	2.411	1.269449635	5.04E-19	1.52E-18	yes	up	2.4	2.03	2.79	10.01	10.12	9.92	2.406666667	10.01666667
FBgn0035702	CG10147	-	2.265	1.179223643	0.000148759	0.000257978	yes	up	0.51	0.73	0.75	2.48	2.33	2.69	0.663333333	2.5
FBgn0035715	CG10103	-	2.063	1.044779099	2.33E-30	9.18E-30	yes	up	14.19	15.05	15.74	52.55	52.52	50.78	14.99333333	51.95
FBgn0035719	tow	target of wingless (tow) overexpression and genetic interaction studies suggest that it acts downstream of the products of fz/dsh (Planar Cell Polarity pathway) and upstream of the product of smo (Hedgehog pathway) during development.	6.96	2.799097709	4.07E-34	1.72E-33	yes	up	0.64	0.52	0.95	9	6.35	7.62	0.703333333	7.656666667
FBgn0035725	Mis12	Mis12	3.438	1.781607676	9.95E-13	2.48E-12	yes	up	3.36	7.08	6.8	32.24	36.14	29.8	5.746666667	32.72666667
FBgn0035753	RpL18	Ribosomal protein L18	2.802	1.486509689	1.17E-94	9.38E-94	yes	up	272.29	283.27	302.18	1274.42	1381.98	1251.59	285.9133333	1302.663333
FBgn0035760	CG8607	-	5.325	2.41289363	3.23E-12	7.89E-12	yes	up	0.88	0.8	0.9	7.09	7.34	8.42	0.86	7.616666667
FBgn0035761	RhoGEF4	Rho guanine nucleotide exchange factor 4	5.088	2.347046993	8.89E-61	5.41E-60	yes	up	2.07	2.73	2.81	21.75	20.78	21.52	2.536666667	21.35
FBgn0035816	CG13685	-	3.063	1.614955906	0.041801432	0.059786667	yes	up	0.13	0.06	0.04	0.35	0.21	0.36	0.076666667	0.306666667
FBgn0035842	CG7504	-	3.286	1.716255259	1.33E-52	7.35E-52	yes	up	2.74	2.46	3.19	14.46	15.05	15.75	2.796666667	15.08666667
FBgn0035844	CG13676	-	4.542	2.183171414	2.64E-24	9.20E-24	yes	up	0.73	0.62	0.94	5.82	4.13	4.33	0.763333333	4.76
FBgn0035851	MED24	Mediator complex subunit 24	2.98	1.575170476	1.82E-42	8.85E-42	yes	up	2.95	2.87	3.26	15.11	15.01	14.48	3.026666667	14.86666667
FBgn0035858	CG13674	-	43.291	5.435987338	0.000462545	0.000779628	yes	up	0	0	0	1.63	1.63	1.73	0	1.663333333
FBgn0035861	CG7213	-	2.021	1.015018693	7.69E-14	1.99E-13	yes	up	6.13	6.46	8.19	22.11	24.32	20.89	6.926666667	22.44
FBgn0035865	CG7201	-	36.355	5.184087916	6.37E-12	1.54E-11	yes	up	0.07	0	0.09	2.52	3.75	3.04	0.053333333	3.103333333
FBgn0035868	CG7194	-	9.155	3.194615715	3.34E-62	2.06E-61	yes	up	2.78	2.77	2.38	35.23	47.69	36.38	2.643333333	39.76666667
FBgn0035873	CG13670	-	3.597	1.846663509	0.048508363	0.068744825	yes	up	0.27	0.11	0.12	1.13	1.32	0.48	0.166666667	0.976666667
FBgn0035876	Pex2	Peroxin 2 (Pex2) encodes a peroxisome protein important for sperm development.	3.36	1.748346532	1.09E-07	2.22E-07	yes	up	0.97	1.22	2.26	6.99	5.41	7.84	1.483333333	6.746666667
FBgn0035877	CG7083	-	2.079	1.05569856	4.87E-11	1.14E-10	yes	up	2.84	3.59	3.8	12.74	11.15	11.31	3.41	11.73333333
FBgn0035901	Pus7	Pseudouridine synthase 7	3.562	1.832742837	5.02E-73	3.47E-72	yes	up	4.78	4.18	4.66	28.68	25.17	26.24	4.54	26.69666667
FBgn0035911	CG6638	-	3.287	1.716573572	6.60E-13	1.66E-12	yes	up	1.51	1.93	2.86	10.61	11.5	12.01	2.1	11.37333333
FBgn0035914	CG6282	-	2.26	1.176575853	0.036962298	0.053150452	yes	up	0.14	0.09	0.28	0.55	0.44	0.87	0.17	0.62
FBgn0035916	GAPsec	GTPase activating protein, SECIS-dependent read-through (GAPsec) encodes GTPase-activating protein involved in translational readthrough.	2.794	1.482562282	1.76E-15	4.82E-15	yes	up	2.83	2.52	2.43	11.66	12.5	11.64	2.593333333	11.93333333
FBgn0035917	Zasp66	Z band alternatively spliced PDZ-motif protein 66 (Zasp66) encodes a scaffold protein that binds the product of Actn and localizes to Z-discs in muscle cells. It plays a role in muscle development, especially in myofibril assembly.	2.54	1.344685297	0.002267994	0.003648882	yes	up	9.8	8.67	11.45	56.36	17.94	41.58	9.973333333	38.62666667
FBgn0035918	Cdc6	Cdc6 (Cdc6) encodes an essential component of the pre-Replication complex (preRC) together with the origin recognition complex, the product of dup and MCM2-7 proteins. The preRC is present at all chromosomal origins of replication and is required for the initiation of DNA replication. The product of Cdc6 also functions in the co-ordination of DNA replication with mitosis, and may contribute to ap…	4.804	2.264336646	2.00E-25	7.13E-25	yes	up	1.17	1.04	0.94	9.76	6.72	8.56	1.05	8.346666667
FBgn0035926	Acbp5	Acyl-CoA binding protein 5	10.918	3.448701421	0.024619175	0.036145739	yes	up	0	0	1.4	20.02	1.17	2.38	0.466666667	7.856666667
FBgn0035934	TrpA1	Transient receptor potential cation channel A1 (TrpA1) encodes a cation channel activated by warming and by reactive chemicals. Its roles include the control of thermotaxis at innocuous temperatures, as well as thermal and chemical nociception in response to noxious heat and chemical exposure.	2.66	1.411396676	2.65E-06	5.06E-06	yes	up	0.3	0.33	0.38	1.51	1.64	1.33	0.336666667	1.493333333
FBgn0035941	CG13313	-	5.322	2.411925869	0.031219273	0.045272259	yes	up	0.05	0.05	0.08	0.48	0.45	0.39	0.06	0.44
FBgn0035964	Dhpr	Dihydropteridine reductase	3.787	1.921172429	2.85E-25	1.01E-24	yes	up	3.67	3.36	4.28	24.88	21.95	26.46	3.77	24.43
FBgn0035968	Slc45-1	Solute carrier family 45 member 1 (Slc45-1) encodes a proton/sucrose symporter occuring in apical membranes of the late embryonic hindgut as well as in vesicular membranes of ovarian follicle cells. It may either serve as an osmolyte transporter or be responsible for the resorption of sucrose.	2.372	1.245907994	6.47E-27	2.39E-26	yes	up	4.95	4.31	4.93	16.83	18.61	18.01	4.73	17.81666667
FBgn0035975	PGRP-LA	Peptidoglycan recognition protein LA (PGRP-LA) encodes a protein implicated in the regulation of the immune deficiency pathway in some epithelia.	2.256	1.173740039	0.00021789	0.000374236	yes	up	1.65	2.77	1.21	6.14	8.78	6.68	1.876666667	7.2
FBgn0035980	mRRF1	mitochondrial ribosome recycling factor 1	4.65	2.217135257	3.23E-45	1.62E-44	yes	up	9.52	6.15	7.78	59.32	57.57	61.17	7.816666667	59.35333333
FBgn0035982	CG4461	-	3.04	1.604293092	0.025367508	0.037177347	yes	up	0.31	0.33	0.28	1.84	1.33	1.42	0.306666667	1.53
FBgn0035987	Cpsf5	Cleavage and polyadenylation specific factor 5	2.297	1.199753165	1.49E-36	6.60E-36	yes	up	15.59	16.46	16.16	62.6	52.92	61.5	16.07	59.00666667
FBgn0035995	CG3529	-	2.019	1.013677764	3.42E-26	1.24E-25	yes	up	10.86	10.94	12.6	41.69	39.95	35.84	11.46666667	39.16
FBgn0035997	phol	pleiohomeotic like (phol) encodes a zinc-finger protein that is 80% identical in the zinc-finger region to the product of pho. The product of phol plays a role in Polycomb group protein recruitment to Polycomb response elements, but it has additional roles, most likely as a transcriptional activator.	3.612	1.852826408	2.50E-49	1.32E-48	yes	up	7.36	5.95	9.74	45.77	43.83	46.53	7.683333333	45.37666667
FBgn0036007	path	pathetic	2.488	1.314928079	4.76E-59	2.83E-58	yes	up	19.32	17.04	21.24	74.58	77.76	75.67	19.2	76.00333333
FBgn0036030	CG6767	-	2.787	1.478910918	1.69E-59	1.01E-58	yes	up	15.1	13.9	14.82	66.82	70.86	61.97	14.60666667	66.55
FBgn0036038	defl	deflated (defl) encodes a component of 'Integrator', a multi-subunit protein complex that binds to the C-terminal domain of RNA polymerase II and is involved in RNA transcript processing and maturation.	928.113	9.858156946	4.44E-16	1.24E-15	yes	up	0	0	0	3.02	4.15	5.08	0	4.083333333
FBgn0036105	Blos4	Biogenesis of lysosome-related organelles complex 1%2C subunit 4	2.366	1.242598473	6.21E-08	1.28E-07	yes	up	5.08	4.96	6.63	20.16	20.12	22.32	5.556666667	20.86666667
FBgn0036106	CG6409	-	4.958	2.309631678	3.22E-17	9.27E-17	yes	up	49.69	44.85	76.89	536.52	355.77	514.56	57.14333333	468.95
FBgn0036107	galla-2	galla-2	2.434	1.283618145	3.23E-20	1.01E-19	yes	up	16.81	15.73	15.49	63.11	63.47	63.18	16.01	63.25333333
FBgn0036121	CG6310	-	4.932	2.302106624	9.68E-44	4.77E-43	yes	up	6.21	7.08	7.52	47.9	45.74	49.99	6.936666667	47.87666667
FBgn0036124	CG7839	-	2.758	1.463698318	3.43E-54	1.94E-53	yes	up	4.3	4.24	4.93	21.05	19.55	20.85	4.49	20.48333333
FBgn0036126	Irbp18	Inverted repeat binding protein 18 kDa	338.586	8.403380035	1.04E-11	2.50E-11	yes	up	0	0	0	10.65	13.8	11.97	0	12.14
FBgn0036134	FoxK	Forkhead box K (FoxK) encodes a transcription factor in the Fork Head family. It is a direct target of Dpp/BMP signaling during midgut development, and in turn regulates the homeobox gene lab to determine endoderm differentiation. It also regulates antiviral gene expression.	3.357	1.747346013	4.48E-166	5.27E-165	yes	up	14.28	13.79	15.46	84.53	77.83	76.66	14.51	79.67333333
FBgn0036145	CG7607	-	9.167	3.196382338	0.000107813	0.000188617	yes	up	0.23	0.24	0.06	2.93	2.63	2.46	0.176666667	2.673333333
FBgn0036165	chrb	charybde	3.207	1.681112965	6.76E-82	4.99E-81	yes	up	4.78	4.74	5	29.23	24.2	23.78	4.84	25.73666667
FBgn0036187	RIOK1	RIO kinase 1	4.73	2.241806102	1.32E-12	3.27E-12	yes	up	0.81	0.79	2.01	9.05	11.11	7.78	1.203333333	9.313333333
FBgn0036194	Dph1	Diphthamide biosynthesis 1	2.008	1.005736609	5.28E-30	2.06E-29	yes	up	13.15	13.85	15	48.27	43.72	46.85	14	46.28
FBgn0036211	CG5946	-	2.219	1.149791638	5.30E-60	3.20E-59	yes	up	36.01	35.29	38.47	135.47	133.73	142.95	36.59	137.3833333
FBgn0036240	CG6928	-	2.743	1.455950127	7.97E-26	2.87E-25	yes	up	3.31	2.98	3.3	13.78	15.01	14.46	3.196666667	14.41666667
FBgn0036249	CG11560	-	2.657	1.409596465	1.17E-13	3.02E-13	yes	up	3.75	5.33	5.78	22.65	20.03	22.58	4.953333333	21.75333333
FBgn0036259	CG9760	-	3.119	1.64126349	0.001238719	0.002030261	yes	up	0.32	0.39	0.12	1.54	1.25	1.48	0.276666667	1.423333333
FBgn0036263	thoc6	thoc6	2.849	1.510559376	8.67E-24	2.98E-23	yes	up	4.56	5.07	5.38	22.31	22.39	22.7	5.003333333	22.46666667
FBgn0036271	Pbgs	Porphobilinogen synthase	2.646	1.403968306	2.49E-08	5.19E-08	yes	up	2.17	2.6	3.63	9.58	11.89	13.71	2.8	11.72666667
FBgn0036282	Smyd4-2	SET and MYND domain containing%2C class 4%2C member 2	3.116	1.639585949	9.97E-06	1.85E-05	yes	up	0.5	0.32	0.42	1.91	1.98	2.4	0.413333333	2.096666667
FBgn0036287	CG10663	-	3.547	1.826732436	1.97E-08	4.14E-08	yes	up	0.47	0.26	0.49	2.84	2.43	1.91	0.406666667	2.393333333
FBgn0036290	CG10638	-	2.286	1.192917525	1.06E-43	5.23E-43	yes	up	33.26	31.9	34.61	123.78	133.25	120.75	33.25666667	125.9266667
FBgn0036294	CG10654	-	9.507	3.248931096	5.69E-07	1.12E-06	yes	up	0.11	0.17	0.06	1.48	1.97	2.01	0.113333333	1.82
FBgn0036298	nst	nesthocker (nst) encodes a phospho-acetylglucosamine mutase, an essential enzyme in the biosynthetic pathway of N-Acetylglucosamine (GlcNAc). In the embryo, it is required for normal GlcNAc levels and affects Fibroblast-Growth-Factor signaling.	2.041	1.029332958	3.87E-09	8.35E-09	yes	up	3.89	2.77	3.32	10.31	10.8	12.41	3.326666667	11.17333333
FBgn0036299	Tsf2	Transferrin 2 (Tsf2) encodes a protein that requires binding with iron for protein function. It is localised at the paracellular septate junctions in epithelial tissues and is required for junction assembly. Tsf2 mutants show overelongated tracheal tubes.	2.088	1.061976707	7.84E-27	2.89E-26	yes	up	11.19	9	12.2	34.2	37.33	35.99	10.79666667	35.84
FBgn0036330	CG11263	-	4.68	2.226523663	0.001647876	0.002673671	yes	up	0	0.68	0.39	3.02	3.29	2.46	0.356666667	2.923333333
FBgn0036332	Cul6	Cullin 6	2.367	1.243313946	6.58E-48	3.42E-47	yes	up	8.78	8.65	9.46	37.93	35.28	33.51	8.963333333	35.57333333
FBgn0036334	CG11267	-	2.123	1.085976103	1.12E-34	4.80E-34	yes	up	91.36	98.01	106.86	325.95	351.4	347.53	98.74333333	341.6266667
FBgn0036335	mRpL20	mitochondrial ribosomal protein L20	2.358	1.237311755	3.70E-09	7.99E-09	yes	up	8.27	8.62	11.03	36.74	38.56	31.11	9.306666667	35.47
FBgn0036337	AdenoK	Adenosine Kinase	2.361	1.239508696	1.43E-24	4.99E-24	yes	up	6.49	6.82	7.77	28.12	25.33	26.66	7.026666667	26.70333333
FBgn0036343	CG14115	-	38.238	5.256926518	0.000991924	0.001636644	yes	up	0	0	0	0.98	0.76	0.95	0	0.896666667
FBgn0036367	CG10116	-	20.705	4.371934617	0.004112222	0.006490211	yes	up	0.07	0	0	0.77	0.76	0.85	0.023333333	0.793333333
FBgn0036368	CG10738	-	3.121	1.642121142	1.83E-08	3.84E-08	yes	up	5.66	13.34	1.94	1.92	1.84	3.47	6.98	2.41
FBgn0036372	Abp1	Actin binding protein 1 (Abp1) encodes an F-actin-binding protein. It plays important roles in cytoskeletal functions of both Scar/WAVE- and wasp-mediated Arp2/3 complex activation during synapse formation, bristle formation and eye development.	2.407	1.267317395	3.53E-26	1.28E-25	yes	up	6.43	7.44	6.11	28.59	26.75	24.35	6.66	26.56333333
FBgn0036373	Tgi	Tondu-domain-containing Growth Inhibitor (Tgi) encodes a protein that interacts with both components of the sd-yki transcriptional complex to inhibit its activity and thus restrict tissue growth.	3.036	1.602039254	1.77E-63	1.11E-62	yes	up	7.58	7.51	7.89	40.36	37.66	36.85	7.66	38.29
FBgn0036377	CG10710	-	2.184	1.126746835	0.024258141	0.035647834	yes	up	0.26	0.15	0.37	1.12	0.62	1.06	0.26	0.933333333
FBgn0036381	CG8745	-	2.432	1.282267168	4.47E-22	1.47E-21	yes	up	3.52	3.38	3.73	13.53	14.55	14.56	3.543333333	14.21333333
FBgn0036382	CG13737	-	14.503	3.858308158	7.70E-09	1.64E-08	yes	up	0.35	0.15	0.95	10.13	14.35	9.03	0.483333333	11.17
FBgn0036386	CG8833	-	3.688	1.882738136	5.56E-96	4.50E-95	yes	up	5.53	5.06	6.03	35.89	33.16	32.21	5.54	33.75333333
FBgn0036389	ssp2	short spindle 2 (ssp2) encodes a microtubule plus-end-tracking protein that binds to the product of Eb1 and the microtubule polymerase encoded by msps. It contributes to dynamic microtubule behaviour, spindle size and kinetochore-microtubule interaction.	3.385	1.759177995	4.40E-111	3.92E-110	yes	up	5.97	6.48	5.54	36.32	35	36.09	5.996666667	35.80333333
FBgn0036395	CG17361	-	6.169	2.625033309	1.27E-24	4.44E-24	yes	up	1.63	1.72	2.75	20.96	19.28	21.59	2.033333333	20.61
FBgn0036396	CG17359	-	3.294	1.719808566	2.52E-14	6.65E-14	yes	up	1.82	1.66	2.29	10.43	9.6	11.21	1.923333333	10.41333333
FBgn0036433	CG9628	-	2.26	1.176163221	1.66E-09	3.63E-09	yes	up	5.8	4.79	4.52	17.98	16.63	21.24	5.036666667	18.61666667
FBgn0036446	CG9384	-	2.849	1.510461367	4.60E-24	1.59E-23	yes	up	1.33	1.38	1.8	6.9	7.15	7.15	1.503333333	7.066666667
FBgn0036462	mRpL39	mitochondrial ribosomal protein L39	2.96	1.565485509	3.38E-49	1.78E-48	yes	up	16.26	16.1	17.47	76.56	86.2	83.22	16.61	81.99333333
FBgn0036481	CG16959	-	2.617	1.387794195	5.27E-05	9.39E-05	yes	up	1.63	1.52	0.93	6.01	8.67	4.03	1.36	6.236666667
FBgn0036514	CG12301	-	7.274	2.862654469	1.49E-06	2.87E-06	yes	up	1.66	0.5	0.44	11.13	10.64	9.53	0.866666667	10.43333333
FBgn0036545	GXIVsPLA2	GXIVsPLA2	2.02	1.014201019	1.77E-12	4.37E-12	yes	up	8.4	10.02	10.51	34.6	30.07	31.56	9.643333333	32.07666667
FBgn0036547	CG17032	-	4.179	2.063169525	2.26E-47	1.17E-46	yes	up	7.09	6.57	7.42	49.5	50.01	40.37	7.026666667	46.62666667
FBgn0036550	CG17026	-	2.847	1.509484085	0.000148428	0.000257432	yes	up	1.14	0.86	0.73	4.46	4.39	3.88	0.91	4.243333333
FBgn0036565	CG5235	-	6.44	2.687010316	3.86E-26	1.40E-25	yes	up	0.61	0.53	0.53	5.4	6.76	5.66	0.556666667	5.94
FBgn0036569	IleRS-m	Isoleucyl-tRNA synthetase%2C mitochondrial	4.28	2.097526051	3.95E-19	1.20E-18	yes	up	0.52	0.79	0.69	5.43	4.85	4.92	0.666666667	5.066666667
FBgn0036570	IntS9	Integrator 9	3.428	1.77717396	6.89E-21	2.20E-20	yes	up	1.64	2.43	2.84	13.86	12.67	12.74	2.303333333	13.09
FBgn0036574	elg1	enhanced level of genomic instability 1	3.704	1.889118764	6.99E-65	4.46E-64	yes	up	2.44	2.36	2.26	15.12	13.46	14.49	2.353333333	14.35666667
FBgn0036624	RAF2	RING-associated factor 2	3.634	1.861381701	4.37E-96	3.54E-95	yes	up	4.64	4.64	4.42	27.51	25.45	27.38	4.566666667	26.78
FBgn0036629	GluRS-m	Glutamyl-tRNA synthetase%2C mitochondrial	10.726	3.423023376	0.001053508	0.001734913	yes	up	0	0.39	0.43	4.12	5.66	4.86	0.273333333	4.88
FBgn0036648	CG4098	-	3.207	1.68139626	3.04E-16	8.52E-16	yes	up	3.71	5.6	6.31	24.53	30.45	27.41	5.206666667	27.46333333
FBgn0036663	CG9674	-	2.026	1.018910772	3.65E-28	1.38E-27	yes	up	15.35	15.02	14.24	45.73	55.42	48.3	14.87	49.81666667
FBgn0036665	CG13024	-	2.226	1.154298658	0.006251925	0.009721101	yes	up	0.51	0.7	0.65	2.13	2.85	1.92	0.62	2.3
FBgn0036667	kud	kuduk	3.374	1.754562823	5.83E-31	2.32E-30	yes	up	30.26	36.89	36.24	204.29	179.14	225.52	34.46333333	202.9833333
FBgn0036686	CG7728	-	2.404	1.265323286	2.91E-25	1.04E-24	yes	up	3.89	4.46	5.45	18.02	17.87	18.92	4.6	18.27
FBgn0036691	beg	bad egg	2.831	1.501495023	1.51E-29	5.87E-29	yes	up	6.38	6.48	6.71	31.57	29.13	30.59	6.523333333	30.43
FBgn0036696	CG14057	-	2.873	1.522491726	7.15E-07	1.40E-06	yes	up	5.12	4.62	5.23	19.06	21.53	29.21	4.99	23.26666667
FBgn0036698	CG7724	-	5.688	2.507907871	0.026595633	0.038893155	yes	up	0	0.3	0	1.1	1.51	0.44	0.1	1.016666667
FBgn0036716	CG13728	-	2.415	1.272287455	1.38E-05	2.55E-05	yes	up	0.7	0.65	0.76	2.6	3.39	2.41	0.703333333	2.8
FBgn0036726	QIL1	QIL1 (QIL1) encodes a subunit of the mitochondrial contact site and cristae organizing system (MICOS) complex. It is required for MICOS stability regulating mitochondrial cristae architecture.	2.003	1.002056035	4.55E-31	1.81E-30	yes	up	50.39	51.63	52.87	174.82	180.29	166.07	51.63	173.7266667
FBgn0036732	Oatp74D	Organic anion transporting polypeptide 74D	2.664	1.413706397	4.68E-12	1.14E-11	yes	up	2.09	1.78	1.58	10.66	6.85	6.55	1.816666667	8.02
FBgn0036738	CG7542	-	21.526	4.428006615	0.020087935	0.029726344	yes	up	0	0	0	0.18	0.73	0.46	0	0.456666667
FBgn0036754	CG5589	-	3.483	1.80034791	4.01E-18	1.19E-17	yes	up	1.94	1.2	1.46	8.86	8.85	8.64	1.533333333	8.783333333
FBgn0036760	CG5567	-	2.196	1.134876426	1.10E-32	4.54E-32	yes	up	27.91	29.23	30.64	99.57	102.18	115.41	29.26	105.72
FBgn0036766	CG5506	-	45.41	5.504946993	0.003542544	0.005613426	yes	up	0	0	0	3.99	0.28	0.19	0	1.486666667
FBgn0036770	Prestin	Prestin	2.363	1.240538789	3.66E-30	1.43E-29	yes	up	5.66	4.92	6.79	24.88	22.42	22.24	5.79	23.18
FBgn0036773	CG13698	-	2.046	1.033012973	1.57E-18	4.69E-18	yes	up	5.52	6.17	6.8	21.75	22.44	21.45	6.163333333	21.88
FBgn0036774	mRpS26	mitochondrial ribosomal protein S26	2.618	1.388678161	4.06E-64	2.56E-63	yes	up	38.07	37.2	40.19	168.9	167.86	159.04	38.48666667	165.2666667
FBgn0036777	CG7341	-	3.056	1.611593686	2.84E-06	5.41E-06	yes	up	0.64	1.12	1.3	4.18	5.97	5.39	1.02	5.18
FBgn0036780	CG7330	-	16.474	4.042077973	1.47E-05	2.71E-05	yes	up	0.05	0.13	0	2.58	1.96	1.86	0.06	2.133333333
FBgn0036781	CG13699	-	12.461	3.639314677	9.08E-10	2.02E-09	yes	up	0.05	0.07	0.01	1.01	0.88	0.92	0.043333333	0.936666667
FBgn0036809	CG12477	-	2.617	1.388038882	9.63E-47	4.94E-46	yes	up	26.46	27.98	35.37	132.24	128.37	126.21	29.93666667	128.94
FBgn0036811	MED11	Mediator complex subunit 11	2.729	1.448238759	5.54E-12	1.34E-11	yes	up	5.57	4.82	6.88	25.58	25.86	25.47	5.756666667	25.63666667
FBgn0036820	Grx1	Glutaredoxin 1	2.012	1.00851591	8.93E-15	2.39E-14	yes	up	21.24	23.07	24.15	85.19	74.92	71.49	22.82	77.2
FBgn0036822	NijB	Ninjurin B	19.503	4.285633318	0.02752191	0.040168313	yes	up	0	0	0	0.3	0.71	0.56	0	0.523333333
FBgn0036824	CG3902	-	2.717	1.442232752	6.66E-09	1.42E-08	yes	up	3.67	3.42	4.44	13.03	14.4	23.95	3.843333333	17.12666667
FBgn0036825	RpL26	Ribosomal protein L26 (RpL26) encodes a protein component of large ribosomal subunits.	2.798	1.484613834	5.98E-158	6.73E-157	yes	up	449.66	461.74	509.28	2149.66	2170.14	2174.93	473.56	2164.91
FBgn0036828	CG6841	-	2.443	1.288729834	2.16E-49	1.14E-48	yes	up	8.17	7.09	7.49	31.6	31.1	29	7.583333333	30.56666667
FBgn0036838	CG3808	-	3.462	1.791710834	1.76E-34	7.50E-34	yes	up	1.75	1.69	1.81	12.16	10.59	10.71	1.75	11.15333333
FBgn0036843	Sfxn2	Sideroflexin 2	3.666	1.874056777	9.49E-32	3.84E-31	yes	up	2.57	2.56	2.82	15.05	17.77	15.28	2.65	16.03333333
FBgn0036844	Mkp3	Mitogen-activated protein kinase phosphatase 3 (Mkp3) encodes a member of the mitogen-activated protein kinase phosphatases that inactivate MAPKs. It dephosphorylates the phosphorylated active forms of the products of p38a and rl.	3.924	1.972386318	3.16E-53	1.77E-52	yes	up	3.79	3.31	3	24.2	21	22.87	3.366666667	22.69
FBgn0036846	MESR6	Misexpression suppressor of ras 6	2.778	1.474090231	5.63E-30	2.20E-29	yes	up	5.11	5.35	5.63	23.51	23.89	26.24	5.363333333	24.54666667
FBgn0036847	CNPYb	Canopy b	2.476	1.307915933	6.39E-10	1.43E-09	yes	up	3.09	4.53	3	15.11	13.83	14.68	3.54	14.54
FBgn0036889	CG14100	-	3.938	1.977381437	8.74E-35	3.75E-34	yes	up	2.96	3.03	3.42	20.53	19.92	20.62	3.136666667	20.35666667
FBgn0036890	CG9368	-	39.602	5.307514751	0.002594352	0.004156275	yes	up	0	0	0	0.77	0.12	0.11	0	0.333333333
FBgn0036896	wnd	Wallenda is a kinase in the mixed lineage family of MAP Kinase Kinase Kinases. Its roles include axonal injury signaling (it becomes activated in neurons after axotomy), and in regulation of the structure of presynaptic boutons.	2.253	1.171633821	1.72E-18	5.13E-18	yes	up	2.16	2.2	2.2	8.88	10.09	8.38	2.186666667	9.116666667
FBgn0036909	Ccdc58	Coiled-coil domain-containing 58	2.138	1.096201798	3.14E-14	8.26E-14	yes	up	13.3	13.39	13.79	47.34	46.39	44.1	13.49333333	45.94333333
FBgn0036921	RhoGDI	RhoGDI	2.787	1.478887341	5.27E-65	3.36E-64	yes	up	16.24	16.68	19.89	88.4	80.38	82.07	17.60333333	83.61666667
FBgn0036922	CG14182	-	2.12	1.08409549	1.87E-05	3.43E-05	yes	up	6.04	3.39	5.44	14.7	16.17	15.87	4.956666667	15.58
FBgn0036923	CG17732	-	4.963	2.311129344	2.20E-45	1.11E-44	yes	up	1.34	1.6	1.7	12.64	12.79	12.8	1.546666667	12.74333333
FBgn0036926	CG7646	-	2.583	1.368769415	1.00E-13	2.59E-13	yes	up	4.48	4.47	3.58	17.57	19.32	16.11	4.176666667	17.66666667
FBgn0036927	Gabat	gamma-aminobutyric acid transaminase (Gabat) encodes an enzyme involved in the breakdown of the sleep-promoting neurotransmitter gamma-aminobutyric (GABA). It functions in mitochondria, in a shunt of the TCA cycle, and is implicated in the regulation of sleep as well as in metabolism.	2.959	1.565059133	6.94E-21	2.21E-20	yes	up	3.83	3.45	4.86	18.37	22.11	18.27	4.046666667	19.58333333
FBgn0036932	CG14184	-	2007.701	10.97132869	2.72E-20	8.53E-20	yes	up	0	0	0	61.48	66.39	62.91	0	63.59333333
FBgn0036948	CG7298	-	2.062	1.044209688	1.29E-05	2.38E-05	yes	up	2.17	2.09	2.21	8.72	6.03	7.99	2.156666667	7.58
FBgn0036952	CG6933	-	4.275	2.095834451	0.000391029	0.000661623	yes	up	0.18	0.16	0.68	2.42	2.66	1.95	0.34	2.343333333
FBgn0036958	CG17233	-	3.605	1.850192442	1.74E-120	1.63E-119	yes	up	5.04	4.6	4.58	31.71	29.43	29.81	4.74	30.31666667
FBgn0036959	CG6951	-	2.819	1.495130113	3.24E-10	7.34E-10	yes	up	2.56	2.4	2.67	9.9	11.19	10.13	2.543333333	10.40666667
FBgn0036975	CG5618	-	5.098	2.349803128	2.80E-20	8.78E-20	yes	up	1	1.99	1.06	12.16	10.81	11.2	1.35	11.39
FBgn0036984	CG13248	-	2.454	1.295223102	0.026168964	0.038303624	yes	up	0.24	0.09	0.16	0.61	0.45	0.91	0.163333333	0.656666667
FBgn0036986	CG5282	-	2.37	1.244856651	0.014415204	0.021662745	yes	up	0.48	0.09	0.42	1.18	1.48	1.18	0.33	1.28
FBgn0036987	CG5274	-	2.328	1.218868519	1.89E-15	5.17E-15	yes	up	4.97	4.69	5.78	18.98	20.27	19.83	5.146666667	19.69333333
FBgn0036988	CG5262	-	2.023	1.016519801	1.10E-10	2.54E-10	yes	up	3.72	3.62	5.52	14.09	14.77	14.29	4.286666667	14.38333333
FBgn0036994	CG5199	-	2.411	1.269574468	1.17E-17	3.43E-17	yes	up	3.83	3.65	3.83	15.34	14.68	14.95	3.77	14.99
FBgn0036996	mag	magro (mag) encodes a lipase induced by the product of Hr96 in the intestine, where it acts in the lumen to degrade dietary triglycerides for fatty acid absorption.	15.419	3.946655189	3.53E-05	6.36E-05	yes	up	0.04	0.13	0.03	3.88	0.73	0.83	0.066666667	1.813333333
FBgn0037007	CG5059	-	2.886	1.529008666	1.06E-95	8.56E-95	yes	up	18.41	17.48	18.6	88.86	87.04	82.25	18.16333333	86.05
FBgn0037009	CG5104	-	2.042	1.029654099	4.84E-14	1.26E-13	yes	up	14.62	13.39	13.41	46.89	45.39	46.27	13.80666667	46.18333333
FBgn0037016	CG13252	-	3.391	1.761608913	1.51E-51	8.24E-51	yes	up	3.9	3.64	4.48	24.36	20.78	22.2	4.006666667	22.44666667
FBgn0037017	CG4074	-	2.283	1.191201163	9.17E-09	1.95E-08	yes	up	3.1	3.21	3.54	11.7	11.26	12.5	3.283333333	11.82
FBgn0037018	CG4042	-	2.04	1.028842241	9.90E-28	3.72E-27	yes	up	26.21	25.84	25.89	87.13	83.41	90.81	25.98	87.11666667
FBgn0037019	Pex16	Peroxin 16	2.254	1.172390445	1.12E-15	3.09E-15	yes	up	5.49	5.17	5.51	19.4	21.25	19.34	5.39	19.99666667
FBgn0037020	Pex14	Peroxin 14	2.222	1.152155838	5.69E-33	2.36E-32	yes	up	16.55	15.76	17.73	61.04	62.85	59.12	16.68	61.00333333
FBgn0037021	CG11399	-	2.472	1.305903879	6.52E-31	2.59E-30	yes	up	3.07	2.97	2.9	15.15	13.29	13.63	2.98	14.02333333
FBgn0037026	CG3634	-	2.06	1.042510394	3.53E-26	1.28E-25	yes	up	8.45	8.9	9.59	30.47	29.8	31.91	8.98	30.72666667
FBgn0037027	HIPP1	HP1 and insulator partner protein 1 (HIPP1) encodes a chromatin-associated protein, displaying strong protein-protein interaction with the product of Su(var)205. It is localized to pericentric heterochromatin, and potentially has a separate role bound to insulators along with the products of su(Hw), mod(mdg4) and Cp190.	2.312	1.209124627	2.16E-53	1.21E-52	yes	up	12.65	13.68	13.1	55.36	47.37	48.27	13.14333333	50.33333333
FBgn0037031	CG11456	-	2.659	1.410974592	5.22E-20	1.62E-19	yes	up	3.87	3.96	3.8	16.33	18.37	17.31	3.876666667	17.33666667
FBgn0037044	Pdss2	Decaprenyl diphosphate synthase subunit 2	2.188	1.129292876	1.33E-28	5.08E-28	yes	up	9	9.79	9.72	35.76	32.05	35.93	9.503333333	34.58
FBgn0037071	CG7632	-	2.53	1.339390227	2.50E-20	7.86E-20	yes	up	5.55	5.05	6.91	24.11	24.55	24.29	5.836666667	24.31666667
FBgn0037074	CG7324	-	2.139	1.096936105	2.76E-58	1.63E-57	yes	up	11.38	11.91	12.07	41.59	42.36	41.03	11.78666667	41.66
FBgn0037076	ebd2	earthbound 2 (ebd2) encodes a transcription cofactor with similar roles to the product of ebd1. It functions in the Wingless/Wnt pathway where it promotes the interaction of the products of arm and pan, and the recruitment of the product of arm to chromatin. The product of ebd2 functions in a context-specific manner and is important for the development of indirect flight muscles.	4.622	2.208608999	4.08E-21	1.31E-20	yes	up	1.4	1.01	1.61	11.11	11.96	9.12	1.34	10.73
FBgn0037078	CG12971	-	3.252	1.701155351	3.14E-05	5.68E-05	yes	up	0.67	0.51	1.12	4.09	5.29	3.48	0.766666667	4.286666667
FBgn0037092	M6	M6	2.002	1.001711145	2.99E-14	7.87E-14	yes	up	4.35	4.4	5.24	16.03	15.29	15.55	4.663333333	15.62333333
FBgn0037094	CG7611	-	2.108	1.075791288	6.79E-46	3.45E-45	yes	up	13.36	12.72	14.91	48.99	48.94	45.54	13.66333333	47.82333333
FBgn0037102	CRIF	CR6-interacting factor (CRIF) encodes a protein that may play a role in regulating the RNAi pathway by stabilizing the RNAase III enzyme encoded by Dcr-2.	2.419	1.274696473	2.24E-36	9.91E-36	yes	up	23.73	22.61	22.91	95.5	92.4	87.26	23.08333333	91.72
FBgn0037106	CG11307	-	3.528	1.818953564	1.06E-19	3.26E-19	yes	up	2.34	2.25	3.71	17.59	15.11	16.08	2.766666667	16.26
FBgn0037107	CG7166	-	2.281	1.189838211	2.69E-15	7.33E-15	yes	up	4.25	4.15	4.46	12.91	14.95	12.3	4.286666667	13.38666667
FBgn0037108	Alg11	ALG11%2C alpha-1%2C2-mannosyltransferase	2.163	1.113363666	1.18E-32	4.84E-32	yes	up	14.22	14.06	14.75	49.45	52.42	51.45	14.34333333	51.10666667
FBgn0037130	Syn1	Syntrophin-like 1 (Syn1) encodes an adaptor protein associated with the Dystrophin glycoprotein complex that recruits different signaling components, including the product of Nos in neurons. Dystrophin-Syn1-neuronal Nos signaling via histone modifications regulates gene expression, including expression of miRNAs, and adapts cellular homeostasis, which is compromised under stress and dystrophic co…	4.524	2.177721532	4.51E-10	1.01E-09	yes	up	0.2	0.31	0.19	1.7	1.97	1.95	0.233333333	1.873333333
FBgn0037134	CG7407	-	2.954	1.562446622	1.51E-26	5.53E-26	yes	up	7.98	10.6	8.69	47.75	41.42	44.1	9.09	44.42333333
FBgn0037137	Nopp140	Nopp140 (Nopp140) encodes a nucleolar and Cajal body protein. It is predicted to function as a chaperone in the assembly of small nucleolar ribonucleoprotein particles within Cajal bodies, their transit to nucleoli, and their association with pre-ribosomal RNA within nucleolar dense fibrillar regions.	3.126	1.644324567	1.40E-116	1.28E-115	yes	up	10.03	10.26	10.98	54.96	54.16	52.94	10.42333333	54.02
FBgn0037141	DNApol-eta	DNApol-eta (DNApol-eta) encodes a member of the Y-family of DNA translesion polymerases. It operates during the bypass of UV-induced lesions and possibly during homologous recombination repair of DNA double-strand breaks.	3.09	1.627429991	1.30E-26	4.76E-26	yes	up	2.52	2.22	1.86	11.91	10.42	11.45	2.2	11.26
FBgn0037151	CG7130	-	2.815	1.493389345	5.25E-14	1.37E-13	yes	up	8.15	8.82	10.64	36.04	47.49	43.36	9.203333333	42.29666667
FBgn0037166	CG11426	-	2.085	1.059713561	1.19E-10	2.73E-10	yes	up	4.2	3.19	4.12	12.09	13.59	13.27	3.836666667	12.98333333
FBgn0037167	CG11425	-	4.04	2.014478452	0.032654657	0.047265306	yes	up	0.25	0.05	0.11	0.73	0.88	1.12	0.136666667	0.91
FBgn0037181	CG11370	-	8.642	3.111286975	0.012739025	0.019245141	yes	up	0.05	0.08	0	0.96	0.47	0.32	0.043333333	0.583333333
FBgn0037184	CG14450	-	2.033	1.023881428	1.66E-16	4.69E-16	yes	up	7	8.26	8.36	27.79	25.58	25.96	7.873333333	26.44333333
FBgn0037186	CG11241	-	3.247	1.69905239	1.15E-13	2.96E-13	yes	up	0.47	0.7	0.79	3.81	3.08	3.03	0.653333333	3.306666667
FBgn0037200	CG11109	-	3.023	1.596004217	8.09E-14	2.09E-13	yes	up	3.27	2.47	2.48	12.32	12.85	15.73	2.74	13.63333333
FBgn0037205	BoYb	Brother of Yb (BoYb) encodes a putative RNA helicase in the TDRD12 family and is predicted to have a role in piRNA biogenesis, specifically in ovarian germline cells.	2.72	1.44353708	1.72E-28	6.54E-28	yes	up	2.01	2.11	2.06	9.44	9.38	8.99	2.06	9.27
FBgn0037236	Skp2	S-phase kinase-associated protein 2 (Skp2) encodes the substrate recognizing component of the SCF-Skp2 ubiquitin ligase. It functions with the product of Cks85A to target the product of dap for destruction. It is required for larval growth and to maintain diploidy in imaginal tissues.	2.934	1.552645034	1.37E-35	5.95E-35	yes	up	5.13	4.6	5.79	24.56	21.81	24.9	5.173333333	23.75666667
FBgn0037241	CG14646	-	2.407	1.267238406	5.49E-25	1.94E-24	yes	up	7.62	7.01	7.71	32.44	26.1	29.79	7.446666667	29.44333333
FBgn0037244	CG14647	-	2.137	1.095557118	6.61E-24	2.28E-23	yes	up	14.12	12.62	14.56	52.05	44.59	48.63	13.76666667	48.42333333
FBgn0037250	CG1074	-	8.357	3.06306483	1.40E-13	3.60E-13	yes	up	3.05	1.24	3.8	39.81	34.77	36.1	2.696666667	36.89333333
FBgn0037263	slx1	nuclease slx1 (slx1) encodes the catalytic subunit of a DNA endonuclease, which cuts specific branched structures during DNA repair.	2.731	1.449441534	6.21E-07	1.22E-06	yes	up	1.55	1.56	1.33	6.3	7.1	6.53	1.48	6.643333333
FBgn0037265	spartin	spartin (spartin) encodes a multi-functional protein associated with organelle membranes, including endosomes, lipid droplets, and mitochondria. It participates in cytokinesis, BMP receptor trafficking, lipid droplet turnover, and mitochondrial Ca[2+] homeostasis.	2.026	1.018322899	1.30E-06	2.52E-06	yes	up	3.61	2.4	2.27	9.47	9.61	8.5	2.76	9.193333333
FBgn0037270	eIF3f1	eukaryotic translation initiation factor 3 subunit f1	2.037	1.02640653	4.22E-41	2.01E-40	yes	up	37.39	39.07	44.27	134.83	132.39	137.72	40.24333333	134.98
FBgn0037275	CG14655	-	4.017	2.006289438	7.17E-05	0.000126922	yes	up	0.07	0.46	0.69	2.56	2.57	2.97	0.406666667	2.7
FBgn0037294	CG12590	-	5.044	2.334441709	7.30E-06	1.36E-05	yes	up	0.09	0.54	0.85	5.12	3.88	3.45	0.493333333	4.15
FBgn0037298	Sccpdh1	Saccheropin dehydrogenase 1	2.031	1.022409136	1.11E-59	6.67E-59	yes	up	40.66	41.51	44.73	143.16	142.27	140.84	42.3	142.09
FBgn0037304	CG1113	-	2.514	1.33003859	0.025918847	0.037951182	yes	up	0.15	0.15	0.55	1.15	1.23	1.2	0.283333333	1.193333333
FBgn0037305	CG12173	-	2.178	1.122800934	2.35E-28	8.93E-28	yes	up	25.9	26.5	24.22	96.85	89.21	95.02	25.54	93.69333333
FBgn0037328	RpL35A	Ribosomal protein L35A	2.755	1.461991363	6.40E-135	6.52E-134	yes	up	287.14	312.41	314.06	1393.75	1366.81	1350.93	304.5366667	1370.496667
FBgn0037330	mRpL44	mitochondrial ribosomal protein L44	2.692	1.428462453	1.54E-25	5.52E-25	yes	up	8.44	11.76	10.96	43.98	45	43.08	10.38666667	44.02
FBgn0037338	Snm1	Snm1	4.234	2.081862734	3.39E-34	1.44E-33	yes	up	1.42	1.34	1.71	9.81	10.08	11.26	1.49	10.38333333
FBgn0037340	CG14671	-	2.579	1.366786808	1.80E-09	3.94E-09	yes	up	6.31	6.29	5.85	23.66	26.21	28.15	6.15	26.00666667
FBgn0037350	CG2911	-	2.058	1.04106427	1.41E-10	3.23E-10	yes	up	8.21	7.72	8.93	28.9	30.93	24.73	8.286666667	28.18666667
FBgn0037351	RpL13A	Ribosomal protein L13A (RpL13A) encodes a component of the large ribosomal subunit, and thus involved in mRNA translation. Mutations in genes encoding ribosomal proteins affect fertility, viability and other Drosophila phenotypes, described as Minute.	3.091	1.628232671	3.66E-135	3.74E-134	yes	up	462.71	461	516.96	2361.81	2558.88	2358.57	480.2233333	2426.42
FBgn0037363	Atg17	Autophagy-related 17 (Atg17) encodes a subunit of the evolutionarily conserved Atg1 kinase complex, which controls the initiation of autophagosome formation. The product of Atg17 also has a role in maintaining neuromuscular function and normal lifespan.	2.099	1.06950214	1.44E-37	6.48E-37	yes	up	7.1	7.04	6.92	25.66	25.65	22.12	7.02	24.47666667
FBgn0037372	CG2091	-	2.79	1.480078076	5.72E-25	2.02E-24	yes	up	5.22	4.76	5.66	23.65	23.53	24.62	5.213333333	23.93333333
FBgn0037435	CG18048	-	3.184	1.670968444	4.49E-10	1.01E-09	yes	up	2.01	1.79	1.2	7.77	9.03	9.4	1.666666667	8.733333333
FBgn0037439	CG10286	-	2.879	1.525410519	1.32E-25	4.73E-25	yes	up	4.43	4.2	6.2	22.71	23.59	23.98	4.943333333	23.42666667
FBgn0037440	CRAT	Carnitine O-Acetyl-Transferase	2.229	1.156130247	3.82E-21	1.23E-20	yes	up	4.19	3.94	4.49	15.94	15.77	14.75	4.206666667	15.48666667
FBgn0037443	Dmtn	Dementin (Dmtn) encodes a protein that possesses an evolutionarily conserved interaction with members of the Amyloid beta A4 protein family. Co-expression of Dmtn rescues the effect of over-expressing human Amyloid beta A4 protein on development and behavior, and mutation of Dmtn causes aberrant processing of the product of Appl.	2.649	1.405289825	1.50E-61	9.16E-61	yes	up	9.16	10.51	10.38	47.6	42.76	42.26	10.01666667	44.20666667
FBgn0037447	Neurochondrin	Neurochondrin	6.251	2.644057927	5.00E-09	1.08E-08	yes	up	2.35	2.17	2.95	30.76	12.07	34.43	2.49	25.75333333
FBgn0037466	CG1965	-	2.44	1.287146698	5.68E-24	1.96E-23	yes	up	5	4.46	4.83	20.13	21.08	16.27	4.763333333	19.16
FBgn0037468	CG1943	-	3.509	1.811243215	5.27E-123	4.99E-122	yes	up	52.79	54.5	61.16	338.16	330.69	297.79	56.15	322.2133333
FBgn0037472	CG10098	-	2.196	1.134897198	2.91E-27	1.08E-26	yes	up	9.35	9.03	9.86	36.72	33.02	32.98	9.413333333	34.24
FBgn0037475	Fer1	48 related 1 (Fer1) encodes a basic helix loop helix (bHLH) transcription factor. It is mainly expressed in mature neurons and maintains neuronal identity, likely downstream of the product of N.	3.02	1.594395292	1.19E-07	2.42E-07	yes	up	0.8	0.99	1.06	5.24	4.48	4.57	0.95	4.763333333
FBgn0037491	CG1227	-	2.572	1.362852777	3.36E-07	6.68E-07	yes	up	2.07	2.3	1.97	8.94	7.15	10.52	2.113333333	8.87
FBgn0037492	CG10050	-	4.875	2.285280285	1.34E-20	4.26E-20	yes	up	0.98	0.86	0.71	6.89	6.84	6.85	0.85	6.86
FBgn0037531	CG10445	-	2.78	1.475052086	2.82E-25	1.00E-24	yes	up	1.53	1.89	1.75	9.33	7.68	9.22	1.723333333	8.743333333
FBgn0037534	ELOVL	ELOVL fatty acid elongase	2.163	1.112902104	0.000214498	0.000368565	yes	up	1.15	1.17	0.86	4.03	3.13	4.42	1.06	3.86
FBgn0037548	CG7900	-	3.151	1.655728619	8.80E-18	2.58E-17	yes	up	1.79	1.73	2.18	8.79	9.89	9.22	1.9	9.3
FBgn0037550	CG9667	-	3.568	1.835017818	3.12E-33	1.30E-32	yes	up	7.38	7.19	6.48	41.37	40.85	41.12	7.016666667	41.11333333
FBgn0037561	CG9630	-	3.026	1.597583382	7.38E-20	2.29E-19	yes	up	2.54	2.65	2.49	12.13	11.73	14.51	2.56	12.79
FBgn0037562	Nazo	-	4.043	2.015466964	1.59E-09	3.50E-09	yes	up	1.88	1.99	1.78	13.89	10.44	8.94	1.883333333	11.09
FBgn0037565	CG9626	-	2.706	1.43629233	0.001795419	0.002906103	yes	up	1.46	1.48	1.52	8.71	2.95	8.42	1.486666667	6.693333333
FBgn0037566	mRpL1	mitochondrial ribosomal protein L1	4.537	2.181888141	5.74E-104	4.87E-103	yes	up	10.51	10.11	12.41	85.04	78.35	83.35	11.01	82.24666667
FBgn0037602	SLIRP2	SRA stem-loop interacting RNA binding protein 2	2.335	1.223666834	9.64E-08	1.97E-07	yes	up	18.04	15.16	16.16	53.63	64.49	66.24	16.45333333	61.45333333
FBgn0037608	mRpL19	mitochondrial ribosomal protein L19	2.363	1.240328877	4.01E-40	1.88E-39	yes	up	20.01	20.34	23.28	84.06	79.99	83.2	21.21	82.41666667
FBgn0037611	CG11755	-	3.212	1.683351704	4.83E-15	1.30E-14	yes	up	4.3	4.53	3.6	23.05	21.8	20.67	4.143333333	21.84
FBgn0037612	CG8112	-	2.097	1.068077589	1.33E-09	2.93E-09	yes	up	2.75	3.49	3.3	10.99	11.85	9.42	3.18	10.75333333
FBgn0037615	CG11760	-	20.85	4.381950335	0.000732145	0.001218395	yes	up	0	0.06	0	0.74	0.33	0.71	0.02	0.593333333
FBgn0037617	nom	numerous disordered muscles	3.727	1.897999708	1.31E-22	4.38E-22	yes	up	3.07	2.62	4.04	20.65	19.02	17.5	3.243333333	19.05666667
FBgn0037619	CG8159	-	5.28	2.400450076	2.43E-10	5.52E-10	yes	up	0.5	0.42	0.72	4.2	4.85	5.19	0.546666667	4.746666667
FBgn0037620	ranshi	ranshi	3.235	1.693956539	7.96E-08	1.63E-07	yes	up	1.76	1.33	1.04	6.41	7.45	8.08	1.376666667	7.313333333
FBgn0037622	CG8202	-	3.02	1.594515497	2.23E-36	9.86E-36	yes	up	3.29	3.05	4.2	18.23	16.43	18.06	3.513333333	17.57333333
FBgn0037633	CG9839	-	8.349	3.061535624	4.32E-36	1.90E-35	yes	up	0.52	0.56	0.76	8.89	7.58	9.15	0.613333333	8.54
FBgn0037635	CG9837	-	2.134	1.093699639	0.024373129	0.035798807	yes	up	0.57	0.94	0.66	0.82	1.28	1.12	0.723333333	1.073333333
FBgn0037644	CG11964	-	3.758	1.909799604	9.22E-78	6.59E-77	yes	up	10.02	11.98	11.5	69.25	64.53	74.31	11.16666667	69.36333333
FBgn0037652	CG11980	-	2.298	1.200219189	1.29E-27	4.83E-27	yes	up	12.14	13.5	15.28	52.56	50.52	51.64	13.64	51.57333333
FBgn0037659	Kdm2	Lysine (K)-specific demethylase 2	2.005	1.003896431	3.70E-37	1.66E-36	yes	up	4.94	5.09	5.14	17.57	16.15	16.87	5.056666667	16.86333333
FBgn0037669	Ibf2	Insulator binding factor 2	2.484	1.312521754	1.22E-11	2.91E-11	yes	up	22.43	18.39	12.61	73.63	72.37	71.85	17.81	72.61666667
FBgn0037670	Ibf1	Insulator binding factor 1	2.602	1.379398595	2.47E-11	5.84E-11	yes	up	4.45	3.44	5.29	20.34	17.26	18.51	4.393333333	18.70333333
FBgn0037679	Aduk	Another Drosophila Unc-51-like kinase	2.608	1.382986452	3.76E-41	1.79E-40	yes	up	7.39	7.56	7.58	31.7	30	29.28	7.51	30.32666667
FBgn0037680	pasi2	pasiflora 2	2.346	1.230490798	1.71E-20	5.39E-20	yes	up	6.19	6.02	6.53	23.82	24.48	24.6	6.246666667	24.3
FBgn0037686	RpL34b	Ribosomal protein L34b	2.469	1.303689784	1.30E-72	8.98E-72	yes	up	233.79	251.69	253.29	974.38	1033.93	964.25	246.2566667	990.8533333
FBgn0037687	CG8132	-	2.229	1.15649428	3.36E-08	6.97E-08	yes	up	3.26	4.87	4.27	15.99	14.75	14.98	4.133333333	15.24
FBgn0037696	GstZ1	Glutathione S transferase Z1	2.12	1.083856672	0.001913915	0.003095132	yes	up	1.58	1.53	2.74	7.93	6.92	5.5	1.95	6.783333333
FBgn0037705	mura	murashka	2.076	1.053627917	5.76E-28	2.17E-27	yes	up	7.11	5.57	6.99	23.25	24.18	20.69	6.556666667	22.70666667
FBgn0037708	CG9386	-	3.553	1.829029262	2.39E-08	4.99E-08	yes	up	1.09	0.78	0.51	4.89	4.66	4.36	0.793333333	4.636666667
FBgn0037712	CG16789	-	2.556	1.353932703	3.80E-11	8.91E-11	yes	up	1.08	1.17	1	4.28	3.54	4.16	1.083333333	3.993333333
FBgn0037713	CG16790	-	3.537	1.822490215	8.38E-05	0.000147505	yes	up	0.43	0.7	0.66	3.1	3.98	3.24	0.596666667	3.44
FBgn0037715	CG9399	-	3.767	1.913420812	8.78E-28	3.30E-27	yes	up	4.7	7.57	8.2	43.92	40.97	42	6.823333333	42.29666667
FBgn0037722	CG8319	-	2.024	1.016966171	6.52E-13	1.64E-12	yes	up	11.21	8.84	8.45	33.84	30.48	30.65	9.5	31.65666667
FBgn0037724	Fst	Frost (Fst) encodes a potentially secreted protein that protects female reproduction after cold treatment.	14.479	3.855879476	0.004612518	0.007253082	yes	up	0.05	0.18	0	0.39	0.08	5.04	0.076666667	1.836666667
FBgn0037737	Pnn	Pinin	2.774	1.472113705	1.03E-25	3.69E-25	yes	up	5.64	5.02	6.41	25.93	26.06	24.21	5.69	25.4
FBgn0037743	CG8412	-	2.103	1.072457606	1.05E-11	2.52E-11	yes	up	3.96	3.38	2.47	13.26	11.92	13.71	3.27	12.96333333
FBgn0037753	CG12947	-	5.795	2.534720817	2.97E-09	6.44E-09	yes	up	0.45	0.24	0.24	2.91	2.83	2.9	0.31	2.88
FBgn0037754	CG8500	-	20.156	4.333127817	0.005922337	0.009226259	yes	up	0	0.11	0	1.36	2.58	1.5	0.036666667	1.813333333
FBgn0037758	CG9467	-	2.289	1.194896753	6.86E-57	3.99E-56	yes	up	10.01	9.6	10.06	37.33	37.01	37.8	9.89	37.38
FBgn0037762	eloF	elongase F (eloF) encodes a transmembrane fatty acid elongase, utilizing saturated and unsaturated LCFAs to synthesize VLCFAs (up to C30), that contributes to the synthesis of female pheromone precursors.	6.075	2.602887041	0.026772887	0.039134785	yes	up	0.07	0	0.19	0.7	1.14	0.67	0.086666667	0.836666667
FBgn0037765	CG9458	-	57.734	5.851341116	0.00011039	0.000193002	yes	up	0	0	0	1.27	1.61	0.59	0	1.156666667
FBgn0037770	Art4	Arginine methyltransferase 4	2.731	1.449250376	9.80E-22	3.20E-21	yes	up	3.57	2.69	2.45	13.35	12.32	13.39	2.903333333	13.02
FBgn0037778	mtTFB2	mitochondrial transcription factor B2	3.175	1.666798829	2.19E-09	4.79E-09	yes	up	1.02	1.32	2.03	8.62	7.68	6.64	1.456666667	7.646666667
FBgn0037792	TAF1B	TATA box-binding protein-associated factor RNA polymerase I subunit B (TAF1B) encodes a protein that associates with the products of TAF1C-like and udd. It helps to regulate pre-rRNA transcription.	2.973	1.572040104	1.34E-38	6.16E-38	yes	up	3.17	2.87	3.09	14.44	14.87	15.49	3.043333333	14.93333333
FBgn0037794	CG6254	-	3.275	1.711411283	7.12E-15	1.91E-14	yes	up	1.26	1.44	1.34	8.67	6.85	6.47	1.346666667	7.33
FBgn0037802	Sirt6	Sirtuin 6 (Sirt6) encodes an NAD-dependent histone deacetylase in the class IV of the Sirtuin family. It is involved in chromatin silencing and determination of adult lifespan.	2.576	1.365216845	4.92E-05	8.79E-05	yes	up	1.6	0.94	1.17	5.33	5.37	4.92	1.236666667	5.206666667
FBgn0037815	Rrp46	Rrp46	4.733	2.242675464	2.51E-25	8.95E-25	yes	up	3.94	2.71	3.57	27.78	24.23	26.99	3.406666667	26.33333333
FBgn0037822	CG14683	-	2.206	1.141441438	4.42E-37	1.98E-36	yes	up	14.6	14.96	16.88	57.04	54.99	56.83	15.48	56.28666667
FBgn0037835	CG14687	-	2.398	1.262043757	6.12E-05	0.000108668	yes	up	4.19	3.89	5.11	23.44	10.68	17.93	4.396666667	17.35
FBgn0037836	CG14692	-	2.351	1.233221982	0.003513833	0.005571187	yes	up	0.24	0.22	0.29	1.15	1.87	0.82	0.25	1.28
FBgn0037841	CG4565	-	2.28	1.189035131	0.041143616	0.058902773	yes	up	0.46	0.87	0.48	2.32	2.66	1.85	0.603333333	2.276666667
FBgn0037844	CG4570	-	6.671	2.73788751	1.13E-26	4.15E-26	yes	up	1.79	1.57	1	14.75	14.99	18.08	1.453333333	15.94
FBgn0037849	CG4596	-	2.064	1.045386658	0.002506609	0.004018478	yes	up	0.56	0.56	0.64	2.38	2.19	1.44	0.586666667	2.003333333
FBgn0037850	CG14695	-	2.074	1.052434343	0.000837692	0.001389634	yes	up	1.44	2.09	1.79	6.67	6.84	4.84	1.773333333	6.116666667
FBgn0037873	SdhC	Succinate dehydrogenase%2C subunit C	2.029	1.020830397	1.58E-43	7.77E-43	yes	up	90.44	92.86	93.79	311.14	312.89	303.83	92.36333333	309.2866667
FBgn0037877	CG6689	-	2.468	1.303594716	3.86E-21	1.24E-20	yes	up	3.67	3.46	4	15.51	14.83	14.97	3.71	15.10333333
FBgn0037880	CG17726	-	2.113	1.079305647	2.39E-25	8.51E-25	yes	up	10.21	11.32	10.72	42.63	43.15	44.13	10.75	43.30333333
FBgn0037882	CG17187	-	2.315	1.211286837	3.89E-10	8.79E-10	yes	up	3.1	3.29	3.41	12.21	11.75	13.45	3.266666667	12.47
FBgn0037892	mRpL40	mitochondrial ribosomal protein L40	2.442	1.288224758	6.47E-35	2.79E-34	yes	up	33.18	30.23	29.7	126.01	126.46	119.67	31.03666667	124.0466667
FBgn0037898	Dtd	D-aminoacyl-tRNA deacylase	3.345	1.74187352	0.000279432	0.000477117	yes	up	1.22	1.49	2.45	7.66	9.98	10.5	1.72	9.38
FBgn0037899	RpL24-like	Ribosomal protein L24-like	2.144	1.100484309	3.72E-38	1.69E-37	yes	up	73.97	79.06	72.28	257.6	266.34	268.84	75.10333333	264.26
FBgn0037913	fabp	fatty acid binding protein (fabp) encodes a protein involved in long term memory.	3.063	1.615068335	3.42E-88	2.63E-87	yes	up	267.62	269.24	302.47	1366.21	1530.37	1296.66	279.7766667	1397.746667
FBgn0037920	CG14710	-	2.716	1.441723603	5.58E-21	1.79E-20	yes	up	6.51	4.82	6.37	24.44	26.51	27.9	5.9	26.28333333
FBgn0037926	Elp1	Elongator complex protein 1	3.337	1.738730268	2.02E-73	1.40E-72	yes	up	4.79	4.36	4.98	24.27	25.14	27.4	4.71	25.60333333
FBgn0037930	CG14715	-	2.715	1.44110713	8.01E-26	2.89E-25	yes	up	19.96	24.02	21.18	92.48	94.72	102.68	21.72	96.62666667
FBgn0037950	HisCl1	Histamine-gated chloride channel subunit 1 (HisCl1) encodes an ion transmembrane transport complex subunit that contributes to thermotaxis and chloride transport.	2.03	1.021766924	0.000292519	0.000498676	yes	up	1.26	1.14	1.88	5.24	3.79	5.23	1.426666667	4.753333333
FBgn0037955	Kyat	Kynurenine aminotransferase	2.589	1.372444438	4.30E-34	1.82E-33	yes	up	13.36	16.04	18.02	63.98	65.1	69.59	15.80666667	66.22333333
FBgn0037956	CG6959	-	2.322	1.215198768	3.04E-24	1.05E-23	yes	up	3.08	3.32	3.64	13.05	12.56	13.01	3.346666667	12.87333333
FBgn0037960	mthl5	methuselah-like 5	2.026	1.018986599	1.65E-09	3.62E-09	yes	up	3.78	3.93	4.54	13.68	15.61	11.67	4.083333333	13.65333333
FBgn0038037	Cyp9f2	Cyp9f2	2.643	1.402258092	1.03E-31	4.16E-31	yes	up	10.16	9.72	11.43	53.26	39.31	44.08	10.43666667	45.55
FBgn0038039	CG5196	-	2.365	1.242068721	6.20E-45	3.10E-44	yes	up	14.27	14.63	15.13	57.26	59.71	55.73	14.67666667	57.56666667
FBgn0038047	CG5245	-	354.445	8.469416343	5.35E-12	1.30E-11	yes	up	0	0	0	3.34	3.45	3.41	0	3.4
FBgn0038055	trus	toys are us	3.792	1.922955663	3.45E-55	1.97E-54	yes	up	5.8	5.95	6.82	36.61	41.49	37.78	6.19	38.62666667
FBgn0038056	CG5961	-	2.92	1.545854891	1.92E-15	5.25E-15	yes	up	2.86	1.91	2.73	11.22	11.86	12.1	2.5	11.72666667
FBgn0038057	CG12267	-	2.88	1.526246143	2.27E-17	6.57E-17	yes	up	2.28	2.38	2.52	11.92	10.6	11.75	2.393333333	11.42333333
FBgn0038067	CG11598	-	2.4	1.26304105	0.000188678	0.000325161	yes	up	3.36	5.31	2.29	14.95	9.31	19.36	3.653333333	14.54
FBgn0038071	Dtg	Dpp target gene	2.372	1.246219368	5.60E-06	1.05E-05	yes	up	0.99	0.74	0.64	3.05	3.17	3.03	0.79	3.083333333
FBgn0038092	beat-Vb	beaten path Vb	3.125	1.643849195	9.40E-20	2.91E-19	yes	up	5.96	7.22	5.16	37.82	34.41	27.23	6.113333333	33.15333333
FBgn0038126	CG8483	CG8483 encodes a predicted secreted protein with a SCP/V5/TPX domain found in venom proteins. CG8483 overexpression causes variable levels of lethality suggesting excess protein may have toxic effects.	2.58	1.367424005	0.005333784	0.008337305	yes	up	0.18	0.38	0.35	1.37	1.2	1.24	0.303333333	1.27
FBgn0038139	PK2-R2	Pyrokinin 2 receptor 2 (PK2-R2) encodes a G protein-coupled receptor that binds the neuropeptide encoded by Hug with high affinity. After binding, a second messenger cascade is initiated in cells that are target for the product of Hug (mainly neurons of the central nervous system).	3.429	1.77783488	0.000331717	0.000563434	yes	up	0.53	0.25	0.36	3.36	0.95	2.08	0.38	2.13
FBgn0038170	CG14367	-	14.419	3.849891351	2.99E-05	5.41E-05	yes	up	0	0.23	0	1.98	1.66	1.65	0.076666667	1.763333333
FBgn0038180	Cht5	Chitinase 5	7.604	2.926811055	7.01E-07	1.37E-06	yes	up	0.1	0.28	0.04	1.92	2.22	1.36	0.14	1.833333333
FBgn0038183	CG9286	-	2.079	1.056038705	2.46E-19	7.54E-19	yes	up	13.34	12.99	13.44	45.22	46.4	45.15	13.25666667	45.59
FBgn0038190	CG9926	-	2.495	1.319245672	4.95E-19	1.50E-18	yes	up	7.51	6.39	8.3	36.54	38.28	44.57	7.4	39.79666667
FBgn0038191	CG9925	-	5.781	2.531333882	6.38E-142	6.68E-141	yes	up	3.91	3.57	4.47	38.18	39.71	37.77	3.983333333	38.55333333
FBgn0038198	Npc2b	Niemann-Pick type C-2b	3.507	1.810270116	4.11E-42	1.98E-41	yes	up	10.9	11.9	12.79	66.18	65.21	73.88	11.86333333	68.42333333
FBgn0038199	CCHa1	CCHamide-1	2.359	1.238259111	3.25E-13	8.25E-13	yes	up	4.17	3.26	3.3	31.18	27.12	23.53	3.576666667	27.27666667
FBgn0038203	Or88a	Odorant receptor 88a (Or88a) encodes a multi-transmembrane chemoreceptor that mediates response to volatile chemicals.	11.538	3.52832876	0.000812009	0.001347991	yes	up	0.22	0	0	1.14	1.26	1.15	0.073333333	1.183333333
FBgn0038204	CG14357	-	10.337	3.369791106	1.08E-33	4.55E-33	yes	up	0.74	1.35	1.32	21.62	17.82	19.4	1.136666667	19.61333333
FBgn0038205	Kif19A	Kinesin family member 19A	81.012	6.340063527	6.18E-06	1.16E-05	yes	up	0	0	0	0.42	0.57	0.33	0	0.44
FBgn0038234	mRpL11	mitochondrial ribosomal protein L11	2.839	1.505470264	1.47E-27	5.50E-27	yes	up	12.32	12.42	13.24	59.21	55.02	62.47	12.66	58.9
FBgn0038243	CG8066	-	2.413	1.270982902	1.24E-06	2.39E-06	yes	up	4.32	3.36	4.73	14.11	16.77	13.11	4.136666667	14.66333333
FBgn0038247	Cad88C	Cadherin 88C (Cad88C) encodes a member of the cadherin superfamily of transmembrane proteins, which mediate cell-cell adhesion and/or cell-cell communication.	8.121	3.021673334	4.09E-46	2.08E-45	yes	up	0.26	0.24	0.26	3.31	3.06	3.81	0.253333333	3.393333333
FBgn0038256	CG7530	-	2.796	1.483167257	2.81E-43	1.37E-42	yes	up	7.72	7.58	8.2	36.22	37.1	34.85	7.833333333	36.05666667
FBgn0038268	CG3631	-	2.106	1.074682429	3.86E-05	6.94E-05	yes	up	0.76	0.99	0.85	2.99	2.62	3.47	0.866666667	3.026666667
FBgn0038272	CG7265	-	2.637	1.398787434	5.15E-37	2.30E-36	yes	up	9.53	9.73	9.14	40.32	42.29	40.8	9.466666667	41.13666667
FBgn0038273	CG14860	-	4.134	2.047442477	3.63E-11	8.52E-11	yes	up	0.5	0.91	0.9	5.45	5.34	4.99	0.77	5.26
FBgn0038275	CG3817	-	3.27	1.709156328	2.32E-10	5.28E-10	yes	up	2.97	4.5	2.41	18.2	18.52	16.85	3.293333333	17.85666667
FBgn0038277	RpS5b	Ribosomal protein S5b	3.899	1.963024353	3.50E-202	4.80E-201	yes	up	114.91	119.06	123.55	740.22	776.77	769.52	119.1733333	762.17
FBgn0038279	Sdr	Secreted decoy of InR (Sdr) encodes a secreted protein that shows extensive sequence similarity to the extracellular domain of the product of InR. It physically binds to insulin-like peptides and thereby modulates the insulin/IGF signaling pathway.	3.764	1.912425607	2.25E-25	8.01E-25	yes	up	0.81	0.77	0.96	5.16	5.8	6.13	0.846666667	5.696666667
FBgn0038282	dpr9	defective proboscis extension response 9	2.047	1.033285563	0.000706711	0.001177514	yes	up	0.75	0.85	0.94	2.46	2.36	1.23	0.846666667	2.016666667
FBgn0038290	CG6912	-	4.01	2.003587315	3.06E-38	1.40E-37	yes	up	2.69	2.69	3.62	12.96	14.07	13.3	3	13.44333333
FBgn0038300	Mau2	Mau2 sister chromatid cohesion factor (Mau2) encodes a protein that interacts with the product of Nipped-B to form the kollerin complex, which loads the cohesin complex onto chromosomes. The product of Mau2 and cohesin participate in transcriptional regulation and DNA repair.	2.759	1.463955894	3.80E-12	9.26E-12	yes	up	1.27	1.73	1.64	7.25	7.5	6.49	1.546666667	7.08
FBgn0038301	CG6654	-	3.344	1.741416986	5.83E-39	2.69E-38	yes	up	3.03	2.77	3.19	16.73	15.7	17.15	2.996666667	16.52666667
FBgn0038302	CG4210	-	2.76	1.464790793	3.66E-10	8.26E-10	yes	up	4.09	4.6	4.92	20.83	19.53	21.23	4.536666667	20.53
FBgn0038312	Zip88E	Zinc/iron regulated transporter-related protein 88E	2.033	1.023789894	3.32E-06	6.29E-06	yes	up	2.14	1.86	2.31	6.85	7.49	6.8	2.103333333	7.046666667
FBgn0038315	CG14866	-	12.158	3.603805386	0.007938914	0.012234303	yes	up	0	0.03	0.03	0.32	0.46	0.4	0.02	0.393333333
FBgn0038318	CG6236	-	2.755	1.462162124	1.56E-36	6.89E-36	yes	up	4.74	5.37	5.37	22.11	23.43	23.78	5.16	23.10666667
FBgn0038319	mRpL9	mitochondrial ribosomal protein L9	3.304	1.724224049	6.59E-40	3.08E-39	yes	up	12.39	13.98	15.7	73.36	75.7	78.93	14.02333333	75.99666667
FBgn0038320	Sra-1	specifically Rac1-associated protein 1 (Sra-1) encodes an essential protein that is a component of the WAVE actin nucleator complex. It controls actin cytoskeleton remodeling and interacts with the products of Fmr1 and Rac1. It controls morphogenesis and synapse organization.	2.456	1.296464539	7.55E-76	5.33E-75	yes	up	10.83	10.32	10.46	42.06	40.26	37.08	10.53666667	39.8
FBgn0038326	CG5044	-	2.977	1.574066111	1.41E-35	6.14E-35	yes	up	6.58	7.94	9.51	40.11	38.28	39.84	8.01	39.41
FBgn0038343	Trissin	Trissin	6.363	2.669662275	0.036834273	0.052980402	yes	up	0.16	0.27	0	1.33	1.66	1.52	0.143333333	1.503333333
FBgn0038371	Pbp45	PSEA-binding protein 45kD (Pbp45) encodes a protein that functions as one of three subunits of the small nuclear RNA (snRNA) activating protein complex, which binds as a complex to a proximal sequence element A (PSEA) to activate transcription of snRNA genes.	3.411	1.770384194	8.60E-06	1.60E-05	yes	up	0.51	0.47	1.09	3.63	4.01	3.96	0.69	3.866666667
FBgn0038381	EndoU	Endoribonuclease U-specific (EndoU) encodes a endoribonuclease belonging to the eukaryotic endoU ribonuclease family. It is essential for viability and plays a crucial role in the nervous system, contributing to complex neuronal networks largely dependent on cholinergic neurons.	2.396	1.260921255	2.02E-11	4.79E-11	yes	up	3.46	2.86	2.96	12.79	13.34	10.52	3.093333333	12.21666667
FBgn0038390	Rbf2	Retinoblastoma-family protein 2	4.276	2.096202893	2.25E-17	6.52E-17	yes	up	0.8	0.62	1.05	6.05	4.75	6.55	0.823333333	5.783333333
FBgn0038396	CG5013	-	2.499	1.32157621	2.33E-13	5.93E-13	yes	up	6.74	6.83	10.46	33.26	33.73	31.29	8.01	32.76
FBgn0038402	Fer2	48 related 2 (Fer2) encodes a bHLH-transcription factor required for the development of a subset of circadian pacemaker neurons and dopaminergic neurons in the protocerebral anterior medial (PAM) and the protocerebral anterior lateral clusters. It is also required for the survival of the PAM cluster dopaminergic neurons in adulthood.	16.989	4.086554022	0.01109757	0.016868722	yes	up	0.04	0	0	0.28	0.56	0.34	0.013333333	0.393333333
FBgn0038420	CG10311	-	3.002	1.585825157	3.19E-12	7.79E-12	yes	up	9.25	7.5	14.84	52.69	40.05	48.56	10.53	47.1
FBgn0038425	CG14881	-	4.454	2.155115705	2.90E-32	1.18E-31	yes	up	3.96	3.49	4.38	27.34	26.98	32.4	3.943333333	28.90666667
FBgn0038432	CG14883	-	3.349	1.743829166	1.73E-28	6.60E-28	yes	up	2.94	2.54	3.12	15.16	15.59	16.62	2.866666667	15.79
FBgn0038435	Gyc89Da	Guanylyl cyclase at 89Da (Gyc89Da) encodes an atypical soluble guanylyl cyclase. It heterodimerizes with the product of Gyc88E to form an oxygen-sensitive soluble guanylyl cyclase, which likely functions as a neuronal oxygen detector, activated at reduced oxygen levels.	6.134	2.616790753	0.000426238	0.000719625	yes	up	0.05	0.06	0.08	0.58	0.76	0.56	0.063333333	0.633333333
FBgn0038452	CG14905	-	12.669	3.663205426	7.21E-39	3.32E-38	yes	up	0.44	0.67	0.42	10.58	11.06	10.42	0.51	10.68666667
FBgn0038454	CG10324	-	2.095	1.067091633	2.52E-14	6.64E-14	yes	up	4.12	4.38	4.17	15.21	14.3	14.34	4.223333333	14.61666667
FBgn0038460	CG18622	-	2.4	1.262909774	4.05E-06	7.65E-06	yes	up	3.07	3.12	3.2	11.62	14.57	10.57	3.13	12.25333333
FBgn0038467	AdSL	Adenylosuccinate Lyase (AdSL) encodes a protein that might be a lyase involved in purine nucleotide metabolic process based on orthology.	2.678	1.420967239	1.13E-31	4.56E-31	yes	up	4.46	4.05	4.55	18.5	19.75	19.4	4.353333333	19.21666667
FBgn0038470	CG18213	-	2.142	1.099235544	2.51E-33	1.04E-32	yes	up	6.38	6.15	6.86	22.61	23.01	22.77	6.463333333	22.79666667
FBgn0038471	CG5220	-	2.385	1.254286032	2.97E-39	1.38E-38	yes	up	20.81	18.38	20.62	85.22	74.52	74.96	19.93666667	78.23333333
FBgn0038472	CG3995	-	2.364	1.240982249	1.87E-14	4.96E-14	yes	up	5.2	4.96	5.63	19.53	20.06	21.76	5.263333333	20.45
FBgn0038474	mRpS11	mitochondrial ribosomal protein S11	3.507	1.81025409	1.01E-60	6.14E-60	yes	up	18.23	16.78	18.52	106.71	100.41	100.13	17.84333333	102.4166667
FBgn0038475	Keap1	Keap1 (Keap1) encodes a protein that interacts with the product of cnc to regulate the activation of genes by oxidative stress.	2.124	1.086512208	9.62E-14	2.48E-13	yes	up	2.4	2.38	2.76	9.79	8.49	8.42	2.513333333	8.9
FBgn0038490	CG5285	-	25.115	4.650482003	2.99E-09	6.48E-09	yes	up	0.05	0.25	0	3.8	4.03	4.37	0.1	4.066666667
FBgn0038525	CG14329	-	13.343	3.737978443	0.025064581	0.036759879	yes	up	0	0	0.05	0.39	0.46	0.36	0.016666667	0.403333333
FBgn0038536	CG7655	-	2.128	1.089529837	3.22E-10	7.29E-10	yes	up	4.86	5.82	6.3	20.17	19.67	19.69	5.66	19.84333333
FBgn0038540	CG14321	-	8.833	3.142834285	1.06E-38	4.88E-38	yes	up	2.12	2.65	2.54	32.27	36.22	34.94	2.436666667	34.47666667
FBgn0038541	TyrRII	Tyramine receptor II (TyrRII) encodes a Tyramine 3 class receptor. When heterologously expressed it shows a high affinity for both tyramine and phenylethylamine, and a lower affinity for a range of other related biogenic amines, in both the inhibition of adenylyl cyclase activity and in the release of calcium from internal stores.	4.926	2.300310418	3.11E-27	1.15E-26	yes	up	0.56	0.44	0.48	5.54	5.33	5.03	0.493333333	5.3
FBgn0038546	CG7379	-	2.11	1.076939232	9.59E-46	4.86E-45	yes	up	26.12	24.67	27.2	90.36	85.41	95.43	25.99666667	90.4
FBgn0038547	CG17803	-	4.294	2.102455088	3.21E-30	1.26E-29	yes	up	0.7	0.56	0.49	5.22	5.1	5.21	0.583333333	5.176666667
FBgn0038548	CG17806	-	3.261	1.705265343	1.22E-07	2.48E-07	yes	up	1.26	1.53	0.66	6.44	5.42	6.69	1.15	6.183333333
FBgn0038549	CG17802	-	2.215	1.147625315	4.21E-08	8.70E-08	yes	up	2.27	1.67	2.43	8.14	6.82	7.41	2.123333333	7.456666667
FBgn0038550	CG17801	-	5.172	2.370784511	0.000109645	0.000191762	yes	up	0.12	0.31	0.4	1.54	2.63	2.53	0.276666667	2.233333333
FBgn0038570	Prx5	Peroxiredoxin 5 (Prx5) encodes an atypical member of the family of thiol-specific peroxidases that forms intramolecular disulfide bonds during the catalytic cycle. Its roles include antioxidant function, maintenance of cellular redox state, modulation of the immune-related signaling and protection against apoptosis.	3.022	1.595311085	1.76E-92	1.40E-91	yes	up	53.69	50.65	57.97	257.49	262.98	263.14	54.10333333	261.2033333
FBgn0038578	MED17	Mediator complex subunit 17	2.185	1.127621019	4.65E-26	1.68E-25	yes	up	7.52	7.58	8.9	28.23	29.27	29	8	28.83333333
FBgn0038579	CG14313	-	9.983	3.319528626	0.025051998	0.036748049	yes	up	0	0.2	0	0.82	1.06	1.61	0.066666667	1.163333333
FBgn0038584	mTerf5	mitochondrial transcription termination factor 5 (mTerf5) encodes a protein that regulates mitochondrial DNA transcription and replication by relieving the block exerted by the DNA binding factor encoded by mTTF. Both proteins cooperate in coordinating the passage of transcription and replication complexes that move on opposite DNA strands.	2.43	1.281067521	1.34E-30	5.29E-30	yes	up	6.23	6.26	6.47	24.79	26.06	25.22	6.32	25.35666667
FBgn0038597	CG8064	-	2.335	1.223655473	4.55E-27	1.69E-26	yes	up	5.51	5.52	5.89	20.02	22.95	22.22	5.64	21.73
FBgn0038609	Nup43	Nucleoporin 43kD	2.271	1.183545295	1.06E-23	3.63E-23	yes	up	10.04	8.74	9.44	37.51	34.71	35.07	9.406666667	35.76333333
FBgn0038612	cona	corona (cona) encodes a component of the synaptonemal complex that is required for many meiotic processes, including homolog pairing, recombination, and chromosome segregation at meiosis I.	2.06	1.042838612	3.22E-46	1.64E-45	yes	up	91.91	95.57	93.86	332.76	324.18	295.97	93.78	317.6366667
FBgn0038629	CG14304	-	2.181	1.125149052	0.000272237	0.000465222	yes	up	0.37	0.38	0.38	1.47	1.12	1.48	0.376666667	1.356666667
FBgn0038632	CG14301	-	2.058	1.041200859	3.06E-13	7.75E-13	yes	up	4.07	4.21	4.83	14.28	15.06	14.62	4.37	14.65333333
FBgn0038641	ChT	Choline transporter	5.221	2.38438896	0.000279063	0.000476585	yes	up	0.07	0.05	0.02	0.42	0.32	0.39	0.046666667	0.376666667
FBgn0038652	CG7720	-	2.37	1.24490901	2.55E-15	6.95E-15	yes	up	3.19	2.82	2.79	12.47	12.2	9.82	2.933333333	11.49666667
FBgn0038654	CG14298	-	10.271	3.360551255	0.015831417	0.023701243	yes	up	0.11	0	0.1	0.91	0.81	1.21	0.07	0.976666667
FBgn0038673	CG14286	-	2.215	1.147088758	9.91E-10	2.20E-09	yes	up	9.32	7.84	6.87	29.84	28.09	29.24	8.01	29.05666667
FBgn0038674	CG14285	-	4.234	2.081978009	2.64E-07	5.27E-07	yes	up	0.45	0.79	0.71	4.6	3.96	3.41	0.65	3.99
FBgn0038678	mRpL55	mitochondrial ribosomal protein L55 (mRpL55) encodes a protein involved in mitochondrial biogenesis and cell division.	2.132	1.092417559	7.18E-12	1.73E-11	yes	up	29.4	30.46	27.43	97.21	105.3	98.46	29.09666667	100.3233333
FBgn0038682	CG5835	-	7.72	2.948522379	2.27E-39	1.05E-38	yes	up	1.33	1.03	1.82	17.55	18.66	16.98	1.393333333	17.73
FBgn0038692	Gdn1	Gdown1	2.432	1.282169806	7.61E-14	1.97E-13	yes	up	4.1	3.25	3.92	17.25	14.91	17.06	3.756666667	16.40666667
FBgn0038700	CG3734	-	4.734	2.243146773	0.031668803	0.045907774	yes	up	0.15	0.03	0.03	0.76	0.24	0.56	0.07	0.52
FBgn0038702	CG3739	-	25.037	4.645967823	0.014166677	0.021308945	yes	up	0	0	0.03	1.4	0.03	0.06	0.01	0.496666667
FBgn0038720	CG6231	-	2.696	1.430662684	5.43E-53	3.02E-52	yes	up	11.26	10.48	10.99	53.78	54.51	45.16	10.91	51.15
FBgn0038742	Arc42	Arc42	2.107	1.075530077	1.30E-24	4.54E-24	yes	up	11.5	11.19	13.28	42.29	42.2	40.35	11.99	41.61333333
FBgn0038746	Surf6	Surfeit 6	2327.444	11.18453047	5.91E-21	1.89E-20	yes	up	0	0	0	29.32	35.89	36.49	0	33.9
FBgn0038750	CG4465	-	4.182	2.064219097	0.014206962	0.021361641	yes	up	0.14	0.07	0.03	0.51	0.66	0.48	0.08	0.55
FBgn0038755	Hs6st	Heparan sulfate 6-O-sulfotransferase (Hs6st) encodes a heparan sulfate modifying enzyme, which transfers a sulfate group to the 6-O position of glucosamine residues of heparan sulfate. Loss of Hs6st eliminates 6-O sulfation, but increases 2-O sulfation performed by the product of Hs2st. Simultaneous elimination of Hs6st and Hs2st disrupts FGF, Wg and Dpp signaling pathways.	3.173	1.665633043	1.19E-19	3.68E-19	yes	up	3.18	2.76	3.71	9.24	8.77	11.54	3.216666667	9.85
FBgn0038760	MED25	Mediator complex subunit 25	2.799	1.484805375	2.39E-22	7.92E-22	yes	up	2.04	2.51	2.71	10.99	10.87	11.91	2.42	11.25666667
FBgn0038765	CG4424	-	2.444	1.289375088	3.42E-09	7.39E-09	yes	up	2.41	2.42	2.42	10.82	8.87	9.56	2.416666667	9.75
FBgn0038766	CG4854	-	2.824	1.497762943	3.27E-15	8.89E-15	yes	up	3.34	3.31	4.21	19.35	15.89	15.34	3.62	16.86
FBgn0038768	CG4936	-	2.555	1.353219458	1.23E-26	4.50E-26	yes	up	7.24	6.71	6.41	26.56	28.79	30.32	6.786666667	28.55666667
FBgn0038774	CG5023	-	2.427	1.27889119	0.005728206	0.008932378	yes	up	2.39	1.13	1.65	8.33	3.6	8.61	1.723333333	6.846666667
FBgn0038803	CG5191	-	2.182	1.125476129	7.90E-23	2.66E-22	yes	up	7.53	7.63	8.35	32.71	25.11	25.58	7.836666667	27.8
FBgn0038804	CG10877	-	2.767	1.468368566	7.18E-06	1.34E-05	yes	up	0.72	0.98	0.76	3.52	4.2	3.5	0.82	3.74
FBgn0038805	TFAM	mitochondrial transcription factor A (TFAM) encodes a protein essential for mtDNA transcription and replication. It also binds to mtDNA nonspecifically, and plays a role in mtDNA maintenance by packaging mtDNA.	2.079	1.056158875	1.91E-33	7.98E-33	yes	up	32.91	31.25	32.86	107.88	114.88	106.05	32.34	109.6033333
FBgn0038810	Srp72	Signal recognition particle protein 72	2.464	1.300915747	3.13E-60	1.89E-59	yes	up	13.48	14	15.02	61.15	53.64	57.32	14.16666667	57.37
FBgn0038811	Pus1	Pseudouridine synthase 1	2.466	1.302190878	2.36E-26	8.62E-26	yes	up	6.94	6.62	6.64	30.54	26.76	29.59	6.733333333	28.96333333
FBgn0038814	CG15923	-	9.911	3.309004797	7.76E-10	1.73E-09	yes	up	0.05	0.05	0.05	0.76	0.74	0.93	0.05	0.81
FBgn0038827	Fancd2	Fancd2	3.272	1.710035159	8.99E-30	3.49E-29	yes	up	1.38	1.68	2.05	8.8	9.23	9.64	1.703333333	9.223333333
FBgn0038830	CG17272	-	2.517	1.331568966	3.42E-17	9.83E-17	yes	up	15.12	14.01	12.05	56.1	57.66	55.72	13.72666667	56.49333333
FBgn0038834	RpS30	Ribosomal protein S30	3.13	1.645959591	2.91E-134	2.96E-133	yes	up	511.1	557.79	543.23	2722.86	2768.3	2664.24	537.3733333	2718.466667
FBgn0038849	CG7079	-	6.113	2.611927129	0.044384301	0.063258416	yes	up	0.14	0.06	0	0.48	0.85	0.61	0.066666667	0.646666667
FBgn0038855	CG5745	-	2.87	1.520817623	3.59E-69	2.40E-68	yes	up	10.39	10.55	11.49	53.19	49.25	51.3	10.81	51.24666667
FBgn0038857	Bdbt	Bride of doubletime (Bdbt) encodes a protein that binds to a nuclear localization signal in the product of dco and is necessary for normal circadian dco activity on the product of per. The product of Bdbt also accumulates in cytosolic foci in photoreceptors during the middle of the night.	2.663	1.41327341	9.73E-28	3.65E-27	yes	up	9.22	9.6	10.46	41.97	43.09	43.14	9.76	42.73333333
FBgn0038861	CG7009	-	2.393	1.258835356	2.32E-17	6.71E-17	yes	up	7.38	9.7	9.85	37.21	34.8	34.31	8.976666667	35.44
FBgn0038870	Oga	O-GlcNAcase (Oga) encodes a protein that, together with the product of sxc, is responsible for O-GlcNAcylation. O-GlcNAcylation is a dynamic post-translational modification that modifies serine and threonine residues of proteins, and plays important roles in biological functions such as metabolism and neurodegeneration.	2.655	1.408647621	2.14E-68	1.42E-67	yes	up	7.54	7.17	7.11	33.23	30.48	32.04	7.273333333	31.91666667
FBgn0038873	CG5892	-	15.633	3.966567451	5.02E-39	2.32E-38	yes	up	0.27	0.21	0.28	5.23	5.92	6.4	0.253333333	5.85
FBgn0038893	Archease	Archease	242.694	7.922992938	1.64E-09	3.59E-09	yes	up	0	0	0	1.44	4.32	3.97	0	3.243333333
FBgn0038897	CG5849	-	2.794	1.482463583	9.24E-07	1.80E-06	yes	up	0.38	0.48	0.43	2.08	2.12	1.78	0.43	1.993333333
FBgn0038924	CG6028	-	2.463	1.300162586	8.51E-25	3.00E-24	yes	up	10.6	12.48	12.73	46.4	48.24	50.57	11.93666667	48.40333333
FBgn0038947	Sar1	Secretion-associated Ras-related 1 (Sar1) encodes a small GTPase that is recruited to the endoplasmic reticulum and initiates the recruitment of the COPII subunit complex Sec23/Sec24.	2.138	1.096146551	1.57E-91	1.24E-90	yes	up	88.35	90.1	89.83	337.96	321.83	322.97	89.42666667	327.5866667
FBgn0038948	PSR	phosphatidylserine receptor	3.038	1.602896119	9.18E-79	6.60E-78	yes	up	18.32	19.13	18.73	92.54	89.68	99.35	18.72666667	93.85666667
FBgn0038959	CG13856	-	159.171	7.314435703	7.85E-08	1.61E-07	yes	up	0	0	0	1.86	1.84	5.31	0	3.003333333
FBgn0038964	Nop56	Nop56	3.334	1.737404353	7.23E-74	5.03E-73	yes	up	13.18	13.69	16.67	78.06	79.9	81.26	14.51333333	79.74
FBgn0038966	pinta	prolonged depolarization afterpotential (PDA) is not apparent	2.193	1.133197796	5.34E-14	1.39E-13	yes	up	7.7	6.05	7.08	26.38	27.76	26.18	6.943333333	26.77333333
FBgn0038968	CG12499	-	3.887	1.95881919	5.14E-40	2.41E-39	yes	up	1.11	1	0.92	6	6.98	6.47	1.01	6.483333333
FBgn0038972	CG7054	-	2.638	1.399404463	2.81E-15	7.63E-15	yes	up	7.93	7.94	9.34	37.27	41.35	30.53	8.403333333	36.38333333
FBgn0038973	Pebp1	Phosphatidylethanolamine-binding protein 1	4.503	2.170851708	0.015353848	0.023015921	yes	up	0.12	0.82	0.11	2.02	3.51	2.4	0.35	2.643333333
FBgn0038974	CG5377	-	3.924	1.972168137	3.65E-22	1.20E-21	yes	up	2.18	2.47	2.31	14.49	15.87	14.72	2.32	15.02666667
FBgn0038975	Nrx-1	Neurexin 1 (Nrx-1) encodes a transmembrane synaptic adhesive molecule that regulates the synaptic architecture and function in the brain and neuromuscular junction. It contributes to synaptic growth, transmission, synaptic formation and also regulation of learning and memory, locomotion and visual function.	2.502	1.322907718	4.59E-07	9.07E-07	yes	up	0.18	0.2	0.27	0.89	0.74	1.02	0.216666667	0.883333333
FBgn0038980	Octbeta1R	Octopamine beta1 receptor	4.331	2.114760803	5.10E-06	9.59E-06	yes	up	1.15	0.55	3.09	3.35	2.41	1.96	1.596666667	2.573333333
FBgn0038981	CG5346	-	2.509	1.32700386	6.21E-32	2.52E-31	yes	up	12	10.92	10.07	46.39	48.62	41.51	10.99666667	45.50666667
FBgn0038989	CG6937	-	2.566	1.359330332	2.30E-24	8.03E-24	yes	up	8.34	6.97	8.44	31.55	34.12	34.36	7.916666667	33.34333333
FBgn0039015	Takl2	Tak1-like 2 (Takl2) encodes a putative serine-threonine kinase with similarity to the kinase encoded by Tak1. It has a mild wound closure phenotype in larval wound healing assays.	2.232	1.158019223	8.90E-65	5.66E-64	yes	up	5.49	5.26	5.58	21.2	19.43	20.6	5.443333333	20.41
FBgn0039026	CG7029	-	2.636	1.39817335	3.56E-79	2.57E-78	yes	up	7.93	6.9	7.5	34.2	31.95	29.67	7.443333333	31.94
FBgn0039033	Or94a	Odorant receptor 94a (Or94a) encodes a multi-transmembrane chemoreceptor that mediates response to volatile chemicals.	4.992	2.319644959	0.022622436	0.033334446	yes	up	0.1	0.22	0	0.52	1.32	0.87	0.106666667	0.903333333
FBgn0039034	Or94b	Odorant receptor 94b (Or94b) encodes a multi-transmembrane chemoreceptor that mediates response to volatile chemicals.	3.5	1.807414335	0.000518533	0.000871649	yes	up	0.42	0.27	0.47	2.43	1.95	2.27	0.386666667	2.216666667
FBgn0039044	p53	p53 (p53) encodes a transcriptional factor required for adaptive responses to genotoxic stress, including cell death, compensatory proliferation and DNA repair.	3.022	1.595517533	4.14E-26	1.50E-25	yes	up	4.48	4.72	6.04	30.69	28.33	29.22	5.08	29.41333333
FBgn0039064	CG4467	-	4.49	2.166745508	0.000314545	0.000535272	yes	up	0.03	0.08	0.04	0.24	0.51	0.32	0.05	0.356666667
FBgn0039067	wda	Will decrease acetylation (Wda) is a component of the highly conserved Spt-Ada-Gcn5 Acetyltransferase (SAGA) chromatin modifying complex. This complex is responsible for acetylation of histones and deubiquitination of His2B at active promoters. Wda is a component of the histone-acetyltransferase (HAT) module, and is essential for full activity of the Gcn5 HAT.	2.906	1.538895854	2.35E-40	1.11E-39	yes	up	3.69	4.18	4.4	20.23	18.24	20.46	4.09	19.64333333
FBgn0039069	CG6763	-	3.683	1.880770967	2.91E-15	7.92E-15	yes	up	1.3	1.63	1.72	8.85	9.41	7.58	1.55	8.613333333
FBgn0039081	Irk2	Inwardly rectifying potassium channel 2 (Irk2) encodes a protein that is required in transepithelial fluid secretion and potassium transport in the Malpighian tubule. It contributes to wing patterning, through the regulation of release of the product of dpp.	2.337	1.224873984	3.15E-17	9.08E-17	yes	up	2.35	2.17	2.91	13.14	10.89	11.14	2.476666667	11.72333333
FBgn0039094	CG10184	-	3.177	1.667627775	8.07E-41	3.81E-40	yes	up	8.54	8.33	10.43	46.96	50.77	44.93	9.1	47.55333333
FBgn0039098	GILT3	Gamma-interferon-inducible lysosomal thiol reductase 3	2.441	1.287412712	2.36E-24	8.24E-24	yes	up	21.15	21.23	21.83	91.94	104.95	85.94	21.40333333	94.27666667
FBgn0039099	GILT2	Gamma-interferon-inducible lysosomal thiol reductase 2 (GILT2) encodes a unique thiol reductase that catalyzes the disulfide bond reduction. It is involved in immune response against bacterial and viral challenge via JAK-STAT signaling pathway.	2.016	1.011732326	1.80E-23	6.14E-23	yes	up	63.24	62.98	78.04	234.63	235.7	202.76	68.08666667	224.3633333
FBgn0039102	SPE	Spatzle-Processing Enzyme (SPE) encodes a secreted serine protease that participates in the cleavage of the Toll ligand encoded by spz during the immune response, leading to Toll pathway activation in the fat body and haemocytes.	2.113	1.079021178	0.002519221	0.004038299	yes	up	1.4	0.92	0.98	4.13	4.29	3.05	1.1	3.823333333
FBgn0039108	CG10232	-	4.765	2.252538435	1.64E-07	3.31E-07	yes	up	0.41	0.28	0.39	2	3.71	2.7	0.36	2.803333333
FBgn0039126	CG13601	-	2.629	1.394605404	3.26E-51	1.77E-50	yes	up	18.48	18.48	21.32	86.78	83.85	81.29	19.42666667	83.97333333
FBgn0039132	AP-1sigma	Adaptor Protein complex 1%2C sigma subunit	2.004	1.003136449	7.50E-18	2.20E-17	yes	up	12.45	12.09	15.71	48.35	44.66	43.54	13.41666667	45.51666667
FBgn0039137	CG13604	-	2.994	1.58191653	1.65E-43	8.07E-43	yes	up	3.72	3.46	3.22	18.93	17.35	17.23	3.466666667	17.83666667
FBgn0039149	CG18428	-	2.399	1.262210078	1.79E-11	4.25E-11	yes	up	11.48	13.98	11.75	48.81	55.05	44.16	12.40333333	49.34
FBgn0039150	CG13605	-	2.163	1.113247597	9.36E-47	4.80E-46	yes	up	17.84	18.57	20.77	70.89	63.77	69.63	19.06	68.09666667
FBgn0039154	Npc2f	Niemann-Pick type C-2f	4.731	2.242291979	0.000115836	0.000202132	yes	up	0.5	1.03	0.31	4.88	5.17	4.48	0.613333333	4.843333333
FBgn0039155	Kal1	Kallmann syndrome 1	4.08	2.028714975	4.40E-21	1.41E-20	yes	up	1.04	1.01	1.18	7	7.14	7.47	1.076666667	7.203333333
FBgn0039157	Myo95E	Myosin 95E	3.068	1.617297187	6.49E-30	2.53E-29	yes	up	1.2	1.39	1.65	7.03	7.09	7.38	1.413333333	7.166666667
FBgn0039158	TBC1d7	TBC1 domain family member 7	2.507	1.325772369	5.64E-13	1.42E-12	yes	up	4.72	4.72	3.83	18.25	15.84	20.64	4.423333333	18.24333333
FBgn0039180	CG5715	-	6.915	2.789755454	0.00101953	0.00168049	yes	up	0.07	0.11	0.23	1.86	1.02	1.83	0.136666667	1.57
FBgn0039182	CG5728	-	4.196	2.069164351	7.09E-105	6.06E-104	yes	up	3.61	3.45	3.8	24.37	26.59	24.3	3.62	25.08666667
FBgn0039183	Dis3	Dis3	3.673	1.876952888	1.67E-78	1.19E-77	yes	up	3.71	4.12	4.09	23.74	24.43	23.84	3.973333333	24.00333333
FBgn0039186	CG5746	-	3.997	1.998940114	1.24E-56	7.18E-56	yes	up	3.64	3.61	3.12	22.65	23.32	21.73	3.456666667	22.56666667
FBgn0039187	CG6454	-	2.562	1.35715342	6.17E-41	2.92E-40	yes	up	6.3	6.47	6.62	23.39	26.33	23.21	6.463333333	24.31
FBgn0039189	CG18528	-	2.003	1.001934936	6.41E-10	1.43E-09	yes	up	1.9	2.88	2.81	14	15.14	12	2.53	13.71333333
FBgn0039192	CG17784	-	3.02	1.594400003	0.002623702	0.004200815	yes	up	0.51	0.65	0.24	2.89	2.42	1.98	0.466666667	2.43
FBgn0039193	CG13613	-	5.225	2.385498996	0.00733839	0.011338931	yes	up	0.23	0.3	0.21	1.42	2.92	1.95	0.246666667	2.096666667
FBgn0039203	CG13618	-	4.992	2.319534882	0.000114313	0.000199603	yes	up	0.37	0.53	0.11	3.22	2.58	2.56	0.336666667	2.786666667
FBgn0039204	CG6607	-	2.597	1.376643993	7.64E-50	4.07E-49	yes	up	12.77	13.66	13.99	57.4	56.44	59.31	13.47333333	57.71666667
[truncated: 986 more rows]
